# Supplementary material for: Metabolome-Based Discrimination Analysis of Shallot Landraces and Bulb Onion Cultivars Associated with Differences in the Amino Acid and Flavonoid Profiles
Source: Molecules. 2020 Nov 13;25(22):5300. doi: 10.3390/molecules25225300 (PMC7697566; doi:10.3390/molecules25225300)
Supplement: Supplementary file 1 [file molecules-25-05300-s001.zip]

Archive with 7 entries (7 files):
- Figure S1.tif
- Figure S2.tif
- Table S1.xlsx
- Table S2.xlsx
- Table S3.xlsx
- Table S4.xlsx
- Table S5.xlsx
