# Supplementary material for: Metabolome-Based Discrimination Analysis of Shallot Landraces and Bulb Onion Cultivars Associated with Differences in the Amino Acid and Flavonoid Profiles
Source: Molecules. 2020 Nov 13;25(22):5300. doi: 10.3390/molecules25225300 (PMC7697566; doi:10.3390/molecules25225300)
Supplement: Supplementary file 1 [file molecules-25-05300-s001.zip › Table S1.xlsx]

## Sheet: Positive ion mode
Table S1. List of the successfully assigned metabolite signals in 8 Indonesian shallot landraces and 10 Japanese bulb onion cultivars by means of positive and negative ion modes using liquid chromatography–quadrupole time-of-flight-tandem-mass spectrometry (LC–Q-TOF-MS/MS).
																	Shippowase	Shippowase	Shippowase	Advance	Advance	Advance	Answer	Answer	Answer	Shippoama	Shippoama	Shippoama	Tarzan	Tarzan	Momijinoteru	Momijinoteru	Momijinoteru	Momiji 3 go	Momiji 3 go	Momiji 3 go	Okhotsk	Okhotsk	Okhotsk	Kitamomiji	Kitamomiji	Kitamomiji	Superkitamomiji	Superkitamomiji	Superkitamomiji	Biru	Biru	Biru	Tiron
Alignment ID	Average Rt(min)	Average Mz	Metabolite name	Adduct ion name	Fill %	MS/MS included	INCHIKEY	SMILES	LINK	Isotope weight number	Dot product	Reverse dot product	Fragment presence %	Spectrum reference file name	MS/MS spectrum	Rank	R115	R116	R117	R118	R119	R120	R121	R122	R123	R124	R125	R126	R130	R131	R139	R140	R141	R142	R143	R144	R145	R146	R147	R148	R149	R150	R151	R152	R153	R154	R155	R156	R157
1	0.22	66.0691	w/o MS2:Guanidine, (4-aminobutyl)-	[M+2H]2+	0.08	FALSE	QYPPJABKJHAVHS-UHFFFAOYSA-N	NCCCCNC(N)=N	199	-1	-1	-1	-1	QC_3			0	0	0	0	66	0	0	0	0	64	0	0	76	0	58	0	0	0	0	0	96	36	0	0	0	0	0	30	0	0	0	0	0
2	1.25	66.0691	w/o MS2:Guanidine, (4-aminobutyl)-	[M+2H]2+	0.08	FALSE	QYPPJABKJHAVHS-UHFFFAOYSA-N	NCCCCNC(N)=N	199	-1	-1	-1	-1	QC_1			0	0	0	0	0	0	0	0	0	0	0	0	0	82	0	0	0	0	0	0	0	0	0	0	0	0	0	0	0	0	0	78	0
3	1.26	69.0708	w/o MS2:4-Penten-2-ol	[M+H-H2O]+	0.08	FALSE	ZHZCYWWNFQUZOR-UHFFFAOYNA-N	CC(O)CC=C	N/A	-1	-1	-1	-1	QC_1			0	82	38	0	60	52	22	26	0	66	0	106	62	144	64	26	22	58	76	68	76	18	0	64	22	58	138	94	0	80	80	66	76
4	0.2	70.0659	Unknown	[M+H]+	0.613333	FALSE	No record	No record	No record	-1	-1	-1	-1	P_R120			760	744	1254	1718	2082	3414	1392	992	888	3681.11	3027.56	3417.78	2564	2716.89	2236	1294	1674	1404	1524	2440.89	2795.56	2610.67	2882	2969.56	1624	2978.89	4793.78	4233.78	3013.56	6135.33	5326.22	6450.67	6354.44
5	0.24	72.0818	w/o MS2:1,2-Diamino-2-methylpropane	[M+H-NH3]+	0.92	FALSE	OPCJOXGBLDJWRM-UHFFFAOYSA-N	CC(C)([NH2])C[NH2]	13128	-1	-1	-1	-1	P_R164			3846	5912.67	8966.67	9200.67	11034.4	16815.8	8532.67	5279.56	9864.44	36034.4	30085.1	28030	15454.9	18685.1	11537.1	8247.56	10466.2	20162	20460.2	22334	34604.4	32133.1	23789.8	22757.3	23187.8	36880	21593.3	32450.9	27515.3	54135.3	49305.6	62483.1	72200
6	0.48	73.0291	w/o MS2:Pyruvaldehyde	[M+H]+	0.08	FALSE	AIJULSRZWUXGPQ-UHFFFAOYSA-N	CC(=[O])C=[O]	880	-1	-1	-1	-1	QC_6			334	142	180	170	144	150	204	292	126	326	170	114	388	150	406	284	220	262	524	72	364	336	628	236	256	170	192	306	352	152	352	160	316
7	1.36	73.0655	w/o MS2:Butanal	[M+H]+	0.346667	FALSE	ZTQSAGDEMFDKMZ-UHFFFAOYSA-N	CCCC=O	261	-1	-1	-1	-1	IS1_2			3922.44	4681.33	3341.78	1988	1972	1332	1902	3346.89	3295.78	3114.22	3272.89	1546	1502	2765.11	1572	1460	3084.67	874	2865.56	2875.78	1390	1660	1152	630	928	1770	1454	1072	1476	718	310	858	304
8	0.12	82.538	Unknown	[M+H]+	0.92	FALSE	No record	No record	No record	-1	-1	-1	-1	P_R115			6413.11	5527.11	5745.33	5818	5656.44	6175.78	5850.89	6044	5530.67	6237.56	6443.11	6265.56	6718.22	6867.78	6578.67	7318.67	7670.44	7410.22	6100.89	6125.33	7229.56	6426.67	7148.89	6152.89	6280.22	7412.44	6178.44	6696	7107.33	5422	5556.44	5900.44	5684.44
9	0.2	84.0453	Unknown	[M+H]+	0.36	FALSE	No record	No record	No record	-1	-1	-1	-1	P_R145			928	726	856	1338	1392	1004	1906	1182	2400	1514	1912	910	1316	1302	2004	1172	1554	1556	1190	942	4875.11	4697.56	3307.78	4215.78	3462.67	6082	2486	3717.11	4794.89	4116	3790	5912	3869.33
10	0.38	84.0453	Unknown	[M+H]+	0.92	FALSE	No record	No record	No record	-1	-1	-1	-1	P_R115			5870	10913.1	12056.7	13065.1	6637.78	5754.44	5251.56	7888.67	4481.56	18640.5	15424.4	10065.3	10681.6	9368.89	7008.44	4893.33	5355.56	7380.44	11197.6	12566.9	13626.9	11711.6	9881.56	14284.2	11166	14600	14593.8	15256.2	13461.3	16342.4	12702.7	22632.2	20795.1
11	0.46	86.098	w/o MS2:1,5-Pentanediamine	[M+H-NH3]+	0.92	FALSE	VHRGRCVQAFMJIZ-UHFFFAOYSA-N	[NH2]CCCCC[NH2]	273	-1	-1	-1	-1	P_R128			58060.7	39902.9	67834.2	59153.3	106143	91165.8	76885.1	73314.9	92816.2	227088	178756	156030	115326	109048	79868	74206.4	101546	101344	100706	111408	271163	239488	238201	238152	179920	301791	226722	249544	231162	231067	189132	285483	161268
12	0.12	86.9936	w/o MS2:2-Thioacetyl MAGE	[87.0]+	0.906667	FALSE	SJNRNWWBXZOALQ-UHFFFAOYNA-N	CCCCCCCCCCCCCCCCOCC(CO)SC(C)=O	N/A	-1	-1	-1	-1	P_R144			8681.33	6640.22	6808.67	6913.11	7403.56	6385.33	6705.78	7362.44	6509.56	7968	7149.56	6448.67	7850.89	7477.11	8019.56	7946	7596.22	8719.11	7048.44	7018.44	7496.44	7553.33	7960	7134.67	8219.56	8543.56	7628.22	8676.67	8067.33	7644.67	8409.33	7927.78	7871.11
13	1.7	87.045	w/o MS2:Butanoic acid, 3-hydroxy-	[M+H-H2O]+	0.08	FALSE	WHBMMWSBFZVSSR-UHFFFAOYNA-N	CC([OH])CC([OH])=[O]	N/A	-1	-1	-1	-1	QC_5			1120	1094	1496	1468	1708	1208	1252	860	1726	1276	840	1794	1358	1776	2336	1592	1716	2860	1936	1864	1350	2280	2202	1424	2320	1806	1622	1716	1422	1092	1794	1372	1638
14	0.19	87.0462	w/o MS2:Diacetyl	[M+H]+	0.44	FALSE	QSJXEFYPDANLFS-UHFFFAOYSA-N	CC(=O)C(C)=O	650	-1	-1	-1	-1	P_R125			458	1024	1268	776	1128	1116	1380	1268	1400	1712	5153.78	1256	2130	1224	1450	1848	1174	6580.67	4446.22	4166.44	1824	1842	542	1412	2178	966	3270	724	1304	5039.78	4870.44	5313.33	7949.56
15	1.36	89.0606	w/o MS2:Ethanol, 2,2'-oxybis-	[M+H-H2O]+	0.186667	FALSE	MTHSVFCYNBDYFN-UHFFFAOYSA-N	OCCOCCO	8117	-1	-1	-1	-1	IS1_4			3036.89	3860.89	1696	1674	1272	1518	1584	956	1724	1062	1594	1802	1272	1562	1104	1356	1032	1346	1150	1126	1446	1258	1534	928	1576	1032	1528	890	934	448	548	732	596
16	2.42	90.508	Unknown	[M+H]+	0.92	FALSE	No record	No record	No record	-1	-1	-1	-1	IS1_1			4281.33	5086.44	4153.78	3985.78	4356.22	4834.22	3997.78	5080.89	3593.78	4885.56	4513.78	4834	5220.67	4521.11	4960.67	1080	5244	5019.11	5028.67	5516.44	5497.56	5233.11	3779.56	4082.44	4590.89	5346.44	4981.56	4552.67	5514	4407.33	4133.11	4883.56	2030
17	0.15	94.9306	Unknown	[M+H]+	0.08	FALSE	No record	No record	No record	-1	-1	-1	-1	QC_1			0	66	70	70	74	78	70	64	50	60	48	68	202	56	0	66	76	64	62	108	0	52	100	0	0	46	0	66	0	92	76	0	0
18	0.13	95.0611	w/o MS2:2-Aminopyridine	[M+H]+	0.08	FALSE	ICSNLGPSRYBMBD-UHFFFAOYSA-N	NC1=NC=CC=C1	10439	-1	-1	-1	-1	QC_1			0	76	76	88	122	142	66	92	124	0	84	124	94	68	72	156	0	222	68	58	98	102	48	182	78	62	156	194	140	234	140	564	158
19	2.43	97.0108	w/o MS2:Methylphosphonic acid	[M+H]+	1	FALSE	YACKEPLHDIMKIO-UHFFFAOYSA-N	CP(O)(O)=O	13818	-1	-1	-1	-1	P_R160			7146	7141.56	6602	6608	6697.78	6851.78	6512.22	6578	6927.78	7341.11	6788	6546.89	7286.67	7456.67	7131.11	7337.56	7221.56	6812.22	6708.89	8298.22	6895.11	7261.56	7026.89	6590.67	6214	7921.11	6423.78	6454.67	6715.56	6761.11	6042.67	7458.89	6136.89
20	0.23	97.0293	w/o MS2:Furfural	[M+H]+	0.92	FALSE	HYBBIBNJHNGZAN-UHFFFAOYSA-N	O=CC1=CC=CO1	7362	-1	-1	-1	-1	QC_2			13727.1	12504.4	12699.8	12045.1	11335.8	10118.7	12851.6	12314	12517.1	9478.67	10921.3	9737.56	11846.2	11473.8	13062.2	12390.7	12539.1	11133.8	10934.9	10577.8	8897.56	8954.44	10396.2	7923.11	9384.67	8205.56	7748.44	7806.89	8076.22	7158.89	7041.56	7657.33	5820.22
21	1.25	97.0768	w/o MS2:Methyl alcohol	[3M+H]+	0.08	FALSE	OKKJLVBELUTLKV-UHFFFAOYSA-N	C[OH]	887	-1	-1	-1	-1	QC_3			76	66	74	32	130	56	126	100	0	62	132	0	218	90	42	18	0	136	18	132	46	0	70	0	86	64	24	76	54	0	80	64	156
22	2.42	99.5136	Unknown	[M+H]+	1	FALSE	No record	No record	No record	-1	-1	-1	-1	IS1_1			23285.3	24687.5	23390	23362.2	23173.1	23478.5	24124.9	24478	23687.1	24838	24777.3	23891.8	24918.7	22443.8	25034.9	26981.5	26729.1	24651.1	24029.5	23007.8	25696.2	21845.1	22426.2	23063.5	24340.2	25775.5	22883.3	22614	23300.7	22029.5	22766.5	25978.9	22832.5
23	0.48	101.025	w/o MS2:Methylmalonic acid	[M+H-H2O]+	0.0933333	FALSE	ZIYVHBGGAOATLY-UHFFFAOYSA-N	CC(C([OH])=[O])C([OH])=[O]	487	-1	-1	-1	-1	QC_5			412	1042	866	148	118	298	268	692	290	248	386	252	456	224	266	384	184	902	886	660	518	518	778	608	1448	892	272	528	802	834	572	758	544
24	0.31	102.056	w/o MS2:L-Threonine	[M+H-H2O]+	0.0933333	FALSE	AYFVYJQAPQTCCC-UHFFFAOYNA-N	CC(O)C(N)C(O)=O	N/A	-1	-1	-1	-1	QC_3			300	518	222	334	558	368	374	272	422	572	540	478	546	428	266	398	248	244	610	422	670	406	972	1474	508	1290	714	1268	1212	312	846	1590	640
25	0.2	102.056	w/o MS2:L-Threonine	[M+H-H2O]+	0.226667	FALSE	AYFVYJQAPQTCCC-UHFFFAOYNA-N	CC(O)C(N)C(O)=O	N/A	-1	-1	-1	-1	P_R160			1474	832	688	856	1304	962	1536	1404	1910	1314	1014	1066	1258	1974	1488	1154	1262	1416	1132	1768	2226	2134	1770	1734	954	1580	1388	1512	1066	4897.11	4722	5740	3884
26	1.41	102.093	w/o MS2:Betaine aldehyde cation	[M]+	0.08	FALSE	SXKNCCSPZDCRFD-UHFFFAOYSA-N	C[N+](C)(C)CC=O	249	-1	-1	-1	-1	QC_6			348	490	356	444	458	380	332	270	368	476	556	534	534	402	1110	302	236	500	370	282	456	482	382	440	702	168	298	654	372	402	192	256	282
27	1.16	103.055	w/o MS2:Phenylacetaldehyde	[M+H-H2O]+	0.586667	FALSE	DTUQWGWMVIHBKE-UHFFFAOYSA-N	O=CCC1=CC=CC=C1	998	-1	-1	-1	-1	P_R153			4335.11	1194	3410	4635.11	8196.44	6539.78	4600.67	6062.22	5481.33	7606	8036.22	9169.56	6108	5537.11	3881.56	3603.11	5929.56	6188.44	5908.67	7198	11558.4	9838.89	9463.11	10140.4	6885.11	14282.7	4822	9934.67	9023.78	6128	5292	8384	8568
28	0.18	104.109	w/o MS2:Choline cation	[M]+	0.92	FALSE	OEYIOHPDSNJKLS-UHFFFAOYSA-N	C[N+](C)(C)CCO	305	-1	-1	-1	-1	P_R127			38774.2	49949.6	60603.8	67466	75258.4	76016.9	70179.6	57416.4	64483.3	62844.4	64808.2	65527.8	66664.4	66242.9	59860.9	70093.6	55366.2	88881.8	75866.9	72120.9	82943.3	65398	70525.8	81743.3	58870.9	66772.7	77293.8	82326	62833.3	210403	211294	207816	280314
29	1.74	105.07	w/o MS2:Benzenemethanol, 4-methyl-	[M+H-H2O]+	0.733333	FALSE	KMTDMTZBNYGUNX-UHFFFAOYSA-N	CC1=CC=C(C[OH])C=C1	11505	-1	-1	-1	-1	QC_4			1498	4668.44	2602	4260.22	2538	3900.44	2428.22	2308	1598	2802	1948	2402	1704	1544	3205.11	4078	3063.11	2416	2696.89	2552.44	1982	2712	3081.78	2227.56	3875.33	2986.44	2316.89	2330.22	2559.78	2890	2297.78	2524.89	2459.56
30	1.16	107.05	w/o MS2:4-Methylcatechol	[M+H-H2O]+	0.213333	FALSE	ZBCATMYQYDCTIZ-UHFFFAOYSA-N	CC1=CC([OH])=C([OH])C=C1	9958	-1	-1	-1	-1	P_R150			678	668	934	758	1346	1094	952	514	1222	3337.78	2409.11	2672	998	720	1282	664	644	1376	1338	1090	2698	2902.44	1878	1154	2421.78	3944.89	2230	2569.78	2661.11	938	1162	3090	1840
31	0.77	107.071	w/o MS2:Ethanol, 2,2'-oxybis-	[M+H]+	0.08	FALSE	MTHSVFCYNBDYFN-UHFFFAOYSA-N	OCCOCCO	8117	-1	-1	-1	-1	QC_3			146	70	0	136	104	54	124	80	142	92	46	70	130	58	68	44	68	142	86	266	104	126	58	62	68	116	82	78	100	74	142	98	140
32	2.42	108.519	Unknown	[M+H]+	1	FALSE	No record	No record	No record	-1	-1	-1	-1	IS1_1			21417.8	21413.1	20342.5	20985.3	19585.3	19938.7	20633.1	21286.7	20646.7	19941.1	21973.8	18900.2	21489.3	18917.5	20525.8	21006.9	21277.1	19716.9	22122	20883.3	21098	19418	19261.8	19446.5	19604.9	22206.7	19299.3	18408.2	19853.8	19485.1	19265.3	21804.2	18175.3
33	0.12	110.01	w/o MS2:Sethoxydim	[110.0]+	0.92	FALSE	CSPPKDPQLUUTND-NBVRZTHBNA-N	CCC\C(=N/OCC)C1=C(O)CC(CC(C)SCC)CC1=O	N/A	-1	-1	-1	-1	P_R157			73199.8	55507.3	63714.4	63030.2	58210.9	56590.7	63696.2	63333.3	59212	60439.8	67485.8	64524.7	73030	68462.7	64332.9	70985.3	72122.2	75591.8	59906.2	62956.4	72664	75153.8	80624.7	70615.1	73989.6	78256.7	64351.8	74358.7	72615.3	61361.8	65594.7	57870.4	55785.1
34	1.83	111.118	w/o MS2:3-Cyclopentyl-1-propanol	[M+H-H2O]+	1	FALSE	IBMXMCXCSPGCDQ-UHFFFAOYSA-N	[OH]CCCC1CCCC1	69842	-1	-1	-1	-1	P_R175			5998.44	4571.33	4408.44	5251.56	4901.56	5141.33	4377.78	5117.78	4915.33	5897.56	4879.78	3905.33	5025.11	4583.11	5267.56	5814.22	5241.56	5223.56	4917.56	5070.67	5018.44	4497.11	5961.11	5381.33	5266.89	5154.22	5151.78	5391.78	4732	5203.78	4728	5653.78	4366.44
35	0.31	112.051	w/o MS2:Isocytosine	[M+H]+	0.44	FALSE	XQCZBXHVTFVIFE-UHFFFAOYSA-N	NC1=NC=CC(=O)N1	66950	-1	-1	-1	-1	P_R155			1186	3889.56	4227.78	3455.11	3350	2128	1016	1974	1824	1294	2566.44	1814	2434	2771.56	782	1544	896	524	6273.56	9052.67	760	612	550	690	1420	440	830	908	586	3883.56	4678.44	2485.11	15515.1
36	0.13	112.088	w/o MS2:Histamine; LC-ESI-QTOF; MS2; CE	[M+H]+	0.08	FALSE	NTYJJOPFIAHURM-UHFFFAOYSA-N	NCCC1=CN=CN1	CAS 51-45-6; CHEMSPIDER 753; KAPPAVIEW KPC00594; KEGG C00388; KNAPSACK C00001414; PUBCHEM CID;	-1	-1	-1	-1	QC_1			72	110	72	204	218	288	154	56	140	358	120	204	234	250	382	272	258	364	268	64	268	236	192	214	280	326	248	132	280	524	244	412	738
37	0.16	112.897	w/o MS2:Methylphosphonothioic acid O-ethyl ester	[112.9]+	0.08	FALSE	XXNRHOAJIUSMOQ-UHFFFAOYNA-N	CCOP(C)(O)=S	N/A	-1	-1	-1	-1	QC_4			448	710	558	504	678	732	1396	752	1326	680	932	1176	930	1302	474	792	712	852	902	1074	274	642	670	522	554	226	678	396	508	946	1350	1050	942
38	0.32	113.035	w/o MS2:4-Imidazolecarboxaldehyde	[M+H+O]+	0.0933333	FALSE	ZQEXIXXJFSQPNA-UHFFFAOYSA-N	O=CC1=CNC=N1	76428	-1	-1	-1	-1	P_R163			372	320	102	0	148	0	120	150	0	316	116	0	86	208	42	58	138	152	420	254	164	116	64	124	198	126	104	88	0	316	290	326	276
39	0.63	113.036	w/o MS2:Uracil	[M+H]+	0.466667	FALSE	ISAKRJDGNUQOIC-UHFFFAOYSA-N	O=C1NC=CC(=O)N1	1174	-1	-1	-1	-1	QC_1			1200	7013.33	3044	1238	1686	696	2918	4477.11	4046.44	1054	1616	570	2308.67	3078.67	870	1524	506	2242	4644.44	4720.22	750	282	362	544	778	730	990	528	962	6835.11	4676	5222	16704
40	0.22	114.103	w/o MS2:Guanidine, (4-aminobutyl)-	[M+H-NH3]+	0.08	FALSE	QYPPJABKJHAVHS-UHFFFAOYSA-N	NCCCCNC(N)=N	199	-1	-1	-1	-1	QC_1			204	82	268	298	586	552	186	142	88	116	108	418	318	210	260	74	394	360	294	310	82	406	448	298	260	110	178	274	258	362	70	0	498
41	1.25	114.104	w/o MS2:Guanidine, (4-aminobutyl)-	[M+H-NH3]+	0.08	FALSE	QYPPJABKJHAVHS-UHFFFAOYSA-N	NCCCCNC(N)=N	199	-1	-1	-1	-1	QC_5			24	66	16	72	190	160	54	148	172	0	0	134	76	204	64	144	102	0	92	234	156	76	0	82	30	82	0	76	70	132	132	134	132
42	0.2	116.072	w/o MS2:L-(-)-Proline; LC-ESI-ITFT; MS2; m/z	[M+H]+	0.92	FALSE	ONIBWKKTOPOVIA-BYPYZUCNSA-N	OC(=O)[C@@H]1CCCN1	CAS 147-85-3; CHEBI 17203; KEGG C00148; KNAPSACK C00001388; NIKKAJI J9.117K; PUBCHEM 3448;	-1	-1	-1	-1	QC_1			6960.44	10055.8	12513.1	21828.5	23466	29513.5	16551.3	13051.1	13691.8	40251.3	31461.8	39932.4	25454.7	31187.5	24386.9	14748.2	23218.2	29921.8	22744.5	23107.3	29590.7	24361.3	25859.3	32715.5	18752.2	31800.5	49683.1	54766.7	33524.4	72255.8	62403.3	90148.9	71696
43	1.36	117.091	w/o MS2:1,3-Propanediol, 2-ethyl-2-(hydroxymethyl)-	[M+H-H2O]+	0.16	FALSE	ZJCCRDAZUWHFQH-UHFFFAOYSA-N	CCC(CO)(CO)CO	6510	-1	-1	-1	-1	IS1_5			922	754	976	876	1058	952	694	688	476	756	774	564	1280	2122	902	588	352	2148	1580	1700	726	186	538	540	622	698	304	496	674	542	230	476	334
44	0.23	118.088	w/o MS2:2-Butenoic acid, 3-methyl-	[M+NH4]+	0.92	FALSE	YYPNJNDODFVZLE-UHFFFAOYSA-N	CC(C)=CC(O)=O	10931	-1	-1	-1	-1	P_R177			9950.67	14044.2	23176.7	24594	27865.8	42546.7	24335.1	14170.2	23414	97396	74473.1	66642.9	36686	46398.9	29545.8	20508.5	26349.3	48595.8	52254.7	57330.9	76310	72993.6	53533.6	48486.7	47974.9	80003.6	44739.6	70150.2	54577.6	123698	116526	138558	157622
45	0.55	119.05	w/o MS2:Phenylacetic acid	[M+H-H2O]+	0.506667	FALSE	WLJVXDMOQOGPHL-UHFFFAOYSA-N	OC(=O)CC1=CC=CC=C1	999	-1	-1	-1	-1	P_R125			5296.67	770	4790.89	7817.78	10633.8	8384.44	726	1584	3727.11	9065.33	5517.56	8893.33	3316	1306	730	1152	1508	1626	3768	2670	2920	3250.22	3077.78	4049.11	2428.89	4515.56	1154	4596.44	2963.78	3218	4202	3052	8711.56
46	1.53	119.05	w/o MS2:Phenylacetic acid	[M+H-H2O]+	0.08	FALSE	WLJVXDMOQOGPHL-UHFFFAOYSA-N	OC(=O)CC1=CC=CC=C1	999	-1	-1	-1	-1	QC_5			186	396	70	146	96	270	182	168	314	226	168	402	140	150	386	128	210	188	70	82	332	68	86	140	78	206	232	146	146	212	470	342	150
47	1.15	120.083	w/o MS2:3-(2-Pyridyl)propan-1-ol	[M+H-H2O]+	0.653333	FALSE	FVZXYJDGVYLMDB-UHFFFAOYSA-N	OCCCC1=CC=CC=N1	72922	-1	-1	-1	-1	P_R139			92414.4	37941.8	74082.9	96502.9	195272	149531	101261	39597.3	117117	159980	175664	216316	123794	124378	88069.6	73408.2	134365	142560	141218	171942	297572	260235	215654	238509	179693	352680	131632	233154	226858	127772	114596	257276	158142
48	0.58	121.066	w/o MS2:Phenylacetaldehyde	[M+H]+	0.36	FALSE	DTUQWGWMVIHBKE-UHFFFAOYSA-N	O=CCC1=CC=CC=C1	998	-1	-1	-1	-1	P_R117			2020	4489.78	8176.67	1946	4170	2726	3161.33	3861.33	2472	4020	2182	3590	13715.1	13127.1	2407.56	1660	2890	30215.3	26026.2	15730.4	2130	1018	864	1584	408	830	1164	2022	1228	2798	1972	8214	2888
49	1.3	121.087	w/o MS2:Pheniramine	[M+2H]2+	0.16	FALSE	IJHNSHDBIRRJRN-UHFFFAOYNA-N	CN(C)CCC(C1=CC=CC=C1)C1=CC=CC=N1	N/A	-1	-1	-1	-1	QC_4			3358	2184	2202	2756	3026	1662	508	2406	668	790	2128	1780	1554	2188	554	320	1448	1130	1406	2036	784	584	1128	528	390	2114	936	380	908	848	846	698	762
50	0.15	122.925	w/o MS2:Methylphosphonothioic acid O-ethyl ester	[122.9]+	0.92	FALSE	XXNRHOAJIUSMOQ-UHFFFAOYNA-N	CCOP(C)(O)=S	N/A	-1	-1	-1	-1	P_R141			4473.56	5276	5581.56	3999.56	3552.67	4188.44	6415.33	7166	6188	4823.78	4815.33	4769.33	6308.89	5535.78	5275.33	5395.11	5650.22	7190	4810.67	3869.11	4229.33	5955.11	5968.44	5662	5823.78	6538.89	4962	6133.33	5371.56	5182.22	5794.22	3450	3609.11
51	0.56	123.045	w/o MS2:3-Amino-2,3-dihydrobenzoic acid	[M+H-NH3]+	0.653333	FALSE	KFNRJXCQEJIBER-UHFFFAOYNA-N	NC1CC(=CC=C1)C(O)=O	N/A	-1	-1	-1	-1	P_R120			6741.56	926	6113.33	10175.3	17244.7	13199.3	3233.56	5161.56	4221.56	15458.9	9475.56	13350.9	6175.11	9044	3792	3303.33	4082.67	5637.56	8179.78	7780.44	5294	5138.67	5487.33	5253.11	2871.33	7077.33	3144	6889.56	4026	6072	6738	8456	6948
52	0.92	123.056	w/o MS2:Succinic acid-2,2,3,3-d4	[M+H]+	0.08	FALSE	KDYFGRWQOYBRFD-LNLMKGTHSA-N	[2H]C([2H])(C(O)=O)C([2H])([2H])C(O)=O	12998487	-1	-1	-1	-1	QC_5			248	250	202	324	138	290	406	220	290	688	192	514	502	264	444	442	950	438	360	264	518	752	238	320	490	346	404	340	342	444	754	314	444
53	0.27	123.057	w/o MS2:Niacinamide	[M+H]+	0.08	FALSE	DFPAKSUCGFBDDF-UHFFFAOYSA-N	NC(=O)C1=CC=CN=C1	936	-1	-1	-1	-1	QC_6			240	454	512	292	366	506	228	282	396	242	320	320	294	458	172	230	424	398	204	582	72	196	202	320	302	228	66	178	348	100	224	354	366
54	0.36	123.056	w/o MS2:Niacinamide	[M+H]+	0.906667	FALSE	DFPAKSUCGFBDDF-UHFFFAOYSA-N	NC(=O)C1=CC=CN=C1	936	-1	-1	-1	-1	P_R160			3969.56	8094	8886.44	7752.44	7661.33	8080.44	4169.33	6429.33	4622.67	4824	5961.78	4756.67	8711.56	8307.33	1470	3123.56	2296.22	4471.11	8670.44	8598.89	4104	3137.33	3354.67	4140.44	3733.78	4720.22	5052.89	6827.78	4774.22	5381.11	5267.56	6809.33	12818
55	0.32	124.04	w/o MS2:Niacin; LC-ESI-QTOF; MS2; [M+H]+; CE	[M+H]+	0.0933333	FALSE	PVNIIMVLHYAWGP-UHFFFAOYSA-N	OC(=O)C1=CN=CC=C1	CAS 59-67-6; CHEBI 15940; KEGG C00253; KNAPSACK C00000208; NIKKAJI J2.809F; PUBCHEM 3552;	-1	-1	-1	-1	P_R163			374	430	266	332	240	396	226	266	200	594	504	244	376	332	414	298	266	350	514	396	328	408	292	316	532	374	258	554	316	364	132	326	754
56	0.23	127.04	w/o MS2:Maltol	[M+H]+	0.92	FALSE	XPCTZQVDEJYUGT-UHFFFAOYSA-N	CC1=C(O)C(=O)C=CO1	8369	-1	-1	-1	-1	QC_1			40619.3	37616.7	36353.8	35043.3	33407.6	26870.9	40219.3	39950.4	37644.7	26637.5	30286.9	28392.7	33833.8	33381.8	35291.6	38158	37203.6	31652.2	31023.1	29189.5	26328.9	27319.1	29737.5	23084	25701.1	26071.3	20610.5	20527.3	23689.8	22286.2	23304.7	22394.5	16462.9
57	0.12	128.021	w/o MS2:p-Chloroaniline	[M+H]+	0.92	FALSE	QSNSCYSYFYORTR-UHFFFAOYSA-N	NC1=CC=C(Cl)C=C1	7812	-1	-1	-1	-1	QC_2			87383.3	69760	74554.7	71535.6	69394	70112.2	75444.9	79925.1	70501.3	73208.4	79723.8	79440.4	83728.4	85085.8	76608	80766.4	80394.4	91779.3	70143.6	75032.2	77437.6	90103.8	93113.8	85364.7	91250.4	88070.7	77948	87717.8	86458.2	70575.8	75629.8	63369.3	68877.1
58	0.33	129.019	w/o MS2:1,3-Acetonedicarboxylic acid	[M+H-H2O]+	0.373333	FALSE	OXTNCQMOKLOUAM-UHFFFAOYSA-N	OC(=O)CC(=O)CC(O)=O	68328	-1	-1	-1	-1	P_R136			21166	16282	25598	33908	21486	26232	10942	28184	9526	15019.1	23498	21073.8	27274	24577.8	2680	7974	6062	8088	6644	9830	2724	3618	2662	3972	4360	1366	8922.44	11606	8752	12346.7	13655.1	4608	14460
59	1.82	129.128	w/o MS2:2-Ethylhexanal	[M+H]+	0.986667	FALSE	LGYNIFWIKSEESD-UHFFFAOYNA-N	CCCCC(CC)C=O	N/A	-1	-1	-1	-1	P_R131			4495.56	4371.11	4430.22	4315.56	5122.22	3717.56	5638.22	5745.33	5264.44	4405.56	4913.56	3647.78	5522.22	4704.67	4181.33	5077.33	4610.89	4812	5249.11	5439.11	4318	4485.56	3969.11	4972.44	4488.67	4785.78	4109.56	4222.89	5202.22	4378.67	4426.89	4826.22	6040.89
60	0.12	130.018	w/o MS2:N-Methyl-D-aspartic acid	[130.0]+	0.48	TRUE	HOKKHZGPKSLGJE-GSVOUGTGSA-N	CN[C@H](CC(O)=O)C(O)=O	22880	-1	-1	-1	-1	P_R132	67.93552 72;71.92932 132;83.06583 60;84.76888 26;84.95614 66;85.00899 92;99.00237 44;105.04305 70;111.03831 58;119.5853 20;	71.92932 132;85.00899 92;67.93552 72;	15463.3	11842	11904.9	13933.6	17499.1	14524	15676.4	13643.3	14366.7	13504	14511.8	14486	15871.1	14806.7	16442.5	15960.7	16898.2	20326.9	13300.9	13357.3	15972	18860	20775.5	16884	20422.2	17316	14518	16132	21032.9	15782	15338	14396	17038
61	0.2	130.051	L-Glutamic acid	[M+H-H2O]+	0.666667	TRUE	WHUUTDBJXJRKMK-UHFFFAOYNA-N	NC(CCC(O)=O)C(O)=O	N/A	-1	973.18	998.266	1000	QC_3	50.75057 16;56.97669 16;69.06259 68;70.06612 166;70.14566 28;70.38036 18;71.98422 32;72.08057 570;72.17104 18;73.08768 20;73.64637 16;74.0985 66;80.75592 16;83.06206 426;83.6385 36;83.83848 18;83.87451 34;83.95084 16;83.9734 22;83.99638 36;84.04521 5780;84.08381 168;84.18006 24;84.19904 34;84.22559 22;84.25835 34;84.28434 34;84.65612 36;84.76862 32;84.85047 36;85.02592 72;85.04963 144;85.11446 18…	84.04521 5780;72.08057 570;83.06206 426;	9509.56	7458	6328	8307.33	10225.1	7484	18176	10817.8	17668	14442	14938.4	10336.9	7531.33	9396.89	14816	10993.3	12976.9	9357.11	11089.8	10322.4	54476.4	51002	36158.9	47601.8	43341.1	79872	49750	37903.1	52758.7	35279.8	30072	52186	33995.3
62	0.38	130.052	L-Glutamic acid	[M+H-H2O]+	0.84	TRUE	WHUUTDBJXJRKMK-UHFFFAOYNA-N	NC(CCC(O)=O)C(O)=O	N/A	-1	983.462	998.724	1000	P_R141	68.14446 46;68.83392 20;68.99699 862;69.04815 80;69.10844 34;69.56404 26;69.99857 128;70.06494 110;70.71427 20;71.38298 52;72.55389 30;72.93594 44;83.12094 74;83.69308 64;83.75223 18;83.78671 52;83.80712 16;83.82481 40;83.85614 36;83.92149 44;83.98045 24;84.00823 24;84.04518 13730;84.10618 52;84.14787 38;84.20159 54;84.23433 18;84.25233 22;84.34573 34;84.36843 96;84.4178 50;84.43807 56;84.47118 1…	84.04518 13730;68.99699 862;85.04733 790;	73744.9	150861	141604	186890	59010	68429.8	76145.8	109099	63400.2	247584	210358	130008	132950	122946	84866.7	63824	64211.3	90677.6	137818	130864	217897	168527	138217	205513	148649	220063	216600	215602	191610	273786	205685	384919	327148
63	0.27	130.09	D-Pipecolinic acid	[M+H]+	0.786667	TRUE	HXEACLLIILLPRG-RXMQYKEDSA-N	OC(=O)[C@H]1CCCCN1	736316	-1	993.087	999.995	1000	P_R165	65.91361 16;67.05689 140;68.05356 52;69.05029 70;69.06487 82;78.75904 20;82.0659 272;82.79263 82;83.02979 110;83.0724 44;83.67758 38;83.70515 30;83.80873 22;83.83 48;83.86835 18;83.89083 28;83.91926 26;83.97826 34;84.03428 56;84.08195 19668;84.13666 54;84.16103 60;84.19216 40;84.22997 38;84.25224 50;84.27915 70;84.29538 28;84.33755 50;84.36615 42;84.36945 26;84.39024 68;84.41859 94;84.46139 26;84…	84.08195 19668;85.08401 902;130.08679 468;	10789.6	9576.89	15604.9	30959.3	31104.5	39088.9	9720.44	11339.1	9445.33	14098	25649.8	22434.2	24516.2	18807.3	10128.9	8878.44	13406.7	23400.9	23209.1	18532.2	48060.7	64101.3	45455.6	76724.9	40412.7	60580	36766	61624.9	59537.8	104715	106010	84402	177064
64	1.15	131.05	trans-Cinnamic acid	[M+H-H2O]+	0.613333	TRUE	WBYWAXJHAXSJNI-VOTSOKGWSA-N	OC(=O)\C=C\C1=CC=CC=C1	444539	-1	927.67	933.066	833.333	P_R150	72.93394 46;74.01822 94;77.03852 2814;77.19147 30;77.35999 28;78.04509 118;78.33846 26;78.39659 38;79.30768 32;80.99088 72;81.03373 126;84.0433 152;84.95882 96;86.09783 88;87.09669 82;95.04919 1998;95.14288 26;95.21947 30;95.5631 18;95.76049 16;96.40375 16;97.00437 78;102.0484 416;102.66145 28;102.72868 18;102.77361 34;102.99014 18;102.99986 50;103.05464 7434;103.15159 104;103.20594 16;103.26018 …	103.05464 7434;77.03852 2814;95.04919 1998;	912	562	1366	2540.44	3987.33	3312.89	2216.44	2802.44	2761.33	5480.67	3574.22	4934.44	2799.11	2541.33	1248	1540	2735.11	3566.22	3133.33	3635.56	5724.89	5098.67	4242.89	4619.78	3750.67	6977.11	3661.56	4987.56	4538	5067.11	3424	3706	4776.89
65	1.25	131.131	Guanidine, (4-aminobutyl)-	[M+H]+	0.08	TRUE	QYPPJABKJHAVHS-UHFFFAOYSA-N	NCCCCNC(N)=N	199	-1	859.179	968.192	875	QC_5	48.41487 22;54.95351 32;60.05725 616;60.26157 24;68.16997 24;68.25394 28;69.07388 76;69.41425 22;70.06361 142;70.58643 24;71.23322 78;71.27527 94;71.59412 90;71.68002 36;71.72748 34;71.76076 42;71.7944 24;71.8335 68;71.8715 76;71.90273 44;71.92552 100;72.00142 20;72.02245 54;72.06073 224;72.08266 32626;72.15427 22;72.19197 50;72.23976 44;72.26543 64;72.29145 124;72.31861 56;72.33853 48;72.36203 6…	72.08266 32626;97.07764 2900;73.08406 1930;	0	0	0	86	70	54	0	0	0	20	74	300	0	262	0	154	186	0	80	74	224	20	66	0	0	36	0	26	0	0	0	76	0
66	0.46	132.104	L-Isoleucine	[M+H]+	0.92	TRUE	AGPKZVBTJJNPAG-UHFFFAOYNA-N	CCC(C)C(N)C(O)=O	N/A	-1	986.088	979.825	1000	QC_1	50.3488 16;57.04758 104;57.06536 68;65.12148 90;67.03482 26;67.05512 230;67.49615 16;67.69099 74;68.14948 38;68.82697 18;68.92321 18;69.04303 84;69.07128 8600;69.14059 16;69.15916 56;69.20341 16;69.27677 26;69.31023 28;69.33133 48;69.35849 36;69.40903 34;69.44077 18;69.53743 20;69.60739 40;70.07279 506;70.21233 28;70.2405 20;70.26796 18;70.55743 16;71.07481 58;71.10526 26;71.25057 22;71.42742 18;…	86.09772 24532;69.07128 8600;87.10054 1084;	115113	80823.3	136130	113113	201418	180761	152653	149188	181816	476839	368016	314593	244181	237273	163418	142405	210906	207848	221248	243710	526042	467142	464914	460867	365174	580472	451811	495943	468008	453662	355700	579098	314598
67	0.45	132.487	w/o MS2:Hydroxychloroquine	[132.5]+	0.213333	FALSE	XXSMGPRMXLTPCZ-UHFFFAOYNA-N	CCN(CCO)CCCC(C)NC1=C2C=CC(Cl)=CC2=NC=C1	N/A	-1	-1	-1	-1	P_R149			224	162	0	186	352	308	246	290	198	2222.67	848	704	204	350	292	234	270	324	320	336	2373.56	2270	2623.78	2209.33	2074.22	920	2432.89	2324.44	620	650	2153.11	2559.56	604
68	0.12	132.999	6-Hydroxy-7-methoxycoumarin	[133.0]+	0.666667	TRUE	SYTYLPHCLSSCOJ-UHFFFAOYSA-N	COC1=C(O)C=C2C=CC(=O)OC2=C1	69894	-1	563.106	963.095	1000	P_R117	58.03143 84;68.64563 28;68.95059 20;68.98251 3490;69.16129 22;69.81465 24;69.9835 538;70.16896 28;70.25055 18;70.97927 140;71.94685 20;74.02261 90;74.40157 48;78.99667 64;83.97108 58;84.2927 30;84.95888 144;85.0233 66;86.64997 34;86.95847 140;86.99351 2080;87.11912 22;87.18382 32;87.26626 30;87.33083 36;87.48717 62;87.67715 18;87.9951 622;88.20056 30;88.95794 62;88.99616 126;89.02644 22;92.06702 …	68.98251 3490;105.00383 2770;86.99351 2080;	7176.67	6350.44	7088.22	6843.78	7889.33	6781.33	7935.56	6806.44	6572.22	7706.22	8257.56	7819.56	7304.67	7322.44	7711.33	8218.89	7912.67	8885.56	6916.67	6832.67	9774	8924.89	8593.33	8386.22	8163.11	9472.67	7708.44	9815.33	8637.33	9060	8822	7402	5964
69	0.3	133.034	L-Methionine	[M+H-NH3]+	0.373333	TRUE	FFEARJCKVFRZRR-BYPYZUCNSA-N	CSCC[C@H](N)C(O)=O	6137	-1	749.632	945.365	437.5	P_R156	46.55939 16;61.01093 108;65.00426 94;66.04527 98;68.05386 136;69.03312 56;69.05227 48;70.99707 230;72.00243 258;74.02276 66;77.00754 68;78.00847 24;78.17984 30;82.02876 32;82.0675 74;82.17341 24;83.07316 74;83.56569 30;85.00977 70;85.15825 16;85.53383 32;85.95795 58;86.08849 76;86.54808 16;87.02698 690;87.26181 16;88.02555 116;89.00278 80;90.1312 16;97.01215 76;98.01264 78;105.00513 152;107.00641…	87.02698 690;72.00243 258;70.99707 230;	580	344	548	516	878	476	584	338	742	0	900	690	640	688	498	694	810	1086	562	820	1724	1152	774	1302	486	3047.11	1284	850	1128	14250.7	7719.33	21684.7	14380
70	0.19	134.046	w/o MS2:L-Aspartic acid; LC-ESI-ITFT; MS2; m/z	[M+H]+	0.48	FALSE	CKLJMWTZIZZHCS-REOHCLBHSA-N	N[C@@H](CC(O)=O)C(O)=O	CAS 56-84-8; CHEBI 17053; KEGG C00049; KNAPSACK C00001342; NIKKAJI J9.169C; PUBCHEM 3351;	-1	-1	-1	-1	P_R143			4512.67	4288.44	3615.78	4277.11	3318.89	3734	4956.89	3810.67	3514.89	4730.44	4101.33	4799.56	2630.44	2869.56	3480.44	3210.89	3682.44	2815.11	2892	1668	3510	3050.67	3060.89	1720	2062	1854	3264.22	1386	1040	3638	2496	1862	0
71	1.35	135.103	Resodiacetophenone	[135.1]+	0.693333	TRUE	GEYCQLIOGQPPFM-UHFFFAOYSA-N	CC(=O)C1=CC(C(C)=O)=C(O)C=C1O	75097	-1	198.583	995.488	1000	QC_5	57.93487 42;59.05186 92;65.03605 64;66.98849 78;69.06768 74;72.04469 68;72.07188 96;72.93797 128;73.06425 270;73.12514 22;74.04328 30;74.0658 74;74.9398 70;77.03719 84;77.05585 52;78.99483 48;79.05061 80;79.2194 18;80.61819 40;84.08018 150;84.35342 32;85.08153 98;87.00472 44;90.9473 112;91.05231 288;91.32677 30;93.05994 60;93.06951 78;94.04314 142;94.06992 82;96.08092 66;96.97392 74;98.09414 156;…	91.05231 288;73.06425 270;119.03317 238;	11551.3	14064.2	9592.89	7256.44	7108.44	5814	8631.11	10251.6	8650.89	7938.22	8196	8070.22	10613.1	10610.9	7722.67	6658.22	6540.67	8601.56	10064.7	11005.8	7022.67	4372	4418	2078	7538.22	6330.89	5866.44	2686	6103.78	1762	2038	1368	1018
72	0.31	136.063	Adenine; LC-ESI-QTOF; MS2; CE	[M+H]+	0.333333	TRUE	GFFGJBXGBJISGV-UHFFFAOYSA-N	NC1=C2N=CN=C2NC=N1	CAS 73-24-5; CHEMSPIDER 185; KAPPAVIEW KPC00280; KEGG C00147; KNAPSACK C00001490; PUBCHEM CID;	-1	886.567	975.238	1000	QC_5	65.01275 162;65.03757 58;66.03281 94;67.02993 704;67.13988 16;67.52655 24;68.11958 18;71.01157 66;72.08215 76;72.25423 42;75.15182 28;76.02356 88;77.03438 90;78.03458 26;82.04481 142;82.13731 18;83.04385 20;91.00378 86;91.72096 30;91.99271 38;92.02453 1392;92.32489 20;92.35648 20;92.57835 24;92.78003 24;92.93683 40;93.02474 46;93.05503 72;93.07214 70;93.96758 20;94.04117 1662;94.10654 18;94.91177…	119.03603 10240;136.06277 9374;94.04117 1662;	422	1112	1768	792	806	594	448	746	408	494	830	532	1568	1132	508	968	598	806	3354.44	3204.22	840	554	484	796	1010	594	896	924	160	1592	1120	2722	9290.89
73	1.36	136.063	w/o MS2:Adenine; LC-ESI-ITFT; MS2; m/z	[M+H]+	0.106667	FALSE	GFFGJBXGBJISGV-UHFFFAOYSA-N	NC1=C2N=CN=C2NC=N1	CAS 73-24-5; CHEBI 16708; KEGG C00147; KNAPSACK C00001490; NIKKAJI J5.257D; PUBCHEM 3447;	-1	-1	-1	-1	P_R131			264	1088	726	668	1056	966	1266	538	868	538	978	868	2532.22	2411.78	662	616	862	1170	1500	1122	1180	672	786	608	936	812	852	494	954	674	784	1046	1152
74	1.11	136.063	Adenine; LC-ESI-QTOF; MS2; CE	[M+H]+	0.48	TRUE	GFFGJBXGBJISGV-UHFFFAOYSA-N	NC1=C2N=CN=C2NC=N1	CAS 73-24-5; CHEMSPIDER 185; KAPPAVIEW KPC00280; KEGG C00147; KNAPSACK C00001490; PUBCHEM CID;	-1	915.544	970.915	1000	P_R115	62.99133 80;71.93396 34;76.93813 68;79.06168 68;91.05531 72;92.02421 168;93.52702 74;94.04263 50;94.45093 38;94.87692 28;95.05217 70;109.05059 166;112.05024 74;119.03636 638;119.09381 80;119.36762 18;119.9115 18;123.95562 36;124.99949 82;135.07626 84;135.9908 46;136.06131 804;136.09828 38;	136.06131 804;119.03636 638;92.02421 168;	5076.22	10658.2	10302.9	9052.44	9024.44	8423.56	4898	7937.11	5653.56	2466	7695.56	4980.44	7247.78	7735.78	870	4812.44	658	2426.89	8281.11	9663.56	808	286	412	512	1138	326	632	674	730	1984	1412	940	4394
75	0.56	136.077	2-Phenylacetamide	[M+H]+	0.706667	TRUE	LSBDFXRDZJMBSC-UHFFFAOYSA-N	NC(=O)CC1=CC=CC=C1	7680	-1	951.279	992.058	1000	P_R136	49.67281 16;63.83299 16;64.02261 74;65.03956 646;67.22242 16;70.02886 58;71.01295 60;75.02515 76;77.04079 272;79.05141 78;81.07185 58;82.06993 94;89.63168 66;89.84174 32;90.0118 44;90.29862 16;90.61301 64;90.6578 34;90.68644 22;90.97546 20;91.00224 28;91.05449 6764;91.15189 24;91.1989 44;91.23878 34;91.2658 30;91.29788 52;91.40456 20;91.50144 38;91.64484 24;91.73827 26;91.80672 22;91.98031 30;92.…	91.05449 6764;107.0499 1304;65.03956 646;	29304.9	9035.11	26277.3	47735.1	80513.3	59176.7	16966	22163.8	18400.9	70784.4	42090.4	62689.3	29346	39385.1	17518.5	15171.3	18410	24987.8	33607.1	34153.8	21320.5	22652.7	22602.2	23834.2	12110.7	33236.7	13498	30013.5	20141.1	30070	31222	34766	52194
76	0.21	138.056	Trigonelline; LC-ESI-QTOF; MS2; CE	[M+H]+	0.773333	TRUE	WWNNZCOKKKDOPX-UHFFFAOYSA-N	C[N+]1=CC=CC(=C1)C([O-])=O	CAS 535-83-1; CHEMSPIDER 5369; KEGG C01004; KNAPSACK C00001555; PUBCHEM CID;	-1	909.169	1000	1000	P_R165	65.03905 358;65.31644 22;66.04108 84;67.05389 218;69.64472 18;70.33649 18;77.04553 64;78.0331 412;79.04324 522;79.18638 30;80.05164 166;83.75969 42;84.05162 50;85.65435 22;91.04023 64;91.98667 18;92.00547 20;92.04992 2532;92.14284 18;92.23621 22;92.28788 28;92.41927 24;92.54065 34;92.61569 28;92.7037 20;93.05598 454;93.15173 18;93.22989 22;93.26276 58;93.42085 38;94.06582 3234;94.12068 24;94.2002…	138.05653 4122;94.06582 3234;92.04992 2532;	8546.44	8609.56	9499.11	9946	10596.9	11597.1	9629.78	9682.89	9790.44	11518	8327.56	11972.4	10975.3	9738	9908	8287.11	8893.56	10490.7	9165.11	10500	8728.67	7015.11	9788.22	11620.2	9336	8277.56	11174	14432.9	12303.1	40270.9	36152	43728	54292.2
77	0.59	138.093	Hydroxyphenethylamine; LC-ESI-QTOF; MS2; CE	[M+H]+	0.146667	TRUE	DZGWFCGJZKJUFP-UHFFFAOYSA-N	NCCC1=CC=C(O)C=C1	PUBCHEM CID;	-1	937.11	999.872	1000	QC_6	61.32863 16;61.86821 16;65.03723 154;66.03918 60;66.05611 50;67.05279 80;67.11216 52;68.99923 172;72.53922 20;73.00906 70;75.02126 70;75.99613 86;76.64738 24;76.68127 46;76.78649 50;76.80672 40;76.99406 26;77.03928 8230;77.1082 96;77.1292 32;77.1619 20;77.18339 58;77.23881 18;77.25687 18;77.34016 24;77.51514 30;77.58247 20;77.71418 32;77.76923 22;77.83816 32;78.04378 372;78.19103 106;78.56969 38;…	121.0655 15768;103.05537 15078;77.03928 8230;	1186	2244	1556	756	1536	1204	1692	1672	1432	804	1538	1288	4754.22	4275.56	584	598	470	6894	8898.89	5058	806	640	340	656	600	354	266	702	668	552	778	2538	984
78	0.34	139.004	riken_Urocanate	[139.0]+	0.386667	TRUE	No record	No record	No record	-1	-1	-1	-1	P_R137	67.93989 70;68.85109 32;68.88545 26;68.9632 18;68.99762 4938;69.11202 36;69.15034 28;69.17198 18;69.21744 34;69.30696 26;69.42026 18;69.54423 28;69.6333 18;69.66235 24;69.82462 34;70.01707 50;71.34154 20;73.12095 20;73.27782 46;77.0345 66;85.02787 68;92.04945 72;98.97528 80;110.06358 66;111.00768 536;111.12606 34;112.04165 108;125.04591 56;129.02246 78;	68.99762 4938;111.00768 536;112.04165 108;	12082	8960	15200	20440	14518	15964	6578	15232	5438	8768.22	13413.8	13619.3	16748	14701.1	1868	5278	4210	4512	5344	5750	1998	2250	1504	2448	2268	1694	5672.44	7141.78	4535.56	8044	8260.22	4544	8571.33
79	0.17	139.916	w/o MS2:L-Arginine	[139.9]+	0.08	FALSE	ODKSFYDXXFIFQN-BYPYZUCNSA-N	N[C@@H](CCCNC(N)=N)C(O)=O	6322	-1	-1	-1	-1	QC_1			70	0	66	304	176	284	152	76	0	44	0	174	30	0	120	74	66	74	24	104	132	162	64	244	90	246	0	134	152	142	68	122	60
80	1.39	144.082	3-(2-Hydroxyethyl)indole	[M+H-H2O]+	0.146667	TRUE	MBBOMCVGYCRMEA-UHFFFAOYSA-N	OCCC1=CNC2=CC=CC=C12	10685	-1	871.138	992.128	1000	QC_4	60.98269 60;65.03618 64;75.02126 96;77.04292 76;78.05131 78;81.03083 44;81.65063 28;85.02852 90;89.03913 344;90.0453 66;90.68972 48;91.05549 1010;91.20635 22;91.25232 20;91.42188 38;91.63358 28;92.06049 122;96.05576 82;97.02076 108;98.20403 30;98.97414 58;103.05762 416;103.09677 24;104.04765 136;105.04655 100;105.55032 24;106.03954 62;113.99772 78;114.93196 24;115.05481 1574;115.09272 30;115.4561…	144.08084 3624;143.07352 3128;117.06709 1622;	776	658	1058	1870	4424.22	1156	1678	1366	902	2164	3235.33	1512	1520	1030	546	1556	1176	3944	1612	1684	2794	4736	3622	3526	4039.56	3368	2390	3966	2968	7680	2434	2988	1966
81	0.23	145.051	.beta.-D-Glucopyranose, 1,6-anhydro-	[M+H-H2O]+	0.92	TRUE	TWNIBLMWSKIRAT-UHFFFAOYNA-N	OC1C2COC(O2)C(O)C1O	N/A	-1	845.941	921.313	666.667	P_R139	46.16178 16;51.21154 16;55.0145 78;61.14256 20;62.64838 16;64.78102 16;65.79945 16;68.69936 26;69.0348 954;70.03751 72;70.07053 56;71.0156 218;71.04939 98;71.2963 16;71.32701 30;72.01469 28;72.69695 36;72.98479 26;73.21769 16;81.03609 286;81.07894 18;82.62457 26;82.68622 28;83.01082 116;83.02999 74;83.13892 20;83.29087 26;84.02253 84;84.04631 236;84.16297 24;84.21804 16;85.0298 2082;85.09505 80;8…	85.0298 2082;69.0348 954;97.02906 704;	23590.2	22355.5	20882	19482.7	6102.67	16672.9	20708.9	22366.2	22111.3	16589.5	17862	16433.1	18606.7	18692.2	20507.5	22653.1	21297.1	17535.8	17922.9	17736.9	13703.1	14480.7	16162.9	12922.2	14612	13727.3	11919.6	12122.7	13134.2	10997.1	13694.9	11621.6	8450.89
82	0.12	146.031	Chloridazone-desphenyl; LC-ESI-ITFT; MS2; CE	[M+H]+	0.92	TRUE	FEWPCPCEGBPTAL-UHFFFAOYSA-N	NC1=CN=NC(O)=C1Cl	CAS 6339-19-1; PUBCHEM CID; INCHIKEY FEWPCPCEGBPTAL-UHFFFAOYSA-N; CHEMSPIDER 86506;	-1	122.301	918.584	1000	P_R120	66.01965 258;67.05822 214;68.98277 932;69.10863 30;69.18699 26;69.38303 34;69.98376 146;70.06473 68;70.98541 64;71.92871 56;72.07904 226;72.9378 44;82.01426 148;82.12873 16;83.00695 60;84.08334 484;84.26521 20;84.95832 104;85.15145 28;85.96503 32;86.05678 72;86.92127 20;86.95314 134;86.99284 586;88.95324 76;89.93362 58;96.99119 84;99.9321 62;100.02547 284;100.07785 90;100.24753 38;101.67806 34;10…	68.98277 932;86.99284 586;84.08334 484;	17507.1	14864.4	16254.2	17381.3	17154	16855.1	16958.5	16558.9	15972.7	16101.3	17391.8	16007.6	18340	17747.1	17078.5	16751.8	17451.5	19928.2	14942	15908.7	17838	19835.3	20917.3	19806.9	19799.8	20896.5	18580.9	20242.2	19753.1	16486.7	15746	13398.7	15814.9
83	1.36	146.061	1H-Indole-4-carboxaldehyde	[M+H]+	0.853333	TRUE	JFDDFGLNZWNJTK-UHFFFAOYSA-N	O=CC1=C2C=CNC2=CC=C1	333703	-1	946.721	987.973	1000	P_R157	65.03848 456;65.10442 16;66.05109 76;67.67171 16;67.94834 16;68.21909 16;73.00855 74;75.27545 28;75.68957 16;78.03957 80;79.05183 54;79.52737 16;79.59245 52;79.61331 16;81.07228 66;83.04882 70;85.011 86;85.03073 70;86.09539 88;86.95758 68;88.88181 80;89.03996 142;89.60483 30;90.04591 414;90.10091 92;90.58835 30;90.64136 18;90.73016 26;90.8138 20;90.94935 34;90.97934 92;91.01309 48;91.05495 13368;…	91.05495 13368;118.06548 12240;117.05874 4308;	3060	588	3482.22	4050.67	8173.78	5620.67	5760.44	4932.22	5854.44	6946	5901.11	6982.22	5524	5651.78	6089.33	5978.22	6042.22	8422.67	5296.44	6244.89	11036.4	11515.1	10156.7	13073.6	8078.22	13149.1	10887.8	10005.6	10259.6	19082.5	17249.8	19868.9	14933.1
84	0.3	146.094	w/o MS2:Azatadine	[M+2H]2+	0.08	FALSE	SEBMTIQKRHYNIT-UHFFFAOYSA-N	CN1CCC(CC1)=C1C2=C(CCC3=C1N=CC=C3)C=CC=C2	19861	-1	-1	-1	-1	QC_5			402	828	266	584	646	716	484	298	606	556	386	424	872	926	538	474	784	664	476	1074	174	560	536	442	630	724	768	432	430	414	802	904	1410
85	0.13	146.166	Spermidine; LC-ESI-QTOF; MS2; CE	[M+H]+	0.186667	TRUE	ATHGHQPFGPMSJY-UHFFFAOYSA-N	NCCCCNCCCN	INCHIKEY ATHGHQPFGPMSJY-UHFFFAOYSA-N; KEGG C00315; PUBCHEM CID;	-1	687.606	927.783	461.538	QC_3	66.02171 34;66.56963 20;67.05302 424;67.20358 30;68.98174 402;69.23053 24;69.98568 114;70.67745 40;71.05721 86;71.80525 54;71.84943 30;71.90196 34;72.01763 34;72.08104 5506;72.12482 36;72.16505 28;72.21198 24;72.23825 32;72.25763 28;72.31808 58;72.40801 20;72.51761 30;72.58306 20;72.59969 34;72.73598 32;72.80843 48;72.88747 26;72.9352 62;73.06647 36;73.08628 70;73.49441 34;76.79472 28;82.01421 20…	84.08167 10760;72.08104 5506;112.11195 1092;	466	198	260	294	306	310	668	210	722	656	534	584	636	524	650	364	570	352	406	682	274	364	388	422	442	346	572	290	452	1868	1642	1162	1486
86	0.33	147.03	w/o MS2:7-Nitroindazole	[M+H-NH3]+	0.266667	TRUE	PQCAUHUKTBHUSA-UHFFFAOYSA-N	[O-][N+](=O)C1=CC=CC2=C1NN=C2	1893	-1	-1	-1	-1	P_R127	54.49022 16;55.11483 16;59.14535 16;61.0287 82;65.6602 16;68.65823 40;68.69514 18;68.7276 28;68.86263 20;68.96552 70;68.99711 4958;69.06179 54;69.08002 62;69.0988 38;69.15316 22;69.24006 36;69.27509 34;69.36403 26;69.42569 22;69.57104 18;70.00144 224;70.21008 34;71.22606 16;73.69766 18;77.19974 28;77.83177 16;82.06699 50;83.99482 34;84.04592 70;84.21531 28;84.70026 20;86.02998 60;86.69781 54;86.9…	68.99711 4958;87.00726 1298;70.00144 224;	11502	8968	8574	18686	10480	15354	9564	15610	5866	8413.78	12768	13214	15642	14400	1276	4216	4312	4646	3988	5848	1560	2004	1418	2460	2722	1282	5111.56	6670.22	4432	7834	6902	2620	7764.44
87	0.56	147.045	p-Coumaric acid	[M+H-H2O]+	0.533333	TRUE	NGSWKAQJJWESNS-ZZXKWVIFSA-N	OC(=O)\C=C\C1=CC=C(O)C=C1	637542	-1	966.202	993.436	1000	P_R134	65.04241 326;68.99424 146;77.03301 156;84.07961 78;88.95007 44;89.03623 68;90.67292 26;90.70019 28;90.75054 24;90.91367 42;91.05466 2100;91.16385 24;91.49422 26;91.59346 30;91.62213 46;91.98422 58;92.0602 190;92.12711 42;92.6482 20;92.81489 24;93.34528 50;93.55669 20;94.13136 30;97.45905 20;100.50227 94;103.05065 48;103.9536 62;105.0425 78;118.45517 18;119.04824 768;119.36537 30;119.44189 28;120.…	91.05466 2100;119.04824 768;65.04241 326;	3152.22	356	1768	4742.22	8632.22	6473.11	628	1112	1266	7531.11	4594.22	6760.67	2532	4581.11	1266	1340	1186	2490	3722.22	4256.44	2623.11	2616.44	2776.44	2267.78	1074	3948.44	1706	3466.22	2507.78	4286	2782	1790	5202
88	1.41	147.045	p-Coumaric acid	[M+H-H2O]+	0.08	TRUE	NGSWKAQJJWESNS-ZZXKWVIFSA-N	OC(=O)\C=C\C1=CC=C(O)C=C1	637542	-1	804.36	970.301	1000	QC_3	64.83553 22;65.03977 528;65.18759 22;65.66461 24;66.04709 82;71.05253 68;75.02396 128;78.04366 80;83.05637 88;89.03905 124;90.63219 24;90.69753 36;90.75609 22;90.84476 24;90.98793 70;91.0116 18;91.05476 3478;91.11724 56;91.13922 54;91.24344 64;91.32372 18;92.05779 494;92.39314 22;92.57586 26;93.45255 16;93.85955 30;95.19614 22;97.90836 24;101.04082 80;102.04772 66;103.04786 26;104.02834 72;105.07…	91.05476 3478;119.04972 884;65.03977 528;	356	170	240	0	168	288	290	0	140	0	0	170	454	618	0	0	0	396	376	300	188	156	112	298	304	264	362	136	376	312	452	0	390
89	1.53	147.046	p-Coumaric acid	[M+H-H2O]+	0.08	TRUE	NGSWKAQJJWESNS-ZZXKWVIFSA-N	OC(=O)\C=C\C1=CC=C(O)C=C1	637542	-1	974.163	972.733	1000	QC_6	59.99893 104;64.2859 68;64.78431 38;64.92633 110;65.0004 32;65.0173 34;65.03927 5200;65.13029 24;65.14781 28;65.31511 28;65.36167 26;65.44474 20;65.7534 44;65.87727 18;66.04105 450;66.20847 16;66.27635 46;66.30132 20;67.42186 34;67.79169 30;67.9962 38;70.64111 22;70.77695 32;72.08216 78;72.85524 38;74.80461 16;75.02377 246;75.04073 32;75.10018 70;77.00468 50;77.03895 214;77.79705 38;78.01165 68;7…	91.05569 40276;119.05067 11818;65.03927 5200;	350	140	200	0	0	226	412	196	256	294	0	0	588	262	76	572	0	488	0	426	268	0	0	0	150	414	274	0	134	0	0	0	0
90	0.19	147.078	L-Glutamine	[M+H]+	0.8	TRUE	ZDXPYRJPNDTMRX-GSVOUGTGSA-N	N[C@H](CCC(N)=O)C(O)=O	145815	-1	956.595	976.681	1000	P_R149	56.05057 72;57.23034 16;62.49065 60;64.43143 16;64.83933 24;66.98999 48;67.05372 114;67.07822 18;67.53442 18;73.72195 98;73.8227 42;73.99297 34;74.03108 80;82.06602 160;83.6022 32;83.64524 32;83.69591 58;83.78344 46;83.80511 48;83.8596 50;83.94325 40;83.98183 52;84.00494 72;84.04591 18886;84.082 538;84.11466 46;84.13564 38;84.19345 70;84.22352 54;84.25346 26;84.28942 54;84.30937 98;84.34324 28;84…	84.04591 18886;130.05122 622;84.082 538;	14286.9	8658.67	8334	11638.2	15551.6	8276.67	20186.5	14994.9	20688.9	35114	22034.7	15083.6	7108.67	8566.67	24688	16620.9	19174.5	12314.2	13513.1	13436.2	95563.1	81206.2	56930.7	77178	70282.9	133870	82700	59844.4	85530.2	56509.8	37070	87998	48522.2
91	0.13	147.114	L-Lysine	[M+H]+	0.88	TRUE	KDXKERNSBIXSRK-UHFFFAOYNA-N	NCCCCC(N)C(O)=O	N/A	-1	981.469	992.198	1000	P_R177	51.63991 76;58.07378 36;65.03791 60;65.30618 24;66.01819 66;66.61588 80;67.01664 54;67.05484 1100;67.10878 24;67.47615 22;67.60468 24;68.7087 18;68.93968 72;68.98248 448;69.03303 152;69.05647 66;69.25764 30;69.50333 64;69.98362 210;70.0667 66;70.98101 56;71.04668 86;71.83868 28;72.08 206;72.26312 32;72.40737 22;74.02522 200;81.99345 22;82.01756 210;82.06597 236;82.26696 30;82.98562 74;83.68277 32…	84.08194 30586;85.08365 1262;67.05484 1100;	10080.4	2874	6315.33	9968.44	22054.9	11771.6	15763.3	11586.7	15226	14594.4	14450.2	12810.7	10435.6	12866	18435.1	17033.5	18022.5	25118.5	11922.2	11401.3	37751.1	33282.4	26011.8	27848.9	22654	41341.6	24444.5	27032.9	23418	88369.6	78543.1	79792.4	77280.4
92	0.2	148.063	L-Glutamic acid	[M+H]+	0.706667	TRUE	WHUUTDBJXJRKMK-UHFFFAOYNA-N	NC(CCC(O)=O)C(O)=O	N/A	-1	939.03	972.924	1000	QC_2	56.05046 118;67.05163 60;74.02595 130;74.06052 48;74.5801 20;74.6509 22;83.06111 72;83.57888 28;83.61082 64;83.63802 68;83.65788 44;83.67422 32;83.70991 48;83.76363 24;83.80691 82;83.83753 40;83.90425 44;83.94839 18;84.00494 82;84.04546 48028;84.08118 734;84.11788 48;84.14635 78;84.17282 90;84.21204 196;84.25024 112;84.28054 112;84.2998 82;84.32014 22;84.35659 118;84.37629 84;84.39671 44;84.43015…	84.04546 48028;102.05585 2558;85.04858 2258;	8666.44	7084.89	7221.11	5408.22	7237.33	6508.67	9209.56	10606	13746	7016	7143.56	6919.33	12433.8	15932	11188	8498.67	7590.22	3407.56	13298.4	16430.9	6212.89	9524	9281.56	5196.44	5753.56	2936	8568	5307.78	6298.89	24086	34448	26666	30908.9
93	1.15	149.061	Tropic acid	[M+H-H2O]+	0.666667	TRUE	JACRWUWPXAESPB-UHFFFAOYNA-N	OCC(C(O)=O)C1=CC=CC=C1	N/A	-1	905.092	989.342	1000	P_R150	63.9896 80;67.81996 84;69.06932 24;69.12254 18;76.79599 32;77.03868 674;77.06818 78;77.1045 20;77.25436 50;77.43534 20;79.02869 92;79.05473 2534;79.08228 122;79.2725 20;79.89779 48;80.02556 44;80.05602 88;80.20743 22;80.93533 36;81.03391 156;81.05161 50;81.42949 18;82.19515 72;87.75002 24;90.73025 20;90.79452 28;91.02048 22;91.05537 372;91.13322 20;91.18744 36;91.31651 24;91.37861 24;91.6316 22;9…	103.05452 3658;79.05473 2534;105.04622 826;	5022	1136	3414.67	4310.22	8162	7004.22	4684.67	5402.89	5118.44	5822	7631.78	9143.56	5292	5700.67	4054.44	3468.89	5282.44	6176.22	5956.44	7408	11511.1	10940	9184.44	9824.44	7366.89	14374.4	4578	9083.11	8938	9677.56	4004	8870	6522
94	0.3	150.06	L-Methionine; LC-ESI-QTOF; MS2; CE	[M+H]+	0.653333	TRUE	FFEARJCKVFRZRR-BYPYZUCNSA-N	CSCC[C@H](N)C(O)=O	CAS 63-68-3; CHEMSPIDER 5907; KAPPAVIEW KPC00719; KEGG C00073; KNAPSACK C00001379; PUBCHEM CID;	-1	869.578	986.723	1000	QC_1	61.01143 324;61.15061 24;61.62602 36;70.99561 70;71.09029 30;72.01985 82;73.02202 80;74.02376 448;74.06355 102;75.04201 58;77.00969 66;79.05199 84;81.04292 158;82.04234 518;82.19898 24;83.01109 70;84.04615 344;84.98697 22;85.04035 70;85.08064 64;85.17493 38;85.88989 44;86.96679 34;87.02831 448;88.05708 56;89.03668 70;89.87865 20;90.01212 70;90.03463 74;90.16644 24;92.02513 354;92.67806 54;93.8153…	150.07924 6164;133.05106 1882;109.05111 1752;	890	654	776	1058	3323.56	1172	840	574	1592	2445.33	2290.89	1106	1574	2388.44	636	1280	1598	2713.56	3360.89	3773.78	6811.33	4201.78	4935.56	4777.56	3442.89	11666	5580.22	4817.56	5742	55542.2	28012	86746	56382.7
95	0.12	151.036	2-Mercapto benzimidazole; LC-ESI-ITFT; MS2; CE	[M+H]+	0.92	TRUE	YHMYGUUIMTVXNW-UHFFFAOYSA-N	SC1=NC2=CC=CC=C2N1	CAS 99-88-7; PUBCHEM CID; INCHIKEY YHMYGUUIMTVXNW-UHFFFAOYSA-N; CHEMSPIDER 616466;	-1	0.782344	988.197	1000	P_R121	60.64043 30;64.9367 98;65.38258 28;65.72958 34;66.02006 2858;66.53335 42;66.84069 22;66.93282 230;67.02009 712;67.11906 24;67.28671 26;67.37784 32;68.01801 122;68.70164 30;68.74697 28;68.7622 30;68.80769 20;68.83577 56;68.8989 28;68.94427 116;68.98306 15802;69.02911 22;69.06704 24;69.0993 86;69.13852 50;69.17225 58;69.21831 38;69.25703 30;69.28423 44;69.32568 38;69.34809 24;69.37673 28;69.48547 1…	68.98306 15802;86.99374 14116;128.02042 9342;	11334.2	8958.89	9752.22	9329.56	9545.11	9070	12526.4	13065.6	9273.33	9476.67	10328.2	9928.67	12421.1	10894.7	11108	12021.8	10642.7	12059.3	9942.67	9037.11	11624.7	12263.1	13314.2	10727.3	10698.7	11730.9	11796.9	11638.9	11942.7	9670	11244.7	10579.3	9150.22
96	0.29	151.063	w/o MS2:D-Ribulose	[M+H]+	0.08	FALSE	LQXVFWRQNMEDEE-ZZKAVYKESA-N	OCC1(O)OC[C@@H](O)[C@H]1O	439203	-1	-1	-1	-1	QC_1			402	178	172	258	624	192	220	206	180	482	194	218	258	338	132	338	348	352	376	260	384	242	422	436	218	966	518	478	554	1974	1664	2194	2550
97	1.14	151.077	4-Hydroxy-3-methoxyphenethyl alcohol	[M+H-H2O]+	0.253333	TRUE	XHUBSJRBOQIZNI-UHFFFAOYSA-N	COC1=C(O)C=CC(CCO)=C1	16928	-1	961.468	942.429	1000	QC_4	62.86076 20;65.04012 848;66.04511 74;68.98225 144;70.99184 36;72.93606 62;74.55618 18;77.03883 264;78.99928 138;79.02062 70;79.05444 708;79.14516 30;79.3111 22;80.03365 54;80.06487 268;81.07355 62;88.99207 62;90.04523 146;90.64268 24;90.6683 42;90.71651 48;90.73586 24;91.05536 8290;91.09835 66;91.19654 48;91.22408 22;91.24778 56;91.28585 36;91.31964 30;91.35732 20;91.52103 50;91.56248 28;91.62858…	91.05536 8290;119.04967 1174;65.04012 848;	2648	622	2976	628	2568.22	1808	1162	2622	624	3598	2963.78	1200	2574.89	2794.67	2313.56	826	1676	2374	3681.56	3797.56	708	704	698	518	768	606	296	650	1092	526	186	336	748
98	1.25	152.058	DL-Malic acid	[M+NH4]+	0.413333	TRUE	BJEPYKJPYRNKOW-UHFFFAOYNA-N	OC(CC(O)=O)C(O)=O	N/A	-1	842.405	999.371	1000	P_R158	78.93286 24;79.05241 68;80.02539 144;81.03117 114;82.04115 62;93.05652 62;106.0679 74;107.03417 238;108.8389 24;109.05075 164;109.28107 68;109.98639 30;110.03687 604;110.12761 22;110.20946 30;110.26634 24;111.03244 42;116.55749 26;117.26509 22;124.07732 176;124.11545 20;124.29079 24;125.08915 62;128.04506 318;134.04477 246;135.03081 1842;135.12874 28;135.16718 26;135.43773 44;135.74406 16;135.766…	135.03081 1842;110.03687 604;152.05693 402;	2364	8332.89	9645.33	5870	6612	6610	1022	5565.56	2144	2070	5005.56	2852	5961.78	7982.89	238	1258	608	848	8407.11	12904.9	826	490	184	888	980	786	1090	436	638	2522.67	2561.78	1858	9183.33
99	0.58	153.042	Xanthine	[M+H]+	0.08	TRUE	LRFVTYWOQMYALW-UHFFFAOYSA-N	O=C1NC2=C(NC=N2)C(=O)N1	1188	-1	833.575	993.156	750	QC_3	62.9915 70;65.01395 66;69.04739 76;70.98233 66;81.00796 290;81.32239 38;82.0414 136;83.02554 64;92.04924 70;93.00656 40;97.01394 154;98.03493 74;103.05869 58;106.99492 56;107.0381 66;108.04447 222;109.04914 64;109.1009 68;110.0356 2080;110.14487 24;110.19469 32;110.38872 26;110.44056 42;111.03877 220;111.98794 24;115.32935 34;118.83222 36;120.05559 102;120.07826 68;124.93808 80;125.00465 68;126.0…	110.0356 2080;136.01485 468;153.04005 406;	260	332	286	136	224	252	242	226	228	272	276	244	324	462	68	248	110	326	384	260	322	156	200	110	238	98	156	142	148	214	244	102	306
100	1.3	153.042	Xanthine	[M+H]+	0.08	TRUE	LRFVTYWOQMYALW-UHFFFAOYSA-N	O=C1NC2=C(NC=N2)C(=O)N1	1188	-1	737.802	980.936	714.286	QC_1	63.41788 48;67.02835 58;67.13943 24;68.05113 54;70.9782 78;71.0156 74;72.08145 82;72.9397 82;73.06661 86;80.02511 74;80.04877 74;81.01003 250;81.13062 28;82.04177 302;84.07501 70;91.06028 42;93.0088 82;93.03686 72;94.06657 46;96.05288 60;96.69071 24;97.07414 96;97.10118 28;103.01896 68;106.55195 32;107.05164 210;108.02108 164;109.18506 36;109.93608 18;110.03509 748;110.10741 26;110.17657 20;110.3…	136.01471 1424;110.03509 748;153.04308 424;	78	0	170	0	0	114	108	0	70	96	150	0	0	172	56	62	90	158	172	132	242	60	140	148	0	154	106	162	46	308	0	0	0
101	0.29	154.098	w/o MS2:Suberoylanilide hydroxamic acid	[154.1]+	0.08	FALSE	WAEXFXRVDQXREF-UHFFFAOYSA-N	ONC(=O)CCCCCCC(=O)NC1=CC=CC=C1	5311	-1	-1	-1	-1	QC_5			0	92	134	148	178	82	220	174	80	52	0	68	130	86	20	138	0	112	0	82	62	64	68	232	88	0	94	62	322	58	70	0	86
102	0.18	156.044	w/o MS2:2-Naphthalenol, 1-(phenylazo)-	[M+H-C6H7N]+	0.08	TRUE	MRQIXHXHHPWVIL-ISLYRVAYSA-N	[OH]C1=CC=C2C=CC=CC2=C1\[N]=[N]\C1=CC=CC=C1	N/A	-1	-1	-1	-1	QC_6	74.09579 308;74.285 24;81.04689 48;83.10525 26;84.06114 78;93.0422 76;110.06836 146;112.05444 330;114.15297 42;130.05785 40;156.0869 84;	112.05444 330;74.09579 308;110.06836 146;	146	158	156	106	94	82	0	198	130	208	0	366	208	186	0	182	22	264	174	318	268	92	218	188	240	0	228	216	156	786	438	1188	752
103	0.34	157.014	cis-Aconitic acid	[M+H-H2O]+	0.426667	TRUE	GTZCVFVGUGFEME-IWQZZHSRSA-N	OC(=O)C\C(=C\C(O)=O)C(O)=O	643757	-1	949.584	997.126	750	P_R151	60.98833 70;68.77781 34;68.79543 32;68.9523 26;68.97169 18;68.99866 1438;69.08119 26;69.15156 22;69.1947 68;69.36375 34;70.00089 126;82.06373 88;83.01115 110;85.0789 80;91.05562 84;95.06683 24;95.09058 78;98.0181 22;98.09946 70;110.10172 84;111.0081 608;111.08719 44;139.00459 152;139.28174 36;144.98485 68;	68.99866 1438;111.0081 608;139.00459 152;	10786	9030	13304	14582	8433.33	10556	6046	11856	3842	6676.22	9966.44	10015.8	11751.8	11714	1104	3084	1242	2474	3817.33	4810	1278	1464	1204	1960	2312	992	4751.33	5508.89	3212	3660	1662	1796	6162.44
104	1.35	157.084	w/o MS2:Suberic acid	[M+H-H2O]+	0.16	TRUE	TYFQFVWCELRYAO-UHFFFAOYSA-N	OC(=O)CCCCCCC(O)=O	10457	-1	-1	-1	-1	IS1_5	63.00101 66;67.05824 82;69.03864 76;72.9416 56;72.98428 156;73.44501 26;78.99656 302;79.19637 16;86.95234 64;88.95232 88;88.97987 56;90.94647 184;95.01315 30;95.31007 26;96.93909 70;96.97542 72;97.00581 76;97.06223 64;98.13116 18;100.99117 28;106.99351 102;114.0429 76;116.89732 28;122.97413 56;125.00074 62;131.96964 90;135.94397 80;146.99405 88;150.97421 58;	78.99656 302;90.94647 184;72.98428 156;	1074	1168	792	340	686	428	692	496	892	614	1088	816	1074	1336	832	904	526	1498	688	1436	548	864	696	272	904	218	366	488	414	338	306	668	304
105	0.18	158.042	w/o MS2:N-Acetyl-L-aspartic acid	[M+H-H2O]+	0.08	FALSE	OTCCIMWXFLJLIA-BYPYZUCNSA-N	CC(=O)N[C@@H](CC(O)=O)C(O)=O	65065	-1	-1	-1	-1	QC_6			106	106	0	92	30	0	64	124	36	68	148	66	120	54	64	102	18	112	82	80	72	80	40	130	0	0	0	54	0	36	84	118	182
106	1.33	158.081	L-Arginine	[M+H-NH3]+	0.08	TRUE	ODKSFYDXXFIFQN-BYPYZUCNSA-N	N[C@@H](CCCNC(N)=N)C(O)=O	6322	-1	975.987	990.494	1000	QC_5	66.935 92;67.05461 56;68.05688 66;69.78575 34;70.02744 28;70.06586 8894;70.11458 50;70.17331 22;70.19354 30;70.24648 44;70.26353 48;70.31733 20;70.34085 50;70.35938 48;70.4367 18;70.48343 34;70.50975 20;70.52686 24;70.54213 50;70.58412 38;70.69691 22;70.89079 30;70.90836 44;71.03966 28;71.07004 258;71.17374 28;71.2282 30;71.57631 30;71.60315 26;71.80042 20;72.08206 152;72.1438 30;72.19049 30;72.9…	70.06586 8894;116.07147 638;112.07769 322;	74	228	90	138	128	196	274	264	556	252	164	166	250	244	180	344	166	468	232	358	188	166	140	246	108	158	160	164	138	308	188	228	368
107	1.73	158.155	Unknown	[M+H]+	1	TRUE	No record	No record	No record	-1	-1	-1	-1	IS1_1	69.07066 30;71.92915 60;72.93669 110;72.98229 70;83.05619 42;84.0827 104;85.03082 92;93.06702 52;98.25447 92;102.09483 352;102.78416 26;103.04839 72;106.992 50;114.11331 46;116.97398 82;119.0281 44;124.66685 24;128.16028 22;130.97676 44;134.99754 76;142.06818 66;143.02858 94;143.07211 68;146.0464 98;158.15584 186;	102.09483 352;158.15584 186;72.93669 110;	6022.44	6895.33	6944.22	6647.56	5521.78	6863.78	5589.78	5830.67	6219.11	6022.67	6528.67	6015.78	5969.56	6949.11	6255.33	7136.89	5940	6713.33	6168.89	5790	6823.78	6357.33	6786.67	6974.89	6453.33	7329.33	6301.11	6289.33	6152.44	5375.33	5818.44	5894.44	5098.67
108	0.22	161.089	w/o MS2:Fluroxypyr	[161.1]+	0.133333	FALSE	MEFQWPUMEMWTJP-UHFFFAOYSA-N	NC1=C(Cl)C(F)=NC(OCC(O)=O)=C1Cl	50465	-1	-1	-1	-1	P_R162			414	268	310	516	350	642	768	908	964	1356	566	892	806	914	470	770	348	936	870	1088	686	234	548	482	612	470	486	410	464	946	834	1792	3486.22
109	0.37	162.077	O-Acetyl-L-homoserine; LC-ESI-QTOF; MS2; CE	[M+H]+	0.08	TRUE	FCXZBWSIAGGPCB-YFKPBYRVSA-N	CC(=O)OCC[C@H](N)C(O)=O	CAS 7540-67-2; CHEMSPIDER 388506; KEGG C01077; KNAPSACK C00019570; PUBCHEM CID;	-1	661.778	886.644	714.286	QC_2	57.9362 90;69.03463 68;70.06844 264;74.0604 1126;74.08937 78;74.13076 22;74.38557 34;74.46236 30;74.98689 66;75.04078 20;75.6039 52;75.76906 30;79.04976 78;79.49036 40;80.75584 28;81.06139 72;81.07664 72;83.08683 48;84.04665 350;85.0281 128;86.02361 20;88.03884 64;95.94762 60;98.06199 134;98.09459 74;99.06666 72;99.09476 64;99.14887 32;101.70551 18;102.0546 250;102.95584 96;103.0005 28;103.04382 …	74.0604 1126;120.06834 368;84.04665 350;	266	420	256	472	500	534	326	206	360	0	254	248	494	0	126	170	192	170	0	0	192	268	458	318	374	318	476	272	386	1168	1942	434	680
110	0.23	163.062	D-(+)-Mannose	[M+H-H2O]+	0.92	TRUE	WQZGKKKJIJFFOK-UHFFFAOYNA-N	OCC1OC(O)C(O)C(O)C1O	N/A	-1	853.997	963.279	600	P_R129	61.0287 66;61.89791 44;68.05062 118;69.03296 936;69.13377 20;69.40452 30;69.89838 50;70.03752 126;70.06703 144;70.25337 20;71.01373 108;73.0301 300;74.02566 132;74.05957 92;81.03128 116;82.03365 64;82.11154 30;82.13388 18;83.00568 180;84.04322 66;85.02829 852;85.14677 30;85.27824 36;86.03662 62;86.0612 72;91.6586 34;91.74554 24;93.53383 94;96.02334 18;96.04131 78;96.34824 34;97.03014 150;98.06071…	69.03296 936;85.02829 852;73.0301 300;	55524.7	52471.1	50745.8	46328.7	43628.7	35274.9	55525.3	57729.6	52916	35048.2	41452.2	35941.6	50086.9	44784.2	49663.3	55257.1	50024	44953.3	44543.1	41573.8	33120.4	37522.2	39570.9	30693.5	35426	34784.2	27886.2	28011.3	29718.9	26905.8	29417.3	28485.5	19302.7
111	1.55	163.134	Ethanol, 2-(2-butoxyethoxy)-	[M+H]+	1	TRUE	OAYXUHPQHDHDDZ-UHFFFAOYSA-N	CCCC[O]CC[O]CC[OH]	8177	-1	685.672	879.101	428.571	IS1_1	60.93546 30;79.05208 82;82.93091 74;84.959 72;89.0601 288;89.09918 20;91.0154 22;91.05312 38;107.05888 72;111.04085 36;115.04998 68;116.01331 74;116.96831 50;117.00816 92;118.96928 28;119.03613 72;131.07173 88;131.97046 62;132.96614 66;147.04889 56;157.01466 48;	89.0601 288;117.00816 92;131.07173 88;	7969.56	6728.67	6609.11	6756	5896.22	6234.44	9002.89	6790.44	6294	8766.89	8012.44	8466.89	7513.78	6445.56	7433.78	7344.89	7612.67	6867.11	6504.67	5910.22	7173.11	8735.78	7191.78	7914.44	7957.56	9166.67	6045.11	6594.22	7234.22	4806.89	5115.56	5592.67	5165.78
112	1.41	165.055	p-Coumaric acid	[M+H]+	0.08	TRUE	NGSWKAQJJWESNS-ZZXKWVIFSA-N	OC(=O)\C=C\C1=CC=C(O)C=C1	637542	-1	960.719	994.962	1000	QC_5	65.04064 208;65.0671 24;66.2617 32;73.06943 70;77.04648 96;79.01568 62;79.05724 90;80.86922 32;81.09637 114;90.66148 36;90.87457 32;90.98669 26;91.05555 3188;91.10475 32;91.17485 26;91.22131 24;91.29757 30;92.03294 30;92.06054 246;92.18616 22;92.24889 18;92.32234 30;92.39025 38;92.72567 22;92.76119 28;93.29324 32;93.99699 64;94.48997 40;95.04881 132;95.08809 156;95.17242 30;95.46156 22;95.81585 2…	91.05555 3188;119.05003 2812;147.04503 1586;	186	194	210	196	194	206	198	124	272	0	160	290	514	266	144	190	230	432	428	320	248	148	180	314	260	232	122	104	200	192	98	174	146
113	0.56	165.057	L-Tyrosine	[M+H-NH3]+	0.693333	TRUE	OUYCCCASQSFEME-UHFFFAOYNA-N	NC(CC1=CC=C(O)C=C1)C(O)=O	N/A	-1	900.95	998.812	1000	P_R134	49.10174 16;56.9863 16;65.04185 148;67.05244 102;76.97279 40;76.99638 24;77.03937 554;77.8297 50;81.03313 146;81.06746 90;83.02467 66;90.91074 26;91.05241 706;92.05383 32;92.46784 26;92.92552 18;93.07142 158;93.32755 82;94.04623 106;94.09414 34;94.858 20;94.96614 20;94.99011 54;95.02171 42;95.04929 2726;95.12765 34;95.1894 20;95.22356 20;95.30711 26;95.33347 26;95.39193 32;95.43008 46;95.48573 32…	95.04929 2726;123.04243 1546;91.05241 706;	37308.4	10752.9	35417.3	66901.6	119458	85352.2	19227.5	26823.8	20580.2	104464	62182.9	90637.3	41338.2	56394	22830.7	16919.8	24145.1	31374.7	47819.6	46528.9	30233.3	31914.5	28357.1	31244.7	17274	46328.9	14350	42389.6	26298.7	46090	42144	50876	65164
114	1.15	166.088	DL-Phenylalanine	[M+H]+	0.64	TRUE	COLNVLDHVKWLRT-UHFFFAOYNA-N	NC(CC1=CC=CC=C1)C(O)=O	N/A	-1	992.046	968.819	1000	P_R137	47.84188 72;65.0335 48;74.02484 76;74.96309 80;77.03902 638;77.07513 30;77.21758 40;77.23253 24;77.53017 16;77.60543 26;78.02262 28;78.04143 70;78.27853 26;79.05327 1518;79.92505 16;80.05663 132;84.96101 116;89.29485 48;90.58267 36;90.98073 22;91.01916 18;91.05505 1068;91.35014 24;91.41214 22;91.63517 16;92.0554 188;92.25538 16;92.97472 26;92.9937 34;93.0704 1966;93.19451 18;93.26656 38;93.32544 …	120.08187 25290;103.05463 8770;93.0704 1966;	219569	85211.1	165579	222345	452384	343940	252764	302046	285861	347420	420606	502262	303863	303514	210170	171212	310486	372636	342692	394896	673823	620519	503403	555256	426568	799055	314962	557518	545675	280110	292550	595710	368178
115	0.15	166.915	w/o MS2:N-Acetylneuraminic Acid, 2,3-Dehydro-2-deoxy-	[166.9]+	0.08	TRUE	JINJZWSZQKHCIP-UFGQHTETSA-N	CC(=O)N[C@@H]1[C@@H](O)C=C(O[C@H]1[C@H](O)[C@H](O)CO)C(O)=O	65309	-1	-1	-1	-1	QC_1	84.96082 56;94.93115 544;96.58711 40;102.05946 74;130.94884 86;138.96506 70;146.02727 58;146.26012 26;	94.93115 544;130.94884 86;102.05946 74;	70	0	0	38	16	0	24	0	0	0	76	44	0	50	0	30	0	0	16	0	0	38	90	0	0	0	76	0	0	0	0	74	50
116	0.35	168.067	Pyridoxal	[M+H]+	0.0933333	TRUE	RADKZDMFGJYCBB-UHFFFAOYSA-N	CC1=NC=C(CO)C(C=O)=C1O	1050	-1	960.789	966.844	823.529	QC_4	65.03794 192;66.03725 84;67.05495 722;67.30231 18;67.45178 28;67.93623 74;69.00064 52;77.00365 54;78.03348 184;79.01831 86;79.05275 36;79.11951 22;79.332 18;79.48407 22;79.64305 20;81.04669 140;82.03479 68;84.95854 118;85.50715 36;90.48052 76;91.13289 18;93.05965 300;93.82767 38;94.03645 32;94.0659 3552;94.33303 26;94.46428 36;94.67613 42;94.72006 42;94.75894 34;95.01292 440;95.04742 174;95.23062…	150.0545 4918;94.0659 3552;122.06104 2248;	756	744	668	854	952	972	700	510	872	2341.33	828	1098	408	942	596	418	698	786	700	1120	714	758	242	410	738	642	386	896	584	292	300	430	320
117	1.15	168.098	Methyldopamine	[M+H]+	0.32	TRUE	KSRGADMGIRTXAF-UHFFFAOYNA-N	CC(N)CC1=CC(O)=C(O)C=C1	N/A	-1	877.507	873.719	782.609	P_R167	65.03978 460;66.04604 66;78.053 74;79.05654 230;79.29829 20;84.5765 22;84.96381 62;89.02966 104;90.04028 88;90.30339 86;90.67416 44;91.00735 20;91.05463 5868;91.12771 28;91.18234 44;91.23098 26;91.27959 20;91.59117 58;92.05609 418;92.18892 22;92.95813 22;94.06712 80;95.05215 452;96.05511 130;103.05428 584;104.02518 22;104.05765 1098;105.049 82;105.07164 110;107.05216 102;108.06264 126;108.43693 3…	91.05463 5868;119.04971 2234;121.0851 1556;	772	290	1064	1778	3254.44	2866	1390	782	1868	2676	1688	1402	2622.22	1528	1076	974	2194	3427.78	3569.56	4136.44	3100	2330	1312	4166.22	1494	5160.22	1954	1166	4034	1902	1830	2292	1372
118	0.3	169.014	4-Phosphonobutyric acid	[M+H]+	0.08	TRUE	UYRFPODVSLYSCO-UHFFFAOYSA-N	OC(=O)CCCP(O)(O)=O	2773805	-1	516.005	993.021	666.667	QC_1	65.03904 76;66.03857 54;67.05424 76;69.0314 100;71.0089 80;78.02991 78;79.04996 72;80.03013 68;80.05332 40;83.92693 70;83.95575 42;84.04192 66;84.07968 70;85.2766 32;94.06559 892;95.0145 700;95.05946 72;95.23985 42;95.35745 60;95.45518 28;96.0216 150;97.02991 126;99.00721 90;106.06426 210;122.0595 602;123.0071 690;123.06332 240;123.09215 64;123.11864 34;123.95132 22;124.01311 82;124.0775 76;124.6…	94.06559 892;150.0551 808;95.0145 700;	88	152	68	0	88	0	58	0	0	94	0	86	0	64	58	22	0	84	0	0	104	0	0	0	0	0	48	114	0	0	118	0	22
119	1.53	169.123	w/o MS2:Perillaldehyde	[M+H+H2O]+	0.08	FALSE	RUMOYJJNUMEFDD-UHFFFAOYNA-N	CC(=C)C1CCC(C=O)=CC1	N/A	-1	-1	-1	-1	QC_1			232	212	200	250	186	260	318	236	136	152	226	116	320	130	380	158	286	162	248	132	210	212	196	196	352	268	200	296	250	246	282	252	362
120	0.29	172.061	w/o MS2:N-Oxyclozapine	[M+2H]2+	0.08	FALSE	OGUCZBIQSYYWEF-UHFFFAOYSA-N	C[N+]1([O-])CCN(CC1)C1=NC2=C(NC3=C1C=CC=C3)C=CC(Cl)=C2	N/A	-1	-1	-1	-1	QC_6			216	138	78	246	46	100	118	280	164	146	140	184	48	146	140	130	172	82	114	92	126	116	178	136	160	250	234	180	348	210	138	132	100
121	0.54	172.098	N.alpha.-Acetyl-L-lysine	[M+H-NH3]+	0.08	TRUE	VEYYWZRYIYDQJM-ZETCQYMHSA-N	CC(=O)N[C@@H](CCCCN)C(O)=O	92907	-1	573.854	788.35	400	QC_3	67.52816 26;68.05165 70;68.9978 90;70.07085 76;72.07823 160;74.06479 80;77.00043 70;77.03902 54;77.16029 28;80.01619 100;83.05131 60;83.67667 36;84.04362 294;84.19927 26;84.74467 26;84.95835 144;85.02687 338;85.05827 34;85.94631 86;86.03211 92;86.09689 162;86.42234 36;86.99402 72;87.05199 64;94.03648 68;95.01107 68;100.02404 116;101.9931 30;102.01426 70;102.05147 70;102.25012 26;111.78401 20;113.…	130.0484 968;85.02687 338;84.04362 294;	64	72	156	130	238	148	310	260	162	206	60	160	170	94	86	114	136	80	80	150	164	136	152	170	108	148	228	310	210	92	200	194	158
122	1.29	172.122	w/o MS2:Gabapentin; LC-ESI-ITFT; MS2; CE	[M+H]+	0.08	TRUE	UGJMXCAKCUNAIE-UHFFFAOYSA-N	NCC1(CC(O)=O)CCCCC1	CAS 60142-96-3; HMDB HMDB05015; KEGG D00332; PUBCHEM CID; INCHIKEY UGJMXCAKCUNAIE-UHFFFAOYSA-N; CHEMSPIDER 3328;	-1	-1	-1	-1	QC_1	65.03327 52;66.06804 26;67.94014 44;69.07032 222;69.54612 30;70.0651 252;71.05041 74;71.07479 82;72.08141 64;73.64287 24;74.00468 92;74.02451 70;81.03278 66;81.07001 76;84.01357 30;84.04513 158;84.08056 534;84.67339 34;84.95926 110;85.9444 110;85.96493 88;87.19373 36;87.24879 32;87.53448 36;88.01208 60;88.94284 26;90.04192 70;90.90611 74;95.06194 52;96.08255 48;97.07626 294;98.06062 86;99.92818 3…	84.08056 534;97.07626 294;70.0651 252;	108	68	78	58	78	0	116	0	0	90	0	90	0	72	92	84	64	58	0	184	112	82	0	120	104	80	70	42	0	72	76	274	358
123	1.29	172.623	w/o MS2:Thr-Asn-Lys	[M+2H-H2O]2+	0.08	FALSE	JTEICXDKGWKRRV-UHFFFAOYNA-N	CC(O)C(N)C(=O)NC(CC(N)=O)C(=O)NC(CCCCN)C(O)=O	N/A	-1	-1	-1	-1	QC_6			50	0	0	0	0	0	0	0	38	0	0	28	0	0	0	74	0	0	0	108	0	26	18	70	0	0	0	88	22	70	0	60	0
124	0.21	173.141	w/o MS2:8-Methylnonanoic acid	[M+H]+	0.08	TRUE	OAOABCKPVCUNKO-UHFFFAOYSA-N	CC(C)CCCCCCC(O)=O	111470	-1	-1	-1	-1	QC_3	60.05405 198;60.36998 28;67.0546 38;68.0534 68;69.7821 48;70.02074 22;70.06585 3526;70.16435 22;70.26469 32;70.29307 42;70.31483 58;70.36725 34;70.51408 34;70.57173 28;70.79694 24;70.83408 30;71.04882 144;71.78551 20;71.82974 46;71.86827 16;71.92281 24;71.95737 26;72.02673 22;72.05856 40;72.08144 7440;72.1195 30;72.16843 26;72.24536 32;72.27885 62;72.32024 22;72.37277 38;72.54694 42;73.08269 320;…	72.08144 7440;70.06585 3526;114.10265 1594;	0	56	142	364	276	204	82	130	156	94	74	98	140	202	72	216	210	62	126	116	238	176	228	128	204	62	66	112	76	106	0	44	200
125	0.8	174.125	Julolidine	[M+H]+	0.08	TRUE	DZFWNZJKBJOGFQ-UHFFFAOYSA-N	C1C[N]2CCCC3=C2C(C1)=CC=C3	68069	-1	34.7974	921.752	1000	QC_1	60.98218 70;66.87926 28;66.89476 48;68.04935 50;69.00175 140;69.03257 68;70.06609 80;72.08361 58;73.06519 500;74.00681 70;74.06691 86;77.03435 68;78.99972 40;82.0367 66;82.06719 154;84.07983 66;84.96793 46;85.06165 92;85.9477 74;87.95126 90;90.09072 182;90.27853 26;97.02663 44;97.05276 70;97.07635 142;100.0305 104;101.02269 70;101.94094 90;103.95935 80;104.05772 34;106.99267 82;111.04375 70;111.4…	132.11337 1026;73.06519 500;130.06735 308;	72	88	70	68	84	62	0	0	68	78	76	92	116	74	58	98	0	88	66	68	98	54	158	0	0	62	138	70	158	0	138	78	102
126	0.15	174.897	w/o MS2:.alpha.-D-Galactose 1-phosphate	[174.9]+	0.693333	FALSE	HXXFSFRBOHSIMQ-FPRJBGLDSA-N	OC[C@H]1O[C@H](OP(O)(O)=O)[C@H](O)[C@@H](O)[C@H]1O	123912	-1	-1	-1	-1	P_R132			2122	2278	2323.78	1652	2526	2433.11	2523.78	2397.78	2909.56	2385.33	2731.78	2395.56	1682	1678	2939.33	1888	1692	2637.78	2341.78	1952	3601.11	3119.33	3346.89	3241.11	2837.11	3677.78	3723.56	3226.44	2844.22	2417.56	1804	3762.67	4199.78
127	0.33	175.025	trans-Aconitic acid	[M+H]+	0.546667	TRUE	GTZCVFVGUGFEME-HNQUOIGGSA-N	OC(=O)C\C(=C/C(O)=O)C(O)=O	444212	-1	966.616	969.454	714.286	P_R159	53.63269 16;56.29097 16;67.01624 66;68.86382 20;68.88561 32;68.93929 22;68.96445 24;68.9977 7802;69.05567 24;69.072 26;69.10813 42;69.1357 28;69.16606 50;69.18288 20;69.20255 20;69.22963 16;69.26647 28;69.30964 28;69.33739 22;69.42809 18;69.47728 26;69.56801 44;69.58846 26;69.61368 18;69.64078 18;69.74622 38;69.77558 18;69.82677 18;69.99767 144;70.02391 18;70.06539 448;70.15775 36;70.18192 16;70.…	68.9977 7802;111.00837 4504;87.00725 1246;	23178	18364	26796	36186	22722	24068	11206	30620	8178	15601.6	22108	23006.2	26903.3	25486.2	1970	7758	6590	6972	7326	10138	3870	3704	2544	4376	4028	2504	8993.33	11465.3	7530.44	12316.7	14740.9	13041.6	16047.6
128	1.3	175.12	L-Arginine	[M+H]+	0.08	TRUE	ODKSFYDXXFIFQN-BYPYZUCNSA-N	N[C@@H](CCCNC(N)=N)C(O)=O	6322	-1	917.671	940.707	1000	QC_2	60.05787 150;62.99782 54;68.05505 60;68.93927 70;69.0326 74;69.7514 20;69.78294 44;69.80282 38;69.83789 40;70.00542 62;70.06554 6482;70.10822 78;70.17057 36;70.20997 22;70.22977 28;70.25997 58;70.35406 24;70.46437 30;70.51351 26;70.99344 54;71.06743 208;71.08879 22;71.2389 36;71.31161 20;71.34908 32;71.45378 30;71.51417 38;71.57024 24;71.74455 22;72.08148 168;72.20525 20;72.56744 22;72.93764 132;…	70.06554 6482;130.09708 480;116.07207 358;	480	140	136	390	644	1290	470	304	748	846	228	1166	276	370	410	720	572	312	166	736	1098	292	214	238	386	462	722	306	260	496	1044	716	1858
129	0.19	175.121	L-Arginine	[M+H]+	0.613333	TRUE	ODKSFYDXXFIFQN-BYPYZUCNSA-N	N[C@@H](CCCNC(N)=N)C(O)=O	6322	-1	948.548	984.464	1000	P_R153	60.05353 78;68.05032 60;69.09948 80;69.1319 22;69.78082 16;69.80692 18;69.86133 16;70.03391 52;70.06557 13192;70.10473 88;70.11649 80;70.14706 38;70.19015 18;70.21419 46;70.23756 38;70.25316 46;70.27692 34;70.33325 22;70.36066 28;70.38499 30;70.40436 24;70.43932 28;70.45731 26;70.4641 30;70.47195 26;70.5424 30;70.60788 42;71.04684 270;71.06896 352;71.10519 82;71.61458 22;71.88038 34;72.08006 580;…	70.06557 13192;116.07092 954;130.09657 928;	51731.6	10522	36260.2	84627.6	174429	126161	201628	66176.4	172926	100162	83543.8	112005	108758	81083.6	226034	263664	180456	201358	80176	80944.2	267260	216080	213740	167127	178779	180974	221490	106039	120308	695076	926764	888642	789728
130	0.19	176.012	6-tert-Butyl-3-methylsulfanyl-2H-1,2,4-triazin-5-one	[176.0]+	0.133333	TRUE	MIWRSUQXSCLDNV-UHFFFAOYSA-N	CSC1=NC(=O)C(=NN1)C(C)(C)C	37028	-1	36.9731	587.649	666.667	P_R162	56.96538 66;60.98662 110;67.93852 74;68.99227 80;72.93672 248;72.98966 62;75.06406 48;78.99554 332;84.9604 106;85.0433 34;88.95355 40;90.95564 58;91.33845 26;92.95451 46;97.00969 60;97.06875 80;97.23022 30;99.26934 34;100.94923 148;102.96985 54;103.05431 94;103.96027 94;104.01342 42;105.21787 30;106.99337 250;107.94874 68;113.96114 84;114.95012 58;116.97659 58;117.05389 74;117.93705 44;118.97788 …	78.99554 332;106.99337 250;72.93672 248;	558	342	394	562	646	726	954	650	784	552	310	954	1080	814	482	578	682	990	456	366	544	608	968	772	628	874	520	1128	860	2258	1628	2288	2252
131	1.77	177.056	Diethyl phthalate	[M+H-C2H6O]+	0.973333	TRUE	FLKPEMZONWLCSK-UHFFFAOYSA-N	CC[O]C(=[O])C1=C(C=CC=C1)C(=[O])[O]CC	6781	-1	910.81	999.977	1000	IS1_2	57.93388 82;65.04137 74;65.08026 22;70.06831 100;78.96398 72;88.95068 48;93.48166 20;94.03873 76;95.04929 66;96.93259 36;97.13588 24;98.97309 78;100.98093 78;106.95852 22;111.04601 218;111.35074 24;119.58939 20;119.69602 28;120.41528 30;120.69489 30;120.82443 34;121.03128 1076;121.25352 30;121.27077 34;121.3212 28;121.36702 26;121.44867 30;122.00501 18;122.04096 80;122.09116 20;129.32375 32;131.0…	149.02301 3330;121.03128 1076;150.02686 260;	6487.56	6227.33	7157.33	6898.89	8385.11	7150.89	9002.44	5362	8053.78	7848.44	8449.78	5833.56	8257.33	6938.67	6867.56	6292	7126.67	6145.11	7145.56	8500.89	6725.56	6514.44	5828.89	6285.78	6707.56	6386.67	7024.89	5992.67	5309.33	6148.22	6098.89	6736.67	5928.67
132	1.54	177.056	trans-Ferulic acid	[M+H-H2O]+	0.08	TRUE	KSEBMYQBYZTDHS-HWKANZROSA-N	COC1=C(O)C=CC(\C=C\C(O)=O)=C1	445858	-1	928.075	983.065	1000	QC_1	63.0205 60;63.82967 20;67.05173 60;75.01628 70;77.03912 54;77.22543 16;78.04846 764;78.24634 34;78.62994 18;79.05225 66;83.04446 78;87.04264 80;88.03934 82;88.72958 30;88.80781 24;88.98077 24;89.03934 3094;89.11483 24;89.17407 22;89.21616 26;89.31042 20;89.35438 18;89.41589 26;90.04209 250;90.31799 44;90.37907 34;90.90366 32;91.02521 36;91.05461 340;91.29748 30;92.05985 134;92.17072 20;92.35311 2…	89.03934 3094;117.03313 1764;149.06093 1026;	142	244	204	92	214	0	0	398	460	172	0	292	786	384	436	0	256	1090	700	746	588	626	272	566	370	642	290	404	534	0	378	200	226
133	1.42	177.056	trans-Ferulic acid	[M+H-H2O]+	0.08	TRUE	KSEBMYQBYZTDHS-HWKANZROSA-N	COC1=C(O)C=CC(\C=C\C(O)=O)=C1	445858	-1	979.238	943.523	1000	QC_5	63.02596 288;63.29284 18;65.04133 128;65.86337 36;68.04779 90;76.03242 82;76.24062 20;77.04021 340;77.94035 28;78.04688 1676;79.05241 128;80.02151 72;80.04958 160;81.07018 56;81.48031 34;83.24903 78;87.53706 50;88.67484 22;88.73254 44;88.89568 20;88.92256 22;88.98252 32;89.00366 28;89.03989 9426;89.10793 30;89.1255 78;89.16714 42;89.20258 26;89.25195 52;89.274 56;89.34171 22;89.36902 18;89.41703 …	89.03989 9426;117.03502 6332;134.03717 2734;	348	300	188	180	314	258	310	424	184	342	162	214	1500	706	276	176	284	1086	554	792	636	458	350	354	886	254	602	508	454	184	146	308	244
134	1.31	181.086	Phenazine; ESI-ITFT; direct injection; MS2; CE	[M+H]+	0.08	TRUE	PCNDJXKNXGMECE-UHFFFAOYSA-N	C1=CC2=NC3=CC=CC=C3N=C2C=C1	CAS 92-82-0; PUBCHEM CID; INCHIKEY PCNDJXKNXGMECE-UHFFFAOYSA-N; CHEMSPIDER 4593;	-1	46.358	746.602	1000	QC_3	57.84481 30;58.97533 26;65.0393 110;67.05821 86;67.93776 78;68.0471 24;69.03226 162;69.07036 280;69.73046 30;70.06504 750;70.11407 26;70.50256 24;70.95863 68;71.07225 28;72.08186 706;72.93549 66;73.07763 64;77.03871 222;77.35508 38;77.7287 36;78.04369 196;79.07727 78;80.2335 30;81.03611 68;81.24106 26;82.06477 46;83.0713 64;83.29095 28;84.04196 68;84.08171 890;84.2471 38;84.27924 20;84.36407 42;8…	112.55808 4804;91.05449 1666;97.07856 918;	126	0	0	0	0	0	0	0	0	0	0	0	0	0	224	0	0	0	216	0	124	0	0	0	0	0	0	0	0	0	394	234	0
135	1.47	181.124	Methyl perillate	[M+H]+	0.106667	TRUE	JMMLJZJUVKEVCK-SECBINFHSA-N	COC(=O)C1=CC[C@H](CC1)C(C)=C	14159029	-1	212.137	972.712	615.385	QC_4	65.04002 72;66.92749 26;67.05093 172;69.02907 62;69.0718 390;71.05558 54;73.02925 68;74.33239 42;77.03707 548;78.78783 20;78.99477 24;79.05434 1340;79.11105 32;79.27412 16;79.35164 28;79.69411 22;79.87106 18;80.05779 236;80.47305 32;80.97877 22;81.00731 30;81.03452 812;81.06972 340;81.10117 26;81.14756 30;81.18599 40;81.23561 36;81.30962 24;81.33595 28;81.38049 30;81.63963 34;81.71735 38;82.01846…	83.04973 5862;97.06551 3610;125.06149 2754;	366	190	372	180	674	350	156	216	182	136	246	390	284	192	184	286	252	424	398	366	336	420	200	66	114	154	266	78	200	2202	4052.44	1406	1122
136	1.73	181.124	Methyl perillate	[M+H]+	0.08	TRUE	JMMLJZJUVKEVCK-SECBINFHSA-N	COC(=O)C1=CC[C@H](CC1)C(C)=C	14159029	-1	389.419	988.074	807.692	QC_1	50.79511 16;52.76072 16;63.3182 16;65.03756 76;67.05466 382;69.03048 138;69.06802 270;71.0503 62;73.02209 94;74.06736 96;76.75358 16;77.04366 144;77.06874 16;79.05466 710;79.07963 60;79.0959 52;79.13541 74;79.22695 26;80.06006 142;81.07008 732;81.23631 36;82.08582 82;82.18504 16;82.70729 24;82.8106 22;82.95974 22;83.0134 16;83.04838 378;83.08616 218;83.39798 42;83.62872 36;83.92001 32;84.0466 44;…	107.08545 2888;93.07007 2068;135.11684 1828;	582	470	530	766	790	378	654	646	662	284	374	566	650	598	348	476	244	542	586	466	584	876	768	372	496	598	766	494	496	416	314	328	594
137	1.02	182.083	L-Tyrosine	[M+H]+	0.08	TRUE	OUYCCCASQSFEME-UHFFFAOYNA-N	NC(CC1=CC=C(O)C=C1)C(O)=O	N/A	-1	592.151	979.185	1000	QC_4	55.93393 106;65.03802 78;67.05263 64;68.46067 36;72.93871 282;73.93153 54;74.95646 78;77.03984 66;80.04932 82;84.95818 126;87.94462 50;88.93406 72;89.93883 70;90.95047 30;91.03072 44;91.05519 1894;91.25883 22;92.05663 188;92.98459 56;93.07004 74;95.04962 198;95.97444 348;96.94319 64;97.22312 34;97.87761 20;97.97015 2140;98.02359 22;98.05856 22;98.19061 24;98.98488 54;99.94033 66;100.94315 154;102…	97.97015 2140;91.05519 1894;113.96407 1314;	262	202	290	308	318	236	420	250	214	500	232	514	206	324	394	160	318	240	402	508	502	472	368	442	212	556	164	382	700	380	174	314	340
138	0.56	182.083	L-Tyrosine	[M+H]+	0.693333	TRUE	OUYCCCASQSFEME-UHFFFAOYNA-N	NC(CC1=CC=C(O)C=C1)C(O)=O	N/A	-1	978.864	986.111	1000	P_R134	65.037 120;65.98013 22;66.03156 262;68.29259 38;74.9547 60;77.04143 372;77.24348 18;77.30592 30;77.43444 34;78.04087 64;79.04975 78;80.04694 268;80.19983 44;81.03281 114;81.06936 58;86.93764 72;87.0675 20;90.03531 212;90.37514 90;90.64761 30;90.79446 26;90.87225 24;90.9916 68;91.02111 86;91.05477 19124;91.08625 62;91.1902 32;91.23862 48;91.262 46;91.27823 60;91.29861 42;91.32082 52;91.39664 52;91…	91.05477 19124;123.04446 11260;119.04982 11176;	149770	43905.6	145967	254570	460551	333551	83838.2	111799	92939.1	420484	241876	358726	162204	224029	86176.4	72094.9	92248	124645	195565	193382	128185	122371	120056	125543	71989.3	194013	62138	172333	104226	170158	169690	191044	273310
139	1.47	182.192	w/o MS2:Ibutilide	[182.2]+	1	TRUE	ALOBUEHUHMBRLE-UHFFFAOYNA-N	CCCCCCCN(CC)CCCC(O)C1=CC=C(NS(C)(=O)=O)C=C1	N/A	-1	-1	-1	-1	P_R121	55.05304 80;67.05634 66;67.93554 42;68.05596 78;71.93382 44;73.01347 120;77.03912 40;80.04642 66;82.68387 22;82.8438 48;83.01895 46;83.06042 108;83.08652 4306;83.14909 64;83.16878 46;83.20222 18;83.31414 24;83.38367 40;83.41724 30;83.47458 30;83.58896 44;83.91972 24;84.08789 218;84.26612 32;84.9344 50;85.33124 34;85.60333 44;86.89286 32;86.93866 68;93.34697 18;94.00117 36;94.07436 76;94.48935 40;…	83.08652 4306;100.11342 1356;182.19212 1080;	13104.4	13799.1	13214.2	13572.9	12764.9	13326	14185.8	13181.6	12853.6	14312.9	13264.4	13785.3	13617.6	13663.8	14518.2	14990.9	15849.1	13780.4	14038.2	13150.7	16021.1	15515.3	14159.6	13455.1	13902.9	15180.4	14402.9	12625.8	14998.9	11491.6	12092	13561.3	9992.67
140	0.2	184.074	Phosphocholine	[M+H]+	0.24	TRUE	YHHSONZFOIEMCP-UHFFFAOYSA-N	C[N+](C)(C)CCOP(O)([O-])=O	135437	-1	904.482	993.904	700	QC_5	60.08249 122;70.06654 80;71.07376 1044;71.33548 22;71.40373 20;71.68877 24;72.07584 144;72.1216 46;72.28242 34;72.45609 22;80.97198 56;82.05652 22;83.06174 56;84.08302 60;85.06264 66;85.72734 24;85.98718 56;86.09766 3692;86.33342 52;86.38358 68;86.58701 24;86.80402 22;86.87787 30;87.10046 150;87.12212 36;87.59686 18;88.40214 30;88.77182 32;95.06259 488;95.37256 28;95.58176 34;96.94054 36;98.55205…	125.00089 4838;86.09766 3692;98.98492 2424;	1822	1672	2329.56	998	1292	1114	2104	1310	1868	1226	1298	1356	718	1210	2188	2124	2230	1512	2138	2184	2498	1122	1416	2453.33	2360	4392	4496.89	3174	2769.78	1910	1400	2184	586
141	0.17	185.033	w/o MS2:Benzoic acid, 2-hydroxy-5-(methylthio)-	[M+H]+	0.306667	TRUE	DATDARDTUZHWMK-UHFFFAOYSA-N	CSC1=CC=C(O)C(=C1)C(O)=O	597283	-1	-1	-1	-1	P_R149	70.59884 26;71.0808 64;86.09971 214;98.94584 32;98.98032 46;99.2271 40;116.98811 58;125.00002 142;184.07291 84;	86.09971 214;125.00002 142;184.07291 84;	950	598	206	936	1094	854	1256	874	1448	1136	2014	1248	272	644	1518	1184	1102	690	1194	1056	13102.9	9993.11	6195.11	12123.1	9113.33	22884	8514	10025.8	12573.8	7892.44	3418	11070	7078.44
142	0.27	185.129	w/o MS2:L-Alanyl-L-norleucine	[M+H-H2O]+	0.08	FALSE	RSIYBPVKRVHPQK-RQJHMYQMSA-N	CCCC[C@H](NC(=O)[C@@H](C)N)C(O)=O	1549448	-1	-1	-1	-1	QC_5			106	100	64	260	96	84	166	212	0	62	106	186	190	138	136	176	40	152	136	92	168	134	152	94	286	38	60	90	106	148	42	0	150
143	0.19	186.018	riken_O-Phospho-L-serine	[M+H]+	0.08	FALSE	No record	No record	No record	-1	-1	-1	-1	QC_6			108	168	202	128	114	232	56	214	132	0	32	262	466	396	70	74	200	304	392	424	0	50	320	32	0	0	66	186	86	912	316	168	1238
144	1.36	188.073	L-Tryptophan	[M+H-NH3]+	0.88	TRUE	QIVBCDIJIAJPQS-UHFFFAOYNA-N	NC(CC1=CNC2=C1C=CC=C2)C(O)=O	N/A	-1	979.223	971.163	900	P_R157	64.76656 16;65.06435 80;71.1117 62;77.0407 260;82.76446 16;84.08067 150;84.22923 26;84.53427 26;86.10887 98;86.25591 36;89.04221 160;90.04675 80;90.61588 32;90.65058 16;90.93613 28;90.99314 38;91.05589 5414;91.09734 28;91.25171 46;91.29836 60;91.33121 24;91.3698 16;91.40144 48;91.5303 22;91.73041 32;92.00832 26;92.05997 232;92.32691 16;92.85187 18;92.98617 16;93.02648 46;93.04375 46;93.39965 22;9…	118.0684 42704;143.07597 14658;146.06369 9932;	99007.8	18977.1	125923	140591	320508	202188	205382	185269	206911	260640	212726	272615	206755	194764	236799	219814	228655	311956	190694	222614	503769	457424	409966	504215	321599	515042	446868	431236	443497	767270	705783	804872	615715
145	0.76	188.103	L-Tryptophan	[188.1]+	0.08	TRUE	QIVBCDIJIAJPQS-UHFFFAOYNA-N	NC(CC1=CNC2=C1C=CC=C2)C(O)=O	N/A	-1	228.409	998.316	625	QC_3	60.9293 70;67.0479 72;68.04926 52;68.99992 92;69.03243 70;69.07175 412;70.06743 104;72.04536 248;73.03753 70;73.30733 26;74.06106 406;74.62404 32;75.36804 34;79.93939 42;81.06981 66;82.0314 362;82.3736 20;83.01115 66;83.06084 74;83.69112 48;83.98686 66;84.04597 392;84.07974 74;84.96272 216;85.02599 54;85.08917 166;85.56784 26;85.79215 62;86.06165 752;86.0956 84;86.28137 40;86.52325 46;86.61774 36…	87.04597 1620;86.06165 752;128.03574 700;	90	70	66	168	124	100	66	0	110	0	128	90	50	0	80	132	0	0	0	0	56	0	90	0	0	68	0	0	0	196	174	0	0
146	0.3	189.124	N.epsilon.-Acetyl-L-lysine	[M+H]+	0.346667	TRUE	DTERQYGMUDWYAZ-SSDOTTSWSA-N	CC(=O)NCCCC[C@@H](N)C(O)=O	6994067	-1	890.724	968.131	1000	P_R174	69.05877 78;71.86747 22;72.04247 84;72.07968 74;75.41908 48;82.06678 148;82.86993 60;83.01121 42;83.07127 52;83.71837 54;83.75357 48;83.77843 64;84.00249 36;84.04293 116;84.08167 14024;84.12607 96;84.15302 88;84.17445 54;84.23103 30;84.25122 90;84.26936 36;84.29813 32;84.33071 22;84.39973 48;84.44949 40;84.48702 54;84.5094 26;84.55917 64;84.60876 54;84.63375 60;84.78678 26;85.08336 670;85.27595 2…	84.08167 14024;126.09097 1566;85.08336 670;	710	338	708	708	966	610	890	762	610	606	884	858	498	526	470	646	850	1042	552	722	602	492	580	1122	510	1202	562	1014	542	4766	4200.67	6199.11	4912.22
147	0.54	189.125	N.epsilon.-Acetyl-L-lysine	[M+H]+	0.08	TRUE	DTERQYGMUDWYAZ-SSDOTTSWSA-N	CC(=O)NCCCC[C@@H](N)C(O)=O	6994067	-1	904.937	984.417	1000	QC_3	56.04869 28;61.07557 16;66.45188 16;67.05209 80;69.06947 62;70.02724 80;75.02473 90;79.43681 16;81.0658 62;83.03111 18;83.0611 270;83.12604 30;83.14419 48;83.25082 16;83.29473 24;83.38042 20;83.51466 24;83.68492 28;83.73257 26;83.84136 32;83.87212 20;83.92699 18;83.9771 32;84.00184 62;84.04482 11026;84.09552 78;84.14072 34;84.22163 72;84.24395 62;84.26849 16;84.2947 32;84.35039 16;84.37244 36;84.…	84.04482 11026;130.05132 2416;102.05713 992;	80	0	74	58	130	94	42	150	246	110	118	164	0	160	106	144	230	126	106	242	78	0	26	30	82	74	0	68	82	106	68	122	218
148	0.33	193.036	Citric acid	[M+H]+	0.546667	TRUE	KRKNYBCHXYNGOX-UHFFFAOYSA-N	OC(=O)CC(O)(CC(O)=O)C(O)=O	88113319	-1	949.827	955.497	857.143	P_R177	67.01856 108;68.6639 48;68.68507 52;68.7183 58;68.76477 34;68.82127 50;68.85262 32;68.87958 38;68.9065 70;68.93116 34;68.95113 44;68.99734 17778;69.04435 38;69.07283 56;69.11164 18;69.13461 28;69.17638 56;69.19811 24;69.22323 34;69.25174 60;69.28735 16;69.32312 28;69.36405 24;69.41429 76;69.43784 18;69.47389 16;69.65822 22;69.77757 16;69.87731 38;69.92944 38;69.99972 670;70.03722 20;70.05492 32;7…	68.99734 17778;111.00847 15986;139.00267 7862;	22856	15126	31448	52384	23546	32414	9446	30154	6472	13333.8	20085.8	24171.3	24959.3	27562.7	1714	7180	4638	6342	6262	6782	2387.78	2926	1832	3200	3650	3062	6248.89	9096.89	5865.11	10533.1	12698.4	9666	13316.9
149	1.04	193.069	S-(5'-Adenosyl)-L-homocysteine	[M+2H]2+	0.08	TRUE	ZJUKTBDSGOFHSH-WFMPWKQPSA-N	N[C@@H](CCSC[C@H]1O[C@H]([C@H](O)[C@@H]1O)N1C=NC2=C1N=CN=C2N)C(O)=O	439155	-1	941.525	921.256	666.667	QC_5	56.39289 98;70.06897 74;70.95909 116;71.41349 60;72.94234 52;73.01157 68;84.94733 66;85.02563 104;87.00451 76;87.02524 148;88.02289 1548;89.00737 20;90.03992 74;91.02335 68;92.0324 82;93.06977 82;94.04202 140;94.06181 60;96.04251 58;96.93323 42;97.00959 96;97.02763 80;100.95551 70;101.94733 44;102.94724 24;105.02554 34;106.04226 132;106.90944 20;107.95967 30;109.96027 64;111.0167 74;111.09111 74;…	136.06401 7300;88.02289 1548;137.0616 674;	154	196	256	74	156	88	0	428	132	228	162	144	334	142	0	0	0	0	434	312	0	0	0	0	202	264	0	0	88	0	0	76	70
150	0.95	195.052	trans-4-Hydroxy-3-methoxycinnamate; LC-ESI-QTOF; MS2; CE	[M+H]+	0.08	TRUE	KSEBMYQBYZTDHS-HWKANZROSA-N	COC1=C(O)C=CC(\C=C\C(O)=O)=C1	CAS 1135-24-6; CHEMSPIDER 393368; KAPPAVIEW KPC00522; KEGG C01494; KNAPSACK C00002743; PUBCHEM CID;	-1	190.323	998.184	1000	QC_4	52.16798 32;66.03436 60;68.04987 94;68.94655 64;70.06445 66;70.95227 64;72.95818 52;74.00317 36;79.02894 476;80.03286 56;82.06566 66;82.63602 24;85.08664 52;93.06792 130;95.04511 96;95.38552 50;95.40936 26;97.04596 106;105.0453 190;105.55177 34;105.65584 38;105.92264 18;106.04012 2284;106.10777 24;106.15739 26;106.19854 26;106.24178 38;106.26463 24;106.31528 46;106.34238 24;106.36378 30;106.43941…	106.04012 2284;124.05184 932;79.02894 476;	140	0	206	84	72	154	80	0	0	58	148	98	84	120	0	0	0	18	0	64	68	132	64	138	114	0	0	174	0	0	0	0	42
151	1.42	195.067	w/o MS2:Caffeic acid methylester	[M+H]+	0.08	FALSE	OCNYGKNIVPVPPX-HWKANZROSA-N	COC(=O)\C=C\C1=CC=C(O)C(O)=C1	689075	-1	-1	-1	-1	QC_6			260	184	178	130	260	178	328	316	466	240	174	178	1246	534	104	172	202	1218	846	976	936	146	482	270	496	488	344	378	520	56	174	44	68
152	1.33	195.124	Tetraethylene glycol	[M+H]+	0.08	TRUE	UWHCKJMYHZGTIT-UHFFFAOYSA-N	OCCOCCOCCOCCO	8200	-1	251.273	704.904	714.286	QC_1	60.05647 64;69.03459 80;70.06233 52;70.38796 22;72.08384 76;83.08949 54;84.04532 190;84.08432 272;85.03049 56;89.06194 450;89.21094 28;91.0543 210;92.60682 26;93.03194 74;93.07642 64;94.0614 72;95.05679 62;95.10249 64;98.9757 54;105.99255 20;106.03825 70;107.04932 198;107.43944 26;108.05061 58;109.05766 46;109.11217 78;110.01942 76;112.03586 64;112.08862 112;112.94289 54;117.06814 28;117.51072 26…	135.04619 504;89.06194 450;84.08432 272;	570	922	634	288	704	746	680	494	608	440	504	774	594	724	752	532	426	660	766	560	834	682	742	1172	942	1002	668	462	1424	440	436	444	396
153	1.54	197.119	w/o MS2:Ala-Phe-Arg	[M+2H]2+	0.24	TRUE	PEIBBAXIKUAYGN-UHFFFAOYNA-N	CC(N)C(=O)NC(CC1=CC=CC=C1)C(=O)NC(CCCNC(N)=N)C(O)=O	N/A	-1	-1	-1	-1	P_R173	65.0393 70;67.05589 254;67.93555 62;68.06651 40;69.0351 228;69.06925 90;69.83778 26;71.04743 130;77.03938 86;78.99349 18;79.05405 404;79.11137 20;81.03016 76;81.07025 206;81.39257 24;83.05017 322;84.04429 134;84.59639 18;85.02965 1194;85.19518 24;85.41045 22;85.94788 74;86.03236 74;87.58521 22;87.97318 34;91.05475 416;91.25293 22;92.43497 26;93.04734 28;93.06997 880;94.06164 74;95.05016 214;95.08…	85.02965 1194;111.04572 970;93.06997 880;	308	264	384	204	420	342	408	144	452	526	290	272	412	378	132	478	230	322	584	300	984	154	268	292	192	258	294	340	464	5965.33	7641.33	4255.78	1764
154	0.38	198.077	riken_3,4-Dihydroxy-L-phenylalanine	[M+H]+	0.08	TRUE	No record	No record	No record	-1	-1	-1	-1	QC_5	65.03781 86;70.06545 210;71.01183 66;77.04034 74;78.03717 64;79.05319 180;83.05216 68;84.08042 48;84.27422 18;84.31938 22;85.02612 88;85.06503 68;89.03979 76;93.03236 224;94.03944 52;95.09074 66;96.0612 74;97.16096 22;100.0265 62;104.06798 32;105.05506 90;106.01619 22;106.0747 168;106.36143 78;106.66431 26;106.73701 34;107.04981 468;107.96253 74;108.0508 70;109.03005 90;109.10026 24;109.29895 18;…	135.04623 758;152.07082 562;139.03862 522;	44	294	166	230	184	214	80	156	176	150	206	174	366	438	0	0	150	146	324	198	220	196	128	178	154	130	62	214	236	68	178	168	238
155	1.4	198.162	Unknown	[M+H]+	0.08	TRUE	No record	No record	No record	-1	-1	-1	-1	QC_1	67.05457 68;68.04737 70;68.24293 48;68.89621 84;69.07058 1376;69.24891 24;69.34212 22;69.79485 54;69.8363 24;69.85896 18;69.87766 36;69.94572 32;70.00395 18;70.03944 136;70.06561 16256;70.15225 16;70.16891 40;70.19947 44;70.2263 16;70.26371 22;70.2941 34;70.32409 70;70.37955 50;70.39852 40;70.48338 24;70.50376 36;70.54083 28;70.5792 40;70.71284 18;70.82343 34;70.84621 32;70.95811 24;71.0173 28;71…	70.06561 16256;69.07058 1376;71.06809 792;	0	0	52	0	30	0	0	122	98	24	0	0	0	0	0	0	0	0	222	0	0	0	0	0	0	18	132	0	0	90	56	0	166
156	1.72	198.187	w/o MS2:4-Nitrodiphenylamine	[198.2]+	1	TRUE	XXYMSQQCBUKFHE-UHFFFAOYSA-N	[O-][N+](=O)C1=CC=C(NC2=CC=CC=C2)C=C1	13271	-1	-1	-1	-1	P_R140	54.98409 16;55.23153 16;62.92778 16;63.31053 16;67.05426 276;68.77341 34;68.80322 32;68.89235 30;69.07186 1118;69.0948 76;69.13262 20;69.15179 28;69.2561 42;69.53394 28;70.07481 118;71.05107 88;71.08663 308;71.1412 16;72.04229 22;72.05762 20;72.09093 68;72.76256 20;72.98694 62;77.04204 74;78.80407 22;78.96706 62;79.05733 310;79.53156 32;79.70242 16;80.054 54;80.94868 114;81.07098 466;81.2374 36;8…	198.18764 8428;69.07186 1118;83.08727 914;	14614	15862.4	15383.1	14753.8	14072.2	13865.1	12820.9	13713.1	15138	14199.8	14346.4	12806.4	14818.9	14334.7	15074.4	16903.1	16717.3	15244.9	15065.6	12497.6	14555.1	15896	18951.1	14876.7	15300.7	15553.6	16543.5	16449.3	15542	14052.4	13819.1	14924	13615.6
157	1.71	199.134	Sebacic acid monomethyl ester	[M+H-H2O]+	0.146667	TRUE	OSYQOBUUFRGFNG-UHFFFAOYSA-N	COC(=O)CCCCCCCCC(O)=O	69957	-1	247.874	700.305	607.143	P_R158	50.88463 88;63.00174 86;64.94509 50;67.05271 78;69.06886 274;71.08799 68;71.10558 38;72.0473 50;72.08186 46;73.02393 126;74.09735 134;77.03709 78;78.99447 70;79.05615 210;80.05948 182;81.03017 86;81.06933 334;82.50671 26;82.94231 196;83.01491 118;83.04939 1284;83.08452 218;83.15956 20;83.17764 36;83.35635 22;84.05373 82;84.09421 76;85.01715 90;85.06646 74;85.10518 78;85.41284 40;86.48753 36;87.51…	83.04939 1284;198.18851 656;111.04443 534;	410	256	390	626	386	342	260	238	282	256	338	330	400	310	136	534	262	616	440	448	306	272	398	248	244	428	320	282	290	8062.89	9726	2510	6051.33
158	1.25	199.194	Cycluron	[M+H]+	0.08	TRUE	DQZCVNGCTZLGAQ-UHFFFAOYSA-N	CN(C)C(=O)NC1CCCCCCC1	16554	-1	957.539	959.813	666.667	QC_5	45.27131 72;56.05877 84;56.74144 68;60.05786 274;67.05286 58;68.04773 104;68.75665 26;69.00254 32;69.02545 54;69.07151 3898;69.13785 28;69.18602 30;69.24186 16;69.25787 20;69.29485 22;69.35314 42;69.36855 32;69.46747 20;69.50872 18;69.63594 32;69.89424 24;70.07428 208;70.14089 26;70.70243 18;71.07298 86;71.13004 96;71.21568 34;71.37296 16;71.53265 26;71.71941 36;71.78515 24;71.82394 62;71.86172 2…	72.08201 13950;69.07151 3898;114.10373 2462;	0	28	0	0	0	54	0	0	0	0	0	376	0	82	56	102	118	0	66	138	52	0	0	80	56	0	0	0	76	62	0	212	66
159	0.48	202.181	w/o MS2:Lys-Lys-Lys	[M+2H]2+	0.0933333	TRUE	WBSCNDJQPKSPII-UHFFFAOYNA-N	NCCCCC(N)C(=O)NC(CCCCN)C(=O)NC(CCCCN)C(O)=O	N/A	-1	-1	-1	-1	QC_3	64.35643 20;70.06615 66;73.02863 100;73.14638 30;81.07114 64;82.02688 50;83.08427 24;84.08226 150;85.02612 46;85.06652 242;86.0731 118;86.09508 176;87.03751 104;91.82457 46;92.05428 80;95.09216 34;97.10133 88;99.00667 62;102.09249 1226;102.13938 22;102.32514 22;102.38893 34;102.95606 48;103.02418 28;103.09643 138;103.98882 36;110.97467 74;118.08622 62;118.96268 56;119.95541 36;123.1212 76;123.483…	102.09249 1226;202.17897 288;85.06652 242;	230	70	144	86	70	72	150	354	78	118	74	90	56	70	112	194	134	76	86	132	0	34	26	0	182	0	0	50	78	0	0	116	22
160	0.16	204.872	Unknown	[M+H]+	0.08	TRUE	No record	No record	No record	-1	-1	-1	-1	QC_1	77.92831 368;86.45583 46;93.9243 148;94.85091 22;94.87809 26;94.93062 3244;94.96562 66;95.09064 32;95.18997 20;95.21918 30;95.27898 22;95.46845 20;95.53182 40;96.92935 322;100.41898 32;109.75794 34;109.8455 28;109.91685 570;111.91166 114;118.0836 62;121.43174 36;121.91852 380;122.40668 34;122.92421 152;124.6451 28;132.88689 906;133.10347 28;133.21123 22;134.87907 70;145.96429 64;149.00644 66;160.…	94.93062 3244;132.88689 906;109.91685 570;	62	0	32	38	0	0	16	28	0	0	0	0	0	0	0	20	28	0	0	0	0	0	64	0	0	0	38	0	62	32	18	34	20
161	1.36	205.1	L-Tryptophan	[M+H]+	0.866667	TRUE	QIVBCDIJIAJPQS-UHFFFAOYNA-N	NC(CC1=CNC2=C1C=CC=C2)C(O)=O	N/A	-1	980.66	993.036	1000	P_R134	58.02684 52;58.82523 16;65.26036 24;65.63686 24;69.03419 24;74.0234 1580;74.20363 24;74.83962 24;75.02029 54;75.22374 48;77.03643 82;79.94563 26;89.04159 210;90.04613 68;90.71093 18;90.78646 26;90.81024 20;90.87881 32;90.94576 52;90.98749 28;91.03141 24;91.05473 1940;91.09594 30;91.12065 28;91.15415 46;91.19445 128;91.2263 30;91.29465 44;91.32202 34;91.34942 22;91.41228 78;91.48061 38;91.72419 26…	146.06142 75898;118.06628 55846;144.0815 28542;	107945	22421.3	140950	154358	351149	217172	225604	198447	228112	293974	225352	302333	237078	210929	260057	251249	255794	346844	213258	248109	562357	493390	436129	537166	346454	583875	483054	453803	465642	819168	753131	888452	655467
162	1.7	205.144	w/o MS2:Tyr-Val-Lys	[M+2H]2+	0.626667	TRUE	GOPQNCQSXBJAII-UHFFFAOYNA-N	CC(C)C(NC(=O)C(N)CC1=CC=C(O)C=C1)C(=O)NC(CCCCN)C(O)=O	N/A	-1	-1	-1	-1	P_R165	69.03438 66;70.06367 78;79.05631 74;81.07198 66;87.04425 2338;87.08209 58;87.36306 24;88.04788 236;88.28087 20;88.98921 76;93.06791 152;95.06152 70;95.08662 68;95.29134 20;99.02469 66;102.96894 96;105.0659 40;105.47409 18;106.07141 18;110.97466 50;116.4361 26;116.97689 66;117.07121 56;117.71964 24;118.06745 372;119.06436 80;119.08353 58;120.03497 78;121.2284 30;122.29362 46;123.08692 46;129.02252…	87.04425 2338;146.06058 400;118.06745 372;	1826	2691.33	2444	2484	2122	2470	1950	1560	2298	1828	2266	2972.67	2472	2455.78	2554.67	2198	2210.89	2547.78	2602.22	1948	2655.33	2466	2847.33	2685.11	2732	2263.78	2613.56	2847.56	2734	2634	2898.44	2246	2014
163	1.5	207.139	Ibuprofen; LC-ESI-ITFT; MS2; CE	[M+H]+	0.08	TRUE	HEFNNWSXXWATRW-JTQLQIEISA-N	CC(C)CC1=CC=C(C=C1)[C@H](C)C(O)=O	CAS 51146-56-6; KEGG D03715; PUBCHEM CID; INCHIKEY HEFNNWSXXWATRW-JTQLQIEISA-N; CHEMSPIDER 36498;	-1	356.676	969.832	1000	QC_3	67.05407 180;77.04102 26;79.05879 218;80.05788 72;80.63649 20;81.07005 722;81.36526 30;83.05029 144;83.0848 32;84.9632 66;85.02637 74;85.06404 88;85.79321 44;91.05527 410;93.0687 108;95.05132 62;95.08559 324;95.1219 24;96.04202 80;96.0957 62;96.24607 20;97.0358 42;103.0614 86;103.96007 56;103.98656 38;104.62177 42;105.0713 344;106.07349 126;107.04612 142;107.08752 370;107.16759 28;107.62971 40;10…	81.07005 722;109.06652 688;91.05527 410;	0	100	0	0	154	334	54	270	0	0	222	0	0	0	0	0	0	0	0	0	0	206	262	68	152	0	0	0	120	104	0	0	0
164	1.33	209.102	16,16-Dimethylprostaglandin E1	[209.1]+	0.08	TRUE	RQOFITYRYPQNLL-ZWSAOQBFSA-N	CCCCC(C)(C)[C@H](O)\C=C\[C@H]1[C@H](O)CC(=O)[C@@H]1CCCCCCC(O)=O	5283058	-1	70.7006	893.212	1000	QC_5	67.05647 66;68.05424 90;69.03718 82;70.00565 24;70.06252 300;70.29321 26;70.47282 46;71.07069 74;72.08201 80;73.19509 18;79.05036 68;82.04661 58;84.04363 134;84.07931 146;84.41152 18;84.9589 70;85.00462 82;86.0971 142;86.8563 18;87.00196 24;87.04749 302;89.03954 54;89.06189 288;91.0583 42;93.0703 122;94.07209 30;95.06293 78;95.09781 80;97.06222 32;97.54777 18;98.98591 148;100.06258 56;102.95228 3…	103.04121 848;120.08175 322;87.04749 302;	110	164	114	68	130	74	172	210	140	154	286	210	160	160	104	152	126	72	0	184	72	194	90	214	182	168	246	50	142	0	112	144	0
165	0.31	210.07	w/o MS2:D-Saccharic acid 1,4-lactone	[M+NH4]+	0.0933333	TRUE	XECPAIJNBXCOBO-BARNPCJFSA-N	OC([C@H]1OC(=O)C(O)[C@@H]1O)C(O)=O	91746265	-1	-1	-1	-1	P_R176	68.7811 34;68.97716 18;68.99923 316;69.73278 58;70.90559 30;84.04629 52;84.09402 80;86.03008 78;86.09536 62;87.00637 128;91.02557 62;91.05521 78;93.03012 24;96.0752 42;98.03755 58;106.53236 82;108.08351 64;109.15555 22;110.52271 34;110.95561 30;111.0107 746;111.05538 56;111.09245 30;111.13441 28;111.16106 30;112.00897 106;114.39423 26;115.00295 384;115.05274 26;120.01645 90;120.08142 204;123.9639…	139.00269 2050;129.01762 1588;111.0107 746;	282	1438	418	1454	486	2872	2108	452	820	4794	186	216	650	398	562	1122	66	352	528	1046	586	192	252	786	314	704	2442	4302	1442	3392	2252	1662	4766
166	1.45	212.119	Metaproterenol	[M+H]+	0.08	TRUE	LMOINURANNBYCM-UHFFFAOYNA-N	CC(C)NCC(O)C1=CC(O)=CC(O)=C1	N/A	-1	61.143	997.011	1000	QC_3	65.18226 28;69.07554 86;71.0443 68;75.44244 32;77.03999 410;77.51058 22;82.06914 60;83.02819 40;83.05081 68;84.95882 70;85.06454 60;86.06042 146;86.09498 68;87.04611 190;89.0387 74;89.06814 62;91.05562 352;91.62989 26;91.71729 46;91.95818 20;92.05225 558;92.38934 26;93.05412 122;93.11803 18;93.21606 20;93.67414 20;94.06596 2918;94.28249 22;95.05144 178;95.06853 258;95.20667 22;95.92164 32;95.9723…	119.06095 6102;94.06596 2918;195.09322 1360;	124	196	0	172	110	134	64	66	268	270	0	0	96	104	144	84	0	0	0	0	84	0	0	182	92	286	242	226	144	82	0	0	142
167	0.15	212.852	Unknown	[M+H]+	0.2	TRUE	No record	No record	No record	-1	-1	-1	-1	QC_2	51.55887 16;59.31976 16;61.52203 16;64.6429 16;64.76859 18;73.95503 16;74.09395 64;94.93005 340;95.2468 32;96.53261 30;97.41193 16;109.43014 16;110.40755 16;112.3783 54;112.66824 18;112.86514 50;112.89763 330;112.95258 20;113.11956 64;114.16728 24;114.50428 24;114.59613 16;117.95872 16;129.92288 16;148.17802 16;150.07301 58;151.62456 16;168.9198 16;184.8475 16;187.63013 16;190.78949 16;194.07678 …	94.93005 340;112.89763 330;113.11956 64;74.09395 64;	826	894	880	484	538	914	1014	1124	1446	416	798	1200	952	660	736	1030	934	1138	1312	1250	1578	1100	1354	1702	1046	2550	898	1642	1692	2114	2153.78	2176	2334
168	1.3	215.142	Pro-Val	[M+H]+	0.08	TRUE	AWJGUZSYVIVZGP-UHFFFAOYNA-N	CC(C)C(NC(=O)C1CCCN1)C(O)=O	N/A	-1	342.961	977.626	800	QC_3	67.0518 60;69.03443 74;70.06566 602;70.45363 18;70.49057 22;70.69749 24;71.06867 228;71.48395 28;71.54057 30;72.08 770;72.14228 18;73.08238 46;73.5237 34;78.13036 36;79.39029 28;83.04675 34;83.0678 78;83.22201 32;84.04454 208;84.08077 278;84.93204 72;86.09676 132;88.07598 68;89.02413 72;94.03381 60;96.08273 80;97.07705 100;99.02748 22;100.07984 66;101.06329 134;101.36446 22;101.9672 84;108.02362 …	114.0927 1568;116.06993 842;72.08 770;	144	180	224	70	190	174	134	172	494	428	210	206	70	172	80	198	112	130	470	374	352	76	86	170	132	0	430	0	118	284	854	616	514
169	1.41	217.1	O-Desmethylnaproxen	[M+H]+	0.733333	TRUE	XWJUDDGELKXYNO-QMMMGPOBSA-N	C[C@H](C(O)=O)C1=CC=C2C=C(O)C=CC2=C1	13393711	-1	2.2365	993.787	1000	P_R169	62.74757 34;66.18462 32;68.04934 68;69.04746 84;70.06828 74;73.00957 84;73.98122 34;74.02396 762;74.1432 28;74.34257 28;74.41261 56;74.96641 100;75.00465 60;75.02922 68;78.04091 52;79.05419 46;81.04871 78;81.07008 72;81.57818 34;82.05281 76;82.53591 18;83.05185 166;83.27196 26;83.41336 24;84.04558 600;84.12267 24;84.34749 32;84.47886 38;84.52308 28;84.64561 32;85.02855 36;86.02276 84;86.09243 68;…	144.08228 19742;145.08585 2094;110.07241 1100;	1458	3436.89	3958.44	3407.56	3398.67	3991.78	3056	1508	2710	5913.56	3392.89	1498	3908	1276	3719.11	1498	1798	3620.22	3267.11	4790	3683.33	3547.33	3619.78	4274.44	3344	5611.33	3974.67	6634.44	5038.89	5340.89	4723.11	6077.78	12518
170	0.27	219.098	Ala-Glu	[M+H]+	0.2	TRUE	VYZAGTDAHUIRQA-UHFFFAOYNA-N	CC(N)C(=O)NC(CCC(O)=O)C(O)=O	N/A	-1	680.886	872.349	600	QC_2	66.24738 24;66.35845 18;66.41778 76;67.04025 40;69.42237 42;69.78524 24;70.02537 112;70.06668 226;70.15102 36;71.07045 84;71.67664 32;71.75566 34;71.89017 30;71.98006 78;72.01289 20;72.04713 140;72.08193 6256;72.12772 40;72.17416 48;72.24622 16;72.30931 26;72.3757 50;72.47964 32;72.52216 22;72.61345 36;72.86042 24;72.9785 16;73.03548 32;73.08321 58;73.51774 20;73.6069 24;73.66548 22;73.73121 50;7…	84.04566 8532;72.08193 6256;156.06723 2228;	506	568	434	830	280	260	498	260	512	554	730	830	486	542	548	764	694	874	694	848	728	664	564	764	458	462	572	594	620	888	584	616	3239.78
171	1.32	220.119	Pantothenic acid	[M+H]+	0.92	TRUE	GHOKWGTUZJEAQD-UHFFFAOYNA-N	CC(C)(CO)C(O)C(=O)NCCC(O)=O	N/A	-1	700.903	991.045	818.182	QC_6	67.05502 174;68.05119 112;69.06969 186;69.48897 20;69.99018 24;70.02869 496;70.06394 414;70.22907 20;71.01169 66;71.03673 26;71.96049 76;71.98255 26;72.01212 38;72.04604 506;72.31102 18;73.02794 272;73.06364 70;74.02311 82;74.66377 20;78.02363 82;79.05714 68;80.05331 74;81.04218 76;82.06075 68;83.04976 64;84.0466 128;84.08179 182;84.10414 24;84.82978 28;85.02909 90;85.06343 684;85.08533 96;85.182…	90.05468 2328;98.02401 1844;124.07687 1378;	2343.56	2282.89	3198.44	3026.44	2907.11	2405.33	2755.78	2823.11	2881.78	3244.22	3005.56	3984.44	3055.11	3108.89	3817.33	3807.11	3613.56	3706.44	3164.89	3116.67	3684	3284.22	3686.22	3599.11	3485.33	3446	3737.33	3526.67	3940.44	5894.89	4738.44	6947.33	4572.67
172	0.72	221.093	5-Hydroxy-L-tryptophan	[M+H]+	0.253333	TRUE	LDCYZAJDBXYCGN-VIFPVBQESA-N	N[C@@H](CC1=CNC2=CC=C(O)C=C12)C(O)=O	6971044	-1	0.328414	998.862	1000	P_R160	70.06628 58;72.63979 34;72.69021 38;73.02612 80;74.01876 78;75.0321 68;75.46516 26;82.03126 50;83.05141 78;84.04499 590;84.08446 78;85.01096 72;85.03136 60;91.05724 54;94.06308 318;95.02125 42;95.0743 78;95.7451 26;97.03674 50;103.05152 154;104.0495 94;107.05369 44;107.23172 32;110.95238 72;117.05777 104;118.04852 94;118.76315 26;120.08617 54;126.06641 42;128.04762 64;128.29454 26;129.40376 24;12…	130.06485 4802;158.06133 3714;132.04417 3304;	290	128	270	296	664	462	386	368	302	678	428	460	334	276	224	310	282	198	162	416	420	636	188	702	390	718	486	476	708	3013.78	2172	1588	3182
173	0.19	221.188	w/o MS2:Butylated hydroxytoluene	[M+H]+	0.08	TRUE	NLZUEZXRPGMBCV-UHFFFAOYSA-N	CC1=CC(=C([OH])C(=C1)C(C)(C)C)C(C)(C)C	31404	-1	-1	-1	-1	QC_6	49.91584 16;60.08096 72;60.26464 16;61.08429 28;62.01048 22;72.9803 84;73.85264 16;74.09335 18;78.35484 16;84.80167 36;86.0955 60;87.10184 72;87.65641 16;88.2196 46;89.08373 82;102.65849 34;103.50645 30;103.53589 28;103.59157 58;103.63704 70;103.66006 92;103.67696 122;103.73071 32;103.76636 40;103.7769 28;103.79489 82;103.86416 30;103.92374 46;103.99008 78;104.02697 60;104.07852 230;104.10789 522…	104.10789 52256;105.11124 2478;118.08589 306;	0	78	156	16	68	70	92	72	50	32	198	88	98	82	104	0	132	60	134	126	52	96	122	134	166	0	42	120	142	344	150	216	430
174	0.16	222.03	Chloridazon; LC-ESI-ITFT; MS2; CE	[M+H]+	0.12	TRUE	WYKYKTKDBLFHCY-UHFFFAOYSA-N	NC1=C(Cl)C(=O)N(N=C1)C1=CC=CC=C1	CAS 1698-60-8; PUBCHEM CID; INCHIKEY WYKYKTKDBLFHCY-UHFFFAOYSA-N; CHEMSPIDER 14790;	-1	15.3676	999.996	500	QC_6	71.07641 74;72.07523 62;85.78066 16;86.09657 828;86.18726 26;86.43163 18;87.15474 20;90.05738 60;94.382 18;95.05843 282;104.10512 152;104.41328 26;105.10766 78;112.08424 122;112.29122 38;139.91211 226;198.2673 26;199.00108 52;222.02419 46;	86.09657 828;95.05843 282;139.91211 226;	2462	3694	4484	3250	4114	3900	2244	3674	2626	4176	3796	2570	3236	2804	3662	2814	3378	3184	3590.67	4286	2490	2620	3030	2934	3976	3976	3028	3926	4484	1888	1806	1336	1296
175	0.31	222.062	6-tert-Butyl-3-methylsulfanyl-2H-1,2,4-triazin-5-one	[M+Na]+	0.08	TRUE	MIWRSUQXSCLDNV-UHFFFAOYSA-N	CSC1=NC(=O)C(=NN1)C(C)(C)C	37028	-1	78.7425	950.107	600	QC_5	60.20509 16;69.03516 78;70.06482 70;70.95474 66;72.08508 72;74.09904 88;74.36376 28;74.94006 26;75.00755 54;76.04175 52;82.02544 62;82.07012 74;83.01868 96;84.10126 60;85.05013 88;86.06428 70;87.63822 16;87.8074 30;88.88711 38;93.07253 70;95.01459 174;95.06013 82;96.05032 70;97.02934 242;98.02469 84;101.0024 86;102.51078 82;108.94726 70;112.03722 70;112.13187 34;113.02853 180;114.05537 76;115.019…	123.00873 334;97.02934 242;144.06723 192;	144	156	0	120	0	86	114	0	24	174	0	0	56	144	0	104	0	82	90	136	64	104	56	0	64	0	58	0	0	0	174	0	140
176	0.16	222.989	w/o MS2:Acetazolamide	[M+H]+	0.48	FALSE	BZKPWHYZMXOIDC-UHFFFAOYSA-N	CC(=O)NC1=NN=C(S1)S(N)(=O)=O	1986	-1	-1	-1	-1	P_R174			452	592	538	554	636	328	1244	884	1008	1234	1364	550	598	446	894	944	692	798	780	760	4646.67	4796.22	3263.78	5430.67	4906.22	8324	4497.78	4742.89	5977.56	5150.67	4138.22	4972.44	3248.44
177	0.17	223.877	Unknown	[M+H]+	0.08	FALSE	No record	No record	No record	-1	-1	-1	-1	QC_1			90	0	70	108	74	120	68	46	76	106	0	100	0	30	58	74	54	106	0	66	116	20	66	128	32	16	0	46	88	34	34	98	0
178	1.65	226.181	Terbumeton; LC-ESI-ITFT; MS2; CE	[M+H]+	0.973333	TRUE	BCQMBFHBDZVHKU-UHFFFAOYSA-N	CCN=C1N=C(NC(C)(C)C)NC(OC)=N1	CAS 33693-04-8; PUBCHEM CID; INCHIKEY BCQMBFHBDZVHKU-UHFFFAOYSA-N; CHEMSPIDER 33617;	-1	94.2571	965.443	1000	P_R141	67.0545 68;69.06806 98;71.0864 60;73.01337 60;73.06165 70;79.05489 150;81.03687 44;81.05434 40;81.0735 80;83.06441 62;83.08539 356;84.05396 78;84.08849 178;85.10055 20;90.94444 52;93.0742 164;95.08624 182;95.1062 58;96.08624 62;97.06296 30;97.09762 48;97.96758 130;99.07758 66;100.07761 110;101.46474 24;101.94171 58;104.95029 90;105.03849 112;105.0732 128;105.97495 68;107.08778 210;109.06355 88;10…	83.08539 356;107.08778 210;117.98139 198;	2989.78	2861.78	2650.67	2387.11	2338.89	2615.56	2575.56	2670	2531.56	3288.22	2894.89	2317.33	2741.56	2667.56	3301.56	3037.33	3461.78	3128.89	3119.78	2852.22	2974	2996.44	2716.22	2690	2852.67	2574.44	2561.33	3224.22	2993.78	2752.22	2578.22	2754.22	2348
179	1.4	227.187	Ile-Leu	[M+H-H2O]+	0.08	TRUE	JWBXCSQZLLIOCI-UHFFFAOYNA-N	CCC(C)C(N)C(=O)NC(CC(C)C)C(O)=O	N/A	-1	27.9944	933.285	800	QC_2	56.96289 68;60.05238 72;66.03017 70;67.05831 228;68.04267 86;69.02946 86;69.06998 1476;69.09519 74;69.13091 24;69.16296 52;69.19542 32;69.26935 22;69.29093 38;69.40689 22;69.45494 24;69.58924 20;70.06478 682;70.33334 36;70.9219 30;71.06138 70;71.45995 34;72.0814 1320;72.25061 26;72.28772 22;72.65506 26;73.02234 28;74.56872 22;79.03401 40;81.03182 76;81.06962 162;82.81626 24;83.088 412;83.40018 26…	100.07646 11572;159.12454 2578;142.09792 2116;	36	138	126	66	0	0	108	88	132	124	0	44	0	0	130	0	0	44	70	82	36	64	48	44	0	20	0	62	64	126	116	114	0
180	1.72	228.196	w/o MS2:Palmitamide	[228.2]+	0.2	TRUE	HSEMFIZWXHQJAE-UHFFFAOYSA-N	CCCCCCCCCCCCCCCC(N)=O	69421	-1	-1	-1	-1	QC_6	65.03967 204;67.0545 1074;67.08926 28;67.13107 30;67.23537 34;68.06061 138;69.03938 60;69.07088 354;69.09354 50;69.1242 34;70.07117 66;71.04488 72;71.08498 146;77.04179 74;79.05513 184;80.84756 20;81.02092 36;81.04323 56;81.07076 1624;81.26581 18;81.31719 38;81.81431 18;81.86018 32;81.91673 34;82.07227 126;82.5533 20;83.0866 682;83.7915 38;84.08479 114;85.06445 296;85.30482 24;85.40981 20;85.5983…	95.08646 3160;109.10227 1842;81.07076 1624;	2458	2410	2556	2116	2432	2180	2408	2532	2632	2144	2284	1980	2230	1572	3420	2510	3380	1762	3068	2736	3312	2098	2228	2444	2610	2812	2854	2246	2466	1712	1624	2782	1902
181	1.34	229.155	Ile-Pro	[M+H]+	0.213333	TRUE	BBIXOODYWPFNDT-UHFFFAOYNA-N	CCC(C)C(N)C(=O)N1CCCC1C(O)=O	N/A	-1	896.732	815.853	714.286	QC_4	47.30023 60;68.99201 16;69.03303 116;69.06943 134;69.23435 34;69.72392 20;69.78813 26;70.0015 74;70.03822 30;70.06595 2518;70.13454 32;70.16606 36;70.23149 20;70.25283 26;70.27837 42;70.30017 32;70.35616 24;70.3729 26;70.48062 20;70.50558 18;70.9048 56;70.95967 24;70.97881 68;71.00674 30;71.0699 322;71.13237 42;71.38521 34;71.40618 24;71.92535 30;72.08188 364;72.21488 26;72.57826 26;73.03157 62;7…	86.09702 6426;116.07181 5004;70.06595 2518;	114	364	438	310	388	164	592	306	706	116	348	322	234	372	198	514	186	626	944	554	422	416	230	264	760	216	466	320	292	1234	922	958	4870
182	0.34	231.098	Asp-Pro	[M+H]+	0.08	TRUE	UKGGPJNBONZZCM-UHFFFAOYNA-N	NC(CC(O)=O)C(=O)N1CCCC1C(O)=O	N/A	-1	876.559	997.963	789.474	QC_1	68.0451 66;69.19236 70;69.76949 18;69.83971 22;70.0286 252;70.06529 1690;70.17265 28;70.37163 34;70.43642 38;71.06595 82;71.09209 24;71.34457 26;72.07951 70;72.93536 68;79.05887 70;82.07109 60;83.01334 60;83.0444 74;83.10849 128;83.61295 42;83.95319 46;84.04477 668;84.08236 118;84.29121 18;84.56329 22;84.68474 24;84.9631 62;85.02898 108;85.08346 78;86.03708 64;86.06645 146;86.29361 30;86.35868 20…	70.06529 1690;116.07197 976;196.05879 818;	76	268	82	246	356	210	64	268	180	308	178	294	352	374	94	114	158	368	478	350	298	412	292	376	152	166	146	282	222	388	316	608	464
183	1.44	233.085	(7,7-Dimethyl-2-oxonorbornan-1-yl)methanesulfonic acid	[M+H]+	0.92	TRUE	MIOPJNTWMNEORI-UHFFFAOYNA-N	CC1(C)C2CCC1(CS(O)(=O)=O)C(=O)C2	N/A	-1	860.28	988.022	681.818	P_R116	65.03976 66;66.83031 34;67.05834 80;67.28265 22;79.05575 252;80.6276 56;80.77161 20;80.81 28;81.07057 1982;81.10002 50;81.18142 26;81.25512 28;81.38721 24;81.61498 76;82.07206 80;82.71288 26;83.0495 72;83.95249 30;85.06696 88;85.78412 32;85.84182 22;86.05132 28;86.09674 1142;86.12711 22;86.27318 48;86.31192 20;86.45084 26;86.53918 20;86.73953 20;86.80835 22;87.14115 26;87.67079 44;91.0106 24;91.0…	81.07057 1982;107.08625 1322;86.09674 1142;	9344.67	13008.4	11875.1	8852.89	7984.89	7872.44	9657.33	9582.44	8858.89	9581.78	8178.89	10620	8503.78	6977.56	11475.3	10044	10332	7895.56	7217.11	6814.67	9522.44	3019.11	11459.6	9351.56	11346.4	10737.3	8037.56	7351.56	8016.67	5196.67	5349.33	5851.11	4492.89
184	0.28	233.114	w/o MS2:Dihydrokavain	[M+H]+	0.08	FALSE	VOOYTQRREPYRIW-UHFFFAOYNA-N	COC1=CC(=O)OC(CCC2=CC=CC=C2)C1	N/A	-1	-1	-1	-1	QC_6			134	230	182	288	236	226	208	258	276	162	316	112	276	226	152	80	74	152	238	346	170	98	82	504	348	152	100	188	148	306	380	118	882
185	0.5	233.114	Val-Asp	[M+H]+	0.08	TRUE	OBTCMSPFOITUIJ-UHFFFAOYNA-N	CC(C)C(N)C(=O)NC(CC(O)=O)C(O)=O	N/A	-1	82.8154	935.998	750	QC_2	68.05052 66;70.03371 88;70.06852 68;71.0731 42;72.08199 328;73.0331 82;74.02288 26;82.06557 136;83.98895 24;84.04446 886;84.1711 48;84.23541 38;84.47917 38;84.93774 26;85.02551 66;85.04853 312;85.06676 100;85.70844 24;85.88348 24;86.03654 94;86.09713 1816;86.13126 26;86.16017 28;86.37366 36;86.62645 40;86.6542 26;87.09975 142;88.03841 218;88.33715 24;89.03156 36;93.19698 40;95.06406 68;96.07733 5…	86.09713 1816;84.04446 886;170.08533 338;	182	166	432	242	292	342	246	284	256	246	288	286	256	342	74	258	120	362	272	260	160	222	190	182	198	268	168	258	268	526	206	244	500
186	1.78	233.191	N-3-Oxohexadec-11Z-enoyl-L-homoserine lactone	[233.2]+	0.08	TRUE	NNIVINPZTHXZNK-ZEVQVBBLSA-N	CCCCCC\C=C/CCCCCC(=O)CC(=O)N[C@H]1CCOC1=O	71684661	-1	293.323	734.807	784.314	QC_1	56.0312 62;67.05373 424;67.2656 26;67.33407 36;69.06806 116;69.7979 24;70.58702 24;77.03979 198;78.98486 26;79.05426 892;79.35432 20;79.61597 28;81.07001 138;82.58946 34;83.70092 36;83.72219 34;85.09952 28;85.117 30;86.09616 446;87.06191 22;88.08051 60;89.05821 76;91.05423 428;91.35223 20;92.0519 66;92.74286 24;92.92975 18;93.02705 18;93.07006 1230;94.07452 108;95.05928 78;95.08336 328;96.08886 1…	93.07006 1230;79.05426 892;135.11688 690;	140	54	78	48	0	24	72	130	68	142	36	56	100	0	0	88	94	82	78	32	64	108	0	0	110	70	0	80	0	118	0	140	128
187	0.2	235.167	Betaine	[2M+H]+	0.08	TRUE	KWIUHFFTVRNATP-UHFFFAOYSA-N	C[N+](C)(C)CC([O-])=O	247	-1	994.118	999.366	1000	QC_4	59.07198 122;70.06931 132;72.08665 16;79.91648 16;79.95585 32;81.03563 68;82.06581 90;84.04636 186;84.07844 72;85.25941 110;86.05807 226;86.09924 214;87.05062 68;88.01098 70;90.53749 16;95.05769 84;97.03053 136;98.05862 42;99.05439 62;99.22566 70;100.51652 16;102.05768 164;102.08653 92;103.06493 72;105.89715 16;112.07675 44;114.05775 134;116.80361 114;117.45602 56;117.5397 52;117.59266 24;117.617…	118.08781 59800;119.09142 2808;132.10155 494;	0	118	0	46	0	96	84	32	0	160	38	0	0	28	0	124	136	144	0	150	98	0	74	0	42	104	74	44	170	0	34	176	0
188	1.42	235.183	Lidocaine; LC-ESI-ITFT; MS2; CE	[M+H]+	1	TRUE	NNJVILVZKWQKPM-UHFFFAOYSA-N	CCN(CC)CC(O)=NC1=C(C)C=CC=C1C	CAS 137-58-6; CHEBI 6456; KEGG C07073; PUBCHEM CID; INCHIKEY NNJVILVZKWQKPM-UHFFFAOYSA-N; CHEMSPIDER 3548;	-1	996.232	999.978	1000	P_R133	58.0684 102;66.7474 22;70.03165 28;76.59864 18;83.78151 60;84.5583 126;84.67059 56;85.67715 80;85.7037 74;85.71389 48;85.76012 146;85.79437 68;85.8147 34;85.83905 56;85.90411 32;85.94308 34;86.02143 150;86.06201 88;86.0983 66024;86.17855 64;86.19514 20;86.22002 106;86.27915 132;86.3148 70;86.35942 118;86.40271 46;86.44273 112;86.46017 128;86.50268 106;86.53243 126;86.56559 36;86.59756 58;86.63885…	86.0983 66024;87.09985 2814;134.09732 216;	187870	187414	185821	166964	155245	156797	169568	173023	177850	184950	180687	181022	169726	171474	188004	166416	173864	161172	165179	163520	168125	173525	157776	159712	179487	169120	156905	150294	175764	139279	119480	147691	122083
189	0.22	236.113	w/o MS2:7-Aminoflunitrazepam	[M+H-HF-CO]+	0.0933333	TRUE	LTCDLGUFORGHGY-UHFFFAOYSA-N	C[N]1C2=C(C=C([NH2])C=C2)C(=[N]CC1=[O])C1=C([F])C=CC=C1	92294	-1	-1	-1	-1	QC_4	55.05361 56;60.99423 56;68.01587 64;69.03407 128;69.05723 72;70.06823 128;71.06873 96;72.04296 230;72.08157 5948;72.18939 22;72.26825 36;72.41764 18;72.58479 22;73.08495 208;74.06027 234;74.25926 20;74.36193 30;74.99648 66;75.05315 76;75.78554 18;79.05503 74;81.03486 60;82.06307 76;84.04356 152;84.73724 28;84.96921 76;85.03129 70;86.06088 478;86.09513 544;86.26059 42;86.42227 30;86.86964 24;87.04…	72.08157 5948;118.08763 2970;87.04375 1100;	772	894	1336	982	1774	1570	334	1226	664	536	1290	610	1246	1400	392	314	820	1324	1478	2176	330	994	960	1176	856	378	454	1462	716	728	450	454	1238
190	0.32	238.076	Cartap	[M+H]+	0.08	TRUE	IRUJZVNXZWPBMU-UHFFFAOYSA-N	CN(C)C(CSC(N)=O)CSC(N)=O	27159	-1	153.247	811.473	833.333	QC_3	61.00837 82;70.07478 90;72.08472 216;73.01328 182;73.46133 34;74.02777 198;74.06257 72;74.08487 28;75.03417 74;77.43495 24;84.0816 152;85.03247 220;85.06398 70;86.01775 62;88.01115 88;88.03884 50;89.05856 78;94.06792 74;96.04215 68;96.09276 58;99.00726 62;102.05917 186;102.50591 32;102.54597 26;102.5675 26;102.59935 30;102.91339 26;102.97428 24;103.04041 372;103.09811 30;103.13017 82;103.33566 30…	136.06366 490;119.01459 424;103.04041 372;	348	444	312	816	674	518	406	658	634	450	314	500	344	390	438	410	342	474	380	352	1170	988	1000	1160	766	1426	1240	1996	1962	366	256	300	650
191	1.35	239.15	Pirimicarb; LC-ESI-ITFT; MS2; CE	[M+H]+	0.08	TRUE	YFGYUFNIOHWBOB-UHFFFAOYSA-N	CN(C)C(=O)OC1=NC(=NC(C)=C1C)N(C)C	CAS 23103-98-2; CHEBI 8248; KEGG C11079; PUBCHEM CID; INCHIKEY YFGYUFNIOHWBOB-UHFFFAOYSA-N; CHEMSPIDER 29348;	-1	17.3279	996.537	250	QC_2	48.92685 16;51.87722 16;70.06616 218;81.03391 102;83.08467 98;84.07806 194;85.07523 88;86.06039 30;86.10092 58;86.2516 36;86.97425 80;87.04294 144;88.04382 60;88.99423 30;89.05943 592;89.7724 16;91.05241 68;93.04408 28;95.09212 18;96.07495 58;98.06107 78;98.55641 16;103.03719 120;103.246 20;104.04964 82;105.0668 66;107.08419 72;109.96597 18;110.0694 92;110.30356 16;113.1386 16;114.10069 112;116.0…	89.05943 592;70.06616 218;84.07806 194;	424	588	620	798	520	614	584	808	398	320	470	462	528	400	370	574	646	448	532	532	544	522	400	424	608	698	374	696	622	96	256	242	420
192	0.17	240.867	w/o MS2:Potassium nitrate	[2M+K]+	0.08	TRUE	FGIUAXJPYTZDNR-UHFFFAOYSA-N	[O-][N+](=[O])[O][K]	24434	-1	-1	-1	-1	QC_5	74.09924 158;94.92916 300;96.96605 106;104.10458 210;112.0489 54;114.05574 56;118.08759 36;120.9508 58;123.91032 74;129.98798 18;130.06361 184;130.21565 34;131.06396 44;139.84898 20;139.91417 1084;140.1926 40;141.61563 28;141.91679 94;148.93504 50;155.2283 28;155.42659 34;155.60052 18;156.04417 954;156.19106 24;156.26265 36;156.5898 20;156.63054 34;157.04997 294;157.48262 36;157.92873 18;158.0392…	139.91417 1084;156.04417 954;94.92916 300;	0	42	0	38	0	0	0	0	0	0	0	0	56	0	34	0	34	0	0	0	24	0	0	0	20	0	0	0	0	0	0	22	60
193	1.4	241.203	FTY720 (R)-phosphate	[241.2]+	0.08	TRUE	LRFKWQGGENFBFO-UHFFFAOYNA-N	CCCCCCCCC1=CC=C(CCC(N)(CO)COP(O)(O)=O)C=C1	N/A	-1	2.55736	850.001	857.143	QC_1	65.03927 96;65.10461 22;68.99731 42;69.03242 50;69.06815 360;69.35528 32;70.02705 62;70.06577 212;70.99223 28;71.06142 70;71.76346 18;71.87135 20;71.92213 28;72.04273 268;72.0827 704;72.28487 30;72.71741 22;73.03861 88;73.08528 136;74.05368 16;81.07223 74;83.06798 64;84.08225 70;85.02849 66;86.06214 64;86.09984 72;88.04376 94;91.04758 90;91.19308 20;95.05939 726;96.79227 28;96.98818 24;97.0267 88…	114.09168 4540;113.106 1200;156.11151 852;	0	32	86	0	0	58	32	0	24	0	54	16	58	22	58	62	68	22	94	46	108	28	34	0	70	0	92	18	56	0	66	70	114
194	1.3	243.183	Butylated hydroxytoluene	[M+Na]+	0.08	TRUE	NLZUEZXRPGMBCV-UHFFFAOYSA-N	CC1=CC(=C([OH])C(=C1)C(C)(C)C)C(C)(C)C	31404	-1	1.63265	938.544	1000	QC_6	60.03442 18;60.05868 88;60.09688 20;67.05331 152;68.05194 66;68.77679 18;69.04052 76;69.06989 1252;69.1908 20;69.22034 22;69.61821 44;69.72066 34;69.73674 30;69.7702 30;69.93628 40;69.99712 30;70.03394 36;70.06519 9174;70.16294 36;70.18839 36;70.2321 38;70.25149 58;70.30881 30;70.36668 16;70.38752 30;70.47175 22;70.60378 36;70.64487 66;71.02981 48;71.04762 236;71.06693 390;71.12016 26;71.6129 28;…	70.06519 9174;116.07099 5392;130.09634 2756;	0	0	58	0	48	0	56	0	0	54	34	92	64	72	100	66	70	0	34	70	80	0	26	0	42	16	0	92	116	0	116	178	0
195	0.32	244.094	Cytidine; LC-ESI-ITFT; MS2; m/z	[M+H]+	0.426667	TRUE	UHDGCWIWMRVCDJ-XVFCMESISA-N	OC[C@H]1O[C@H]([C@H](O)[C@@H]1O)N1C=CC(=N)N=C1O	CAS 65-46-3; CHEBI 17562; KEGG C00475; NIKKAJI J4.837B; PUBCHEM 3758;	-1	979.208	981.134	1000	P_R167	67.03335 92;67.3289 20;69.04562 224;70.06384 142;71.73749 72;72.08641 64;76.035 70;83.06136 62;84.04747 114;84.09025 54;85.03005 132;87.04321 42;94.04047 142;95.02497 926;103.03967 142;103.50901 68;105.97717 68;107.51748 20;111.39021 68;111.50868 22;111.54797 42;111.57766 32;111.62496 56;111.65414 36;111.70506 20;111.72829 24;111.81902 62;111.85656 18;111.91905 48;111.99322 54;112.05172 16538;112…	112.05172 16538;95.02497 926;113.05365 888;	908	3153.78	3429.33	2577.11	2620.44	1714	1542	1982	1924	0	2248.44	0	2080	2596	0	1772	656	732	3415.33	5858.67	0	0	0	650	1052	0	920	0	0	3104.67	3394.22	1744	14088.7
196	1.65	244.191	w/o MS2:N-Arachidonylmaleimide	[244.2]+	0.946667	TRUE	GZNZRHSGGQUYAP-DOFZRALJSA-N	CCCCC\C=C/C\C=C/C\C=C/C\C=C/CCCCN1C(=O)C=CC1=O	25021164	-1	-1	-1	-1	IS1_1	67.05408 130;68.06007 86;69.07062 86;70.07057 52;71.0869 170;79.05691 86;81.07228 188;81.11474 76;82.06241 66;83.05157 76;83.08688 284;84.09661 34;85.03521 24;85.06418 70;85.20721 28;86.05704 66;86.55526 24;87.10049 30;89.53374 64;93.06868 286;95.04945 66;95.08652 516;96.08794 88;97.06304 66;97.10211 392;97.58447 34;98.1024 60;99.07663 90;99.58023 34;99.61452 48;99.73006 28;100.08046 92;100.11334…	95.08652 516;97.10211 392;131.08658 334;	3282.22	2333.11	2486.89	2505.56	2460.44	2530.44	2566.22	2639.33	2178.22	3286.44	2699.78	3402.22	2708	2512.22	3086	2812.44	3077.11	3403.78	2712	3082.44	2780.89	2637.33	2784.89	2694.89	3145.33	2771.56	3597.56	3321.78	3358	2686.44	2527.11	2537.78	2619.11
197	0.63	245.078	Uridine	[M+H]+	0.346667	TRUE	DRTQHJPVMGBUCF-UHFFFAOYNA-N	OCC1OC(C(O)C1O)N1C=CC(=O)NC1=O	N/A	-1	979.409	994.603	1000	QC_2	57.03191 80;59.04932 66;69.00441 64;69.02799 90;69.8818 22;69.94518 18;70.03056 1324;70.06807 84;70.38235 18;70.9789 58;71.01216 426;71.06386 82;71.24342 26;73.02813 300;74.19576 26;84.04351 128;84.08471 88;84.23494 28;85.02983 552;86.03711 30;86.09344 68;87.0464 66;89.0263 74;89.97768 70;92.04957 58;93.32545 34;94.02855 90;94.8534 42;95.03078 90;95.16368 32;95.56371 18;95.95062 22;95.96229 16;96…	113.03635 24478;96.00814 1438;70.03056 1324;	414	3030.89	686	272	756	314	1334	1232	2391.11	90	548	454	772	1014	364	536	252	1100	1530	922	656	260	298	338	710	438	310	378	470	4908.89	4044	3742	11907.3
198	0.33	245.084	w/o MS2:Uridine; LC-ESI-ITFT; MS2; m/z	[M+H]+	0.08	FALSE	DRTQHJPVMGBUCF-XVFCMESISA-N	OC[C@H]1O[C@H]([C@H](O)[C@@H]1O)N1C=CC(O)=NC1=O	CAS 58-96-8; CHEBI 16704; KEGG C00299; KNAPSACK C00019674; NIKKAJI J4.593D; PUBCHEM 3593;	-1	-1	-1	-1	QC_6			496	1300	904	1228	934	1002	802	632	520	528	936	0	578	804	624	620	218	716	832	1010	276	446	488	274	406	0	414	272	378	998	756	660	1676
199	1.4	245.187	Ile-Ile	[M+H]+	0.146667	TRUE	BCVIOZZGJNOEQS-UHFFFAOYNA-N	CCC(C)C(N)C(=O)NC(C(C)CC)C(O)=O	N/A	-1	957.55	982.531	1000	P_R163	47.28756 70;68.05323 88;68.85784 28;69.01445 30;69.07122 650;69.26153 16;69.85227 24;70.02693 82;70.0664 58;72.29549 24;74.27494 26;76.0386 80;78.96834 78;79.05183 60;81.03181 68;81.06962 114;83.04636 76;83.06527 70;84.04618 242;84.0816 134;85.02897 182;85.71575 38;86.09709 6466;86.15041 24;86.2841 26;86.34821 26;86.39215 50;86.49639 26;86.62675 36;87.09875 246;87.43633 24;89.14133 32;90.94328 38…	86.09709 6466;69.07122 650;182.08313 550;	252	824	666	554	456	458	586	928	2266	550	984	372	670	494	238	954	506	312	1268	1464	654	320	318	136	520	354	684	250	320	1112	1130	1242	4936.22
200	0.53	247.129	Ile-Asp	[M+H]+	0.08	TRUE	WKXVAXOSIPTXEC-UHFFFAOYNA-N	CCC(C)C(N)C(=O)NC(CC(O)=O)C(O)=O	N/A	-1	791.817	972.106	800	QC_3	67.05178 50;68.0516 66;69.07059 232;69.41707 20;69.43705 26;69.75023 28;70.06198 70;72.08231 224;72.26344 24;73.08026 72;74.02895 70;74.06294 94;82.0628 72;84.04492 870;85.02673 198;85.08337 72;86.0983 1974;86.18968 22;86.24115 38;86.32608 18;86.40659 24;87.09986 114;88.2087 22;97.30598 30;98.06075 66;98.50708 24;102.01688 34;102.05458 246;102.24083 30;111.04623 166;115.05849 70;116.07433 84;118.…	86.0983 1974;84.04492 870;102.05458 246;	284	516	480	414	518	328	250	454	442	372	556	366	510	298	178	202	156	124	560	380	0	146	0	226	158	174	164	174	128	410	208	0	2084
201	0.37	247.138	Ile-Asp	[M+H]+	0.333333	TRUE	WKXVAXOSIPTXEC-UHFFFAOYNA-N	CCC(C)C(N)C(=O)NC(CC(O)=O)C(O)=O	N/A	-1	107.546	979.324	1000	P_R171	60.05674 82;67.05286 44;69.07182 54;69.79337 24;70.04285 24;70.06514 2436;70.14621 18;70.34972 34;70.48368 26;70.57206 22;71.04921 288;71.06746 292;71.9099 46;71.93011 38;72.08128 1088;72.48534 42;74.02351 400;74.06123 152;74.4835 28;81.0378 146;82.0747 50;83.00968 72;84.04922 70;84.08091 44;85.02924 146;85.19059 22;86.04149 22;86.0963 542;86.12103 20;86.43671 42;87.07456 76;88.04214 98;88.07915 …	70.06514 2436;116.07174 2272;188.09108 2010;	368	296	498	864	900	448	214	454	196	168	602	494	434	560	184	286	104	718	468	844	340	86	206	344	288	210	240	310	240	484	1138	966	12054.2
202	0.2	249.038	2,2'-Diaminodiphenyldisulfide	[M+H]+	0.08	TRUE	YYYOQURZQWIILK-UHFFFAOYSA-N	NC1=CC=CC=C1SSC1=C(N)C=CC=C1	14358	-1	9.29744	587.923	666.667	QC_5	68.05066 60;69.20571 40;70.06684 436;72.04445 74;72.08302 142;74.0612 56;74.21917 26;81.03296 54;82.06314 114;82.99529 58;83.03542 22;83.93451 22;84.04553 480;84.08182 132;84.14422 30;84.19642 20;85.02518 110;86.01622 54;86.06264 74;86.21666 38;86.54238 22;87.04616 306;87.99112 48;91.03897 78;94.06714 72;96.06075 44;97.03862 142;98.06055 86;98.3157 20;98.41064 34;98.98434 76;99.00836 62;99.03909 …	130.05029 652;84.04553 480;70.06684 436;	350	486	1548	728	1108	574	1198	818	800	148	1122	1202	1194	696	558	686	1456	1204	832	738	382	1306	1738	1322	0	988	254	1168	1734	88	90	738	1434
203	1.78	249.186	Allomatrine	[M+H]+	0.08	TRUE	ZSBXGIUJOOQZMP-BHPKHCPMSA-N	O=C1CCC[C@@H]2[C@H]3CCCN4CCC[C@H](CN12)[C@@H]34	165549	-1	497.222	740.102	400	QC_4	67.05615 160;67.25195 30;69.06952 218;69.55103 36;70.06882 56;70.70056 22;71.05121 76;73.0743 64;77.04015 338;77.40746 32;79.05575 1064;79.09052 36;80.05489 172;81.04221 26;81.07236 302;83.08998 104;83.52074 58;85.07968 90;91.05522 820;92.05779 72;93.07014 1142;93.14268 32;93.26379 28;93.48882 20;94.017 34;94.03778 70;94.07521 54;94.29516 22;94.84225 28;95.05278 76;95.0862 600;98.98563 290;99.059…	93.07014 1142;79.05575 1064;91.05522 820;	112	106	204	150	228	74	94	64	200	230	210	176	134	0	140	266	222	94	158	146	146	206	124	84	48	136	164	210	86	176	132	116	88
204	0.4	250.063	w/o MS2:Sulfapyridine; LC-ESI-ITFT; MS2; CE	[M+H]+	0.08	FALSE	GECHUMIMRBOMGK-UHFFFAOYSA-N	NC1=CC=C(C=C1)S(=O)(=O)NC1=CC=CC=N1	CAS 144-83-2; KEGG D02434; PUBCHEM CID; INCHIKEY GECHUMIMRBOMGK-UHFFFAOYSA-N; CHEMSPIDER 5145;	-1	-1	-1	-1	QC_6			0	0	0	0	0	0	0	0	0	0	0	0	0	0	0	0	0	0	0	0	0	0	0	0	0	0	0	0	0	0	0	0	0
205	0.52	250.064	Sulfapyridine; LC-ESI-ITFT; MS2; CE	[M+H]+	0.08	TRUE	GECHUMIMRBOMGK-UHFFFAOYSA-N	NC1=CC=C(C=C1)S(=O)(=O)NC1=CC=CC=N1	CAS 144-83-2; KEGG D02434; PUBCHEM CID; INCHIKEY GECHUMIMRBOMGK-UHFFFAOYSA-N; CHEMSPIDER 5145;	-1	40.7647	509.051	625	QC_1	54.06045 52;70.05991 74;73.02985 140;74.00645 144;74.02691 184;75.01363 70;76.00246 64;76.02438 100;78.03174 70;79.70382 20;83.05716 158;83.63192 34;83.92775 66;83.97591 20;84.003 28;84.0446 2246;84.08211 94;84.24176 28;84.34998 54;84.44534 46;84.85155 28;84.98505 20;85.04768 98;86.09908 210;86.25195 28;86.49072 26;88.04133 108;88.4976 28;89.0412 82;91.6948 24;92.01459 90;98.00701 66;99.05598 68;…	84.0446 2246;154.04761 470;186.02144 442;	142	0	102	184	308	0	164	282	146	0	160	0	96	146	74	204	100	92	290	182	144	0	112	142	96	118	138	314	260	90	72	26	302
206	1.31	250.094	w/o MS2:Chlorambucil	[250.1]+	0.08	TRUE	JCKYGMPEJWAADB-UHFFFAOYSA-N	OC(=O)CCCC1=CC=C(C=C1)N(CCCl)CCCl	2708	-1	-1	-1	-1	QC_2	57.03542 72;67.01992 40;69.07359 76;70.06545 530;70.13126 26;70.49363 32;71.18897 28;72.07851 222;72.33707 24;72.48685 38;73.94592 74;74.05695 172;76.01617 64;80.06231 82;81.06084 74;82.03658 62;83.40742 28;84.04533 264;84.08179 596;84.44683 30;84.97476 32;85.03372 94;86.09814 588;86.13732 28;86.18887 26;87.02579 50;87.66157 46;88.01724 36;88.07854 162;90.20589 22;90.52132 30;91.0399 22;91.06491 …	136.06267 13004;137.06462 680;84.08179 596;	246	0	140	218	0	54	138	262	256	230	462	220	72	130	130	80	158	278	328	226	214	0	112	134	146	284	0	378	202	252	118	212	0
207	1.49	251.186	w/o MS2:Tetrapropylene glycol	[M+H]+	1	TRUE	QVHMSMOUDQXMRS-UHFFFAOYNA-N	CC(O)COC(C)COC(C)COC(C)CO	N/A	-1	-1	-1	-1	P_R120	72.05782 60;73.01239 176;81.07008 48;81.26968 34;81.92587 68;83.08758 76;84.04328 132;84.99941 96;86.01357 46;86.09453 192;86.9995 66;87.0329 62;88.32221 28;89.08611 72;91.02327 74;93.39413 26;94.02672 74;95.05287 118;96.08067 58;97.0039 56;97.34813 34;99.04899 142;104.05877 66;107.08263 32;109.06483 148;109.36568 26;111.36397 20;112.03117 130;113.03955 76;113.09488 54;113.97322 20;116.04636 22;1…	86.09453 192;73.01239 176;163.07225 148;109.06483 148;	6466.22	6821.78	6292	6010.44	6684.67	6090	6598.67	6689.11	6638.67	6389.33	5503.33	6593.33	6291.33	5833.33	6555.11	6850.22	6341.11	6292.89	6022.44	6024.67	6999.33	7147.56	6964.67	6740.22	6490.67	6878.67	6137.78	6472.44	6555.56	2145.56	5612.67	6224	5077.11
208	1.49	252.087	N-(2-Aminoethyl)-5-isoquinolinesulfonamide	[M+H]+	0.08	TRUE	DCVZSHVZGVWQKV-UHFFFAOYSA-N	NCCNS(=O)(=O)C1=CC=CC2=CN=CC=C12	3544	-1	4.76155	984.497	1000	QC_1	59.05342 72;59.5325 72;65.03946 76;69.03284 66;73.02637 58;74.03369 74;79.05457 86;81.07329 24;83.29374 18;85.06405 116;85.42425 36;86.02747 26;86.09641 160;87.00742 264;87.04762 60;88.03946 286;91.05611 122;92.04923 80;93.01638 32;93.06824 296;93.28512 26;93.44836 26;94.06494 206;94.08955 92;95.06503 76;97.02317 112;97.06564 74;98.97831 92;99.03954 136;101.41395 24;102.99027 98;103.05229 212;103…	120.08121 8620;146.05913 2208;118.06626 814;	254	154	128	272	306	508	240	336	342	602	226	226	486	284	376	390	266	666	210	488	274	292	172	554	336	296	506	344	296	330	210	408	396
209	0.28	254.067	w/o MS2:2-(4-Ethoxyphenyl)-4-oxo-4H-chromen-3-yl 2,5-dichlorobenzenesulfonate	[M+H-C6H3Cl2SO2-C2H4]+	0.08	FALSE	BGBWEQMATSNZTM-UHFFFAOYSA-N	CC[O]C1=CC=C(C=C1)C1=C([O][S](=[O])(=[O])C2=C([Cl])C=CC([Cl])=C2)C(=[O])C2=C([O]1)C=CC=C2	1750172	-1	-1	-1	-1	QC_1			248	68	88	168	60	124	218	152	332	86	0	58	232	118	180	278	104	0	104	172	218	194	246	280	216	0	212	154	206	104	66	134	146
210	0.27	255.099	Ketoprofen; LC-ESI-ITFT; MS2; CE	[M+H]+	0.08	TRUE	DKYWVDODHFEZIM-UHFFFAOYNA-N	CC(C(O)=O)C1=CC(=CC=C1)C(=O)C1=CC=CC=C1	CAS 22071-15-4; CHEBI 6128; KEGG C01716; PUBCHEM CID; INCHIKEY DKYWVDODHFEZIM-UHFFFAOYSA-N; CHEMSPIDER 3693;	-1	0.944375	830.085	666.667	QC_2	61.03294 44;65.00794 60;69.03524 290;71.0145 184;71.03961 38;71.11732 26;72.04619 90;72.07972 152;72.23072 22;72.32211 30;73.03175 386;73.08567 132;73.29802 34;74.03342 140;74.56673 22;75.04511 74;78.03436 184;78.06718 24;79.04022 62;80.05445 260;80.24292 32;80.53104 24;81.03876 74;84.08437 122;85.02934 706;85.15764 20;86.02988 62;86.54541 36;87.04626 220;87.30627 18;89.01145 56;93.07655 88;94.05…	123.05667 26056;162.05623 3084;124.05885 1994;	424	982	586	588	426	868	512	378	760	480	592	642	854	396	494	602	318	318	686	704	300	438	444	188	470	552	230	516	272	434	344	308	368
211	1.36	256.176	Atomoxetine; LC-ESI-ITFT; MS2; CE	[M+H]+	0.08	TRUE	VHGCDTVCOLNTBX-QGZVFWFLSA-N	CNCC[C@@H](OC1=CC=CC=C1C)C1=CC=CC=C1	CAS 83015-26-3; KEGG D07473; PUBCHEM CID; INCHIKEY VHGCDTVCOLNTBX-QGZVFWFLSA-N; CHEMSPIDER 49516;	-1	2.78364	936.989	1000	QC_3	63.00793 54;65.03924 54;67.05424 70;67.44884 46;68.05348 66;70.0649 578;70.44478 26;70.66035 62;70.74155 26;71.07019 86;72.082 378;72.8896 20;72.93559 68;73.04655 20;73.06842 58;74.02439 64;74.07366 66;74.95502 78;75.7853 44;75.81477 24;76.01657 76;81.03232 102;81.07098 218;81.15313 20;81.7963 48;83.06576 70;84.04549 306;84.0825 840;84.29591 18;85.04948 62;85.08309 52;86.03844 22;86.09898 180;86.…	89.06055 8256;133.08798 1122;130.08583 888;	264	150	302	0	182	0	38	316	112	0	0	60	228	190	122	18	196	0	202	50	0	170	106	0	0	0	114	46	134	70	82	142	0
212	1.79	257.191	Nandrolone	[M+H-H2O]+	0.08	TRUE	NPAGDVCDWIYMMC-IZPLOLCNSA-N	C[C@]12CC[C@H]3[C@@H](CCC4=CC(=O)CC[C@H]34)[C@@H]1CC[C@@H]2O	9904	-1	544.984	850.365	617.886	QC_2	67.05367 64;69.07436 22;71.05233 118;77.04089 284;78.67478 36;79.01463 36;79.05242 354;79.07512 136;79.2628 28;80.28484 24;81.07162 314;82.07166 64;82.91014 42;83.04935 112;83.08521 200;85.06262 18;90.06177 74;91.05458 544;91.10136 52;91.16217 22;91.2529 42;92.04926 164;92.61975 24;92.67991 32;93.07143 586;93.13152 26;93.50302 24;93.98112 38;94.22939 22;94.28354 26;95.05047 996;95.08632 664;95.37…	121.10233 2118;107.08685 1242;95.05047 996;	144	0	264	102	214	0	108	0	86	216	0	62	22	136	0	140	140	148	224	54	98	130	244	0	0	0	78	168	0	242	180	0	152
213	0.38	259.092	D-Pyroglutamic acid	[2M+H]+	0.893333	TRUE	ODHCTXKNWHHXJC-GSVOUGTGSA-N	OC(=O)[C@H]1CCC(=O)N1	439685	-1	828.001	974.588	1000	P_R174	47.01001 88;52.25924 84;54.95511 84;66.12794 68;68.2889 26;68.41771 120;69.03651 84;76.30775 36;77.03719 64;83.35632 24;83.6577 30;83.68056 92;83.70103 110;83.74313 58;83.78471 58;83.80296 88;83.82152 26;83.84013 56;83.93922 56;83.97422 118;84.01638 202;84.04527 60444;84.11128 142;84.1759 140;84.2146 138;84.27384 64;84.29591 132;84.32342 74;84.35938 50;84.38861 72;84.40499 82;84.45154 128;84.4819…	130.05132 69276;84.04527 60444;131.05331 3612;	2364.67	6075.56	8389.11	7128.89	2028	1500	5575.33	5531.11	4053.11	11820	11199.3	4343.11	9790	5881.11	7597.11	4930.67	5160.44	6395.56	4936.89	6532.67	18631.3	16268.2	14238.2	19584.9	13973.6	20852.5	16045.3	17255.3	14822.7	27279.8	19483.8	36716.7	28393.5
214	0.42	261.145	Ile-Glu	[M+H]+	0.106667	TRUE	KTGFOCFYOZQVRJ-UHFFFAOYNA-N	CCC(C)C(N)C(=O)NC(CCC(O)=O)C(O)=O	N/A	-1	877.557	975.984	857.143	QC_5	61.57573 76;62.28889 84;62.77686 80;67.0545 138;69.04314 28;69.0706 2942;69.30901 18;69.34456 24;69.51322 80;69.5932 22;69.97838 24;70.07382 322;71.69607 26;72.20942 28;73.06483 92;74.5864 70;75.61066 64;77.44486 78;79.15004 70;84.04474 800;84.08281 556;84.19143 20;84.7621 80;85.0471 422;85.08616 76;85.3664 20;85.65658 102;85.70635 116;85.78053 152;85.82542 60;85.84801 148;85.86737 72;85.8932 148…	86.09776 97790;132.10341 30846;87.10115 4782;	402	436	622	538	364	320	298	462	308	1432	1438	944	590	274	218	118	352	166	410	676	754	1054	856	1676	820	2215.11	1160	2162	1492	1664	1042	3065.11	894
215	1.88	261.222	Pinolenic acid	[M+H-H2O]+	0.08	TRUE	HXQHFNIKBKZGRP-URPRIDOGSA-N	CCCCC\C=C/C\C=C/CC\C=C/CCCC(O)=O	5312495	-1	69.0256	998.237	1000	QC_6	66.11735 88;67.05738 212;68.73239 32;68.79509 38;68.908 36;69.0717 62;69.27003 72;72.1835 34;77.03503 70;79.05786 334;80.31951 16;80.79413 52;81.07095 596;81.12312 18;81.61203 24;83.04278 84;83.08511 70;85.06689 84;90.97871 20;91.01906 42;91.06141 104;91.20868 20;92.32259 26;92.81361 50;93.0703 842;93.1095 30;93.17021 56;93.26292 28;93.28352 26;93.55305 26;94.07345 222;94.35423 20;94.76199 20;95.…	93.0703 842;95.08442 840;135.11577 642;	380	218	180	264	120	386	202	134	202	212	178	184	344	266	144	102	164	300	196	178	262	172	202	76	142	186	150	154	214	274	138	316	726
216	0.3	262.13	.alpha.-L-Asp-L-Lys	[M+H]+	0.906667	TRUE	OAMLVOVXNKILLQ-UHFFFAOYNA-N	NCCCCC(NC(=O)C(N)CC(O)=O)C(O)=O	N/A	-1	637.896	989.334	750	P_R116	58.9395 74;61.66338 16;68.35495 20;69.0378 118;70.03719 120;71.71737 32;72.08239 1000;72.15919 24;72.20826 18;72.28136 36;72.7067 30;72.9223 36;73.02893 200;73.0647 86;74.33557 20;76.04362 58;76.32787 54;79.76941 16;80.97407 28;81.03284 88;82.02762 68;83.01158 82;84.05155 66;84.08067 1590;84.10997 30;84.26608 28;84.69492 16;85.02999 368;85.08436 180;86.01186 20;86.07388 34;86.09836 462;86.20822 3…	84.08067 1590;216.1207 1162;72.08239 1000;	25594.2	87555.3	128738	119522	69601.3	212643	26084.2	29489.1	29395.1	203404	153715	183466	100168	113453	50742.9	36414	44845.6	60732.9	110930	107080	87857.1	89240.2	84670.7	76694.9	77208.7	116924	68780.7	137720	92765.3	8991.78	6174.67	12707.6	12305.8
217	0.2	266.125	Caffeoylcholine; LC-ESI-QTOF; MS2; CE	[M]+	0.626667	TRUE	HLGBXKIGYXVIFU-UHFFFAOYSA-O	C[N+](C)(C)CCOC(=O)C=CC1=CC(O)=C(O)C=C1	INCHIKEY HLGBXKIGYXVIFU-UHFFFAOYSA-O; PUBCHEM CID;	-1	1.1621	976.029	1000	P_R152	59.63943 54;68.04724 70;68.98534 36;69.03487 764;69.92445 38;70.06572 1602;70.42092 50;71.01096 66;71.05056 74;72.04523 288;74.733 40;77.04823 30;79.0545 76;80.05531 90;80.68805 26;80.77579 26;81.00169 34;81.0335 602;81.89498 18;82.05824 50;82.49303 34;83.03945 22;84.04476 448;84.0833 106;84.2221 30;84.91305 342;84.98846 18;85.03112 854;85.51974 24;85.74432 22;86.03023 70;86.06089 3496;86.27281 4…	98.06095 10536;87.04465 7346;248.11258 7110;	25176.5	115899	129599	63860.9	52794.9	50642.4	38264	42171.3	49626	75530	338204	68716	181928	113909	57034	49624	43789.1	286677	221316	278986	81456.4	45204.7	46612.2	51974.9	90767.3	45810	96742	75084.9	76697.8	9733.33	10338	13564	20340.5
218	1.77	267.123	w/o MS2:6,7-Dimethoxy-2-phenylquinoxaline	[M+H]+	0.506667	TRUE	QNOXYUNHIGOWNY-UHFFFAOYSA-N	COC1=CC2=NC=C(N=C2C=C1OC)C1=CC=CC=C1	2049	-1	-1	-1	-1	P_R142	59.05152 78;69.03643 66;71.04971 94;72.08334 86;73.06866 74;77.12144 66;78.0455 40;79.05443 68;81.82195 20;83.05027 62;91.05352 54;92.05922 62;95.48846 32;97.0293 134;98.07105 104;99.02751 66;99.0509 90;101.04372 74;103.62527 46;105.04914 64;105.06689 78;106.3272 24;107.08697 138;109.05149 52;110.10667 24;111.07615 80;113.0424 208;119.00023 42;119.05057 1672;119.09528 56;119.17208 38;119.24341 30…	119.05057 1672;113.0424 208;107.08697 138;	3220	4707.33	2904	4303.11	4999.78	4728.22	5659.33	5370.22	6081.11	5264	2682	1780	2576	1484	3376	2304	3006	4729.33	5226.22	7086.22	2864	4266.89	2944	2444	2824	2780	4052	3680	3886	4578.22	4352.67	4785.33	5521.33
219	1.39	268.082	Adenosine; LC-ESI-ITFT; MS2; m/z	[M+H]+	0.08	TRUE	OIRDTQYFTABQOQ-KQYNXXCUSA-N	NC1=C2N=CN([C@@H]3O[C@H](CO)[C@@H](O)[C@H]3O)C2=NC=N1	CAS 58-61-7; CHEBI 16335; KEGG C00212; KNAPSACK C00007444; NIKKAJI J4.501B; PUBCHEM 3512;	-1	862.998	907.513	1000	QC_4	68.21551 24;69.06994 68;70.02767 74;70.06699 436;72.08221 68;72.11763 34;73.02531 54;73.06711 92;76.07854 48;77.0376 72;79.05733 34;80.05638 80;80.42734 28;81.07199 120;82.06115 138;83.04991 74;83.08218 32;84.04606 144;84.08157 216;84.14745 32;85.02872 368;85.07495 80;86.01929 34;86.09814 336;87.0083 458;87.04381 266;87.07865 118;88.66297 20;88.78942 28;89.05885 398;89.28561 24;90.69098 20;91.055…	136.07652 9578;162.05551 3124;134.06201 1540;	118	106	84	102	196	240	0	0	0	0	0	0	70	0	0	0	0	256	0	210	148	174	82	0	294	88	0	0	0	76	0	0	190
220	1.11	268.106	Adenosine; LC-ESI-ITFT; MS2; m/z	[M+H]+	0.666667	TRUE	OIRDTQYFTABQOQ-KQYNXXCUSA-N	NC1=C2N=CN([C@@H]3O[C@H](CO)[C@@H](O)[C@H]3O)C2=NC=N1	CAS 58-61-7; CHEBI 16335; KEGG C00212; KNAPSACK C00007444; NIKKAJI J4.501B; PUBCHEM 3512;	-1	991	999.796	1000	P_R139	69.036 422;70.03201 24;71.01243 140;73.03188 88;73.38026 28;75.04363 140;82.03111 72;85.02872 370;85.49872 24;85.53755 26;86.09731 100;87.02464 36;87.0467 178;91.05002 82;94.04234 180;97.02435 66;99.00916 68;99.04565 74;101.02294 124;105.24418 20;107.01343 88;107.54208 44;111.08195 62;112.23878 20;114.72142 18;115.04098 142;115.08892 44;117.06097 68;118.02097 70;118.048 144;119.03832 122;120.0406…	136.06325 33694;137.06291 2384;69.036 422;	71628	145952	131346	111920	117264	98105.1	84278.9	146035	114730	36988	111342	66008.9	113911	115516	27205.8	76855.8	30436	41598	126873	143829	17349.5	8003.56	8660.44	13253.1	27134.7	7119.78	17206	16824.7	22005.5	40470	24484	19582	150404
221	0.77	269.124	4'-Hydroxy-4-methoxy-2'-methylchalcone	[M+H]+	0.08	TRUE	AJFTWGKYXHISKT-BJMVGYQFSA-N	COC1=CC=C(\C=C\C(=O)C2=CC=C(O)C=C2C)C=C1	6144076	-1	562.017	947.651	250	QC_3	64.92793 26;73.06663 86;76.98393 58;81.03458 108;81.55611 78;82.0556 128;83.3149 28;84.04641 74;84.96113 30;85.02817 146;87.36305 32;88.07585 74;88.53804 24;89.06194 568;90.95123 66;91.0766 266;94.98166 36;97.02928 54;97.06784 78;98.97292 36;107.07202 256;113.04189 74;113.46021 42;116.01562 76;116.97135 86;121.01137 80;122.07306 58;123.04413 80;131.00562 68;131.97011 92;134.05734 62;155.03961 88;…	89.06194 568;91.0766 266;107.07202 256;	0	138	0	68	0	36	80	70	50	186	148	0	130	122	76	68	50	36	138	152	60	0	0	0	92	114	82	102	0	98	84	0	92
222	1.58	269.202	Baicalein trimethyl ether	[269.2]+	0.08	TRUE	HJNJAUYFFFOFBW-UHFFFAOYSA-N	COC1=C(OC)C(OC)=C2C(=O)C=C(OC2=C1)C1=CC=CC=C1	442583	-1	0.681612	919.207	700	QC_2	70.78052 22;77.04339 104;79.05516 174;81.03697 100;82.07399 68;85.0951 82;86.1021 82;87.04603 128;87.09853 66;89.06106 60;91.05493 76;91.51682 22;93.06686 102;95.0494 80;95.08791 184;96.09302 60;98.06827 64;99.04556 90;101.05684 54;103.0744 62;105.03259 72;105.0687 178;105.18999 64;107.04587 90;107.08678 82;108.06687 72;109.03281 122;109.06662 154;109.09789 58;110.10446 74;111.0816 64;115.07478 7…	226.14717 29006;211.12383 21046;227.15091 4872;	0	72	108	0	132	0	0	174	168	0	82	0	0	98	46	126	66	196	0	44	0	86	0	62	0	156	0	0	0	60	148	0	194
223	0.18	273.121	Argininosuccinic acid	[M+H-H2O]+	0.0933333	TRUE	KDZOASGQNOPSCU-WDSKDSINSA-N	N[C@@H](CCCNC(=N)N[C@@H](CC(O)=O)C(O)=O)C(O)=O	16950	-1	11.7963	884.457	777.778	QC_4	65.0024 26;70.07784 74;72.08202 56;74.09818 362;75.10014 78;83.06597 82;85.07285 52;94.9283 46;95.06393 126;96.96828 584;97.02856 68;97.93658 22;98.96668 62;99.04156 58;100.03639 26;111.04753 142;111.49749 18;112.05518 1168;112.08942 524;112.30663 26;112.83577 26;113.06573 58;114.04401 126;115.17911 22;116.10915 18;116.81213 30;118.08762 472;118.22849 28;118.28529 24;119.01611 22;122.45421 34;127…	156.04298 13516;112.05518 1168;130.06393 1080;	0	0	0	0	0	372	0	0	0	0	0	0	0	0	0	0	0	0	0	0	0	0	0	0	0	0	0	0	0	74	0	0	186
224	0.4	274.093	Modafinil	[M+H]+	0.733333	TRUE	YFGHCGITMMYXAQ-UHFFFAOYNA-N	NC(=O)CS(=O)C(C1=CC=CC=C1)C1=CC=CC=C1	N/A	-1	0.793408	975.703	846.154	P_R144	50.91008 58;55.24044 52;57.41618 40;67.01981 64;68.05055 204;69.03178 84;71.0089 78;71.0484 152;73.02882 74;74.02245 72;81.03779 388;81.40382 26;82.03682 232;83.01457 214;83.64085 32;83.70735 26;83.89151 30;84.04574 3188;84.08553 136;84.12143 20;84.21613 32;84.32131 28;84.41965 22;84.44897 16;84.48243 28;84.79512 20;85.02847 256;85.04917 62;85.29927 28;86.06037 90;86.09534 68;86.3948 34;89.59107 …	97.02962 8626;130.0511 6628;192.06664 4004;	11954.7	44904.2	29804	24158.9	9054.44	17318	7463.11	13679.6	8754	30105.1	18717.5	14473.1	13058.9	8682.89	8907.78	8682	8559.78	4230	10420.4	11116	36017.1	31411.3	26792.5	40137.3	45731.6	46650.9	41783.3	54455.8	57994.7	2491.56	1816	4836.89	2974
225	1.29	275.172	Ala-Gly-Lys	[M+H]+	0.08	TRUE	BLIMFWGRQKRCGT-UHFFFAOYNA-N	CC(N)C(=O)NCC(=O)NC(CCCCN)C(O)=O	N/A	-1	489.205	944.874	833.333	QC_5	56.00428 22;67.06296 62;70.02727 82;70.04497 24;70.06599 624;70.30215 18;71.06966 262;72.05334 56;72.08174 274;72.39183 34;72.46716 28;72.82224 32;73.02711 76;73.08718 68;76.02367 24;81.04459 66;83.01403 62;83.08798 50;83.98959 28;84.02707 72;84.0467 530;84.08106 558;84.1279 20;84.30728 20;85.02721 176;85.07682 76;86.01605 48;86.06712 78;86.0985 244;86.20184 26;86.3401 26;87.05631 78;87.12212 22;…	114.10366 1088;70.06599 624;216.12691 588;	64	64	458	0	328	76	74	138	98	68	174	80	214	194	0	68	0	106	260	270	70	82	94	136	150	0	0	94	28	262	228	82	224
226	1.79	275.201	9-OxoOTrE	[M+H-H2O]+	0.08	TRUE	ACHDMUPTZYZIGR-CUHSZNQNSA-N	CC\C=C/C\C=C/C=C/C(=O)CCCCCCCC(O)=O	11380794	-1	592.711	946.261	662.651	QC_4	67.05526 332;68.06064 84;69.06876 312;71.04823 276;72.25459 20;72.33785 18;73.06757 54;77.03101 72;79.0546 268;81.03194 18;81.07256 284;81.27961 26;81.47243 28;81.57101 24;81.73538 30;83.05103 226;83.08109 78;83.16157 26;83.3019 28;85.04308 30;85.06635 224;85.31368 30;86.08275 24;86.83601 30;90.64419 36;90.68845 26;90.73576 22;91.05421 368;91.14821 32;91.35447 40;91.65128 44;92.43335 70;92.68077 …	159.11787 1202;133.10347 1124;95.08599 994;	272	570	650	244	270	238	442	344	462	180	264	126	396	170	172	312	208	390	264	556	188	172	86	104	228	202	242	364	218	736	724	670	1156
227	0.18	275.847	Unknown	[M+H]+	0.08	FALSE	No record	No record	No record	-1	-1	-1	-1	QC_1			0	16	20	102	46	42	30	34	0	44	66	36	0	0	34	0	40	16	0	16	60	0	76	68	0	104	0	0	0	0	0	58	56
228	0.67	276.146	.gamma.-L-Glu-.epsilon.-L-Lys	[M+H]+	0.853333	TRUE	JPKNLFVGUZRHOB-HGXVMFPFNA-N	[NH2][C@H](CCCC[NH]C(=[O])CC[C@H]([NH2])C([OH])=[O])C([OH])=[O]	N/A	-1	915.256	947.929	818.182	QC_6	66.28493 90;68.051 156;70.06428 68;72.04464 32;72.07938 176;72.2068 24;73.02869 70;74.00719 268;74.02255 138;74.06329 36;76.02066 392;76.03924 392;78.65931 62;79.66283 30;79.8095 26;79.91933 28;79.93671 30;80.05116 250;81.0353 68;82.0631 68;83.06061 256;83.16361 58;83.25974 24;83.62154 24;83.63898 26;83.71312 24;83.73312 28;83.82027 34;83.92169 20;83.96478 56;84.01421 24;84.04463 9476;84.11027 18…	84.04463 9476;130.05084 3316;122.0266 1974;	65867.6	89583.3	122653	97690.4	114693	153888	43891.3	73206.4	55155.3	289902	212182	206582	159898	139991	66848.4	65608.7	90021.1	70198.2	125033	139273	177990	152309	157304	169792	134581	211290	77046	240439	195060	17927.1	7486	29695.1	19136.2
229	1.87	277.217	13-Keto-9Z,11E-octadecadienoic acid	[M+H-H2O]+	0.08	TRUE	JHXAZBBVQSRKJR-BSZOFBHHSA-N	CCCCCC(=O)\C=C\C=C/CCCCCCCC(O)=O	6446027	-1	892.117	980.694	666.667	QC_1	57.92202 46;65.04074 192;66.78757 28;67.05499 1060;67.09631 24;67.15665 28;67.17799 38;67.23611 36;67.32048 24;67.55933 26;67.81848 24;68.05768 60;68.8485 50;69.03785 18;69.072 650;69.10503 48;69.15347 34;69.21629 18;70.05534 22;70.66029 20;71.05396 170;71.08999 72;73.02666 72;73.0649 78;77.04039 334;77.35249 28;78.04018 56;78.05767 42;78.74879 26;78.8485 42;78.88776 38;78.96764 20;79.02954 74;79…	93.07025 7734;79.05492 3740;107.0856 2538;	334	464	496	340	440	346	376	410	194	222	256	236	504	278	286	426	382	440	210	340	322	134	180	196	312	252	396	472	234	862	530	720	1050
230	0.62	278.574	Unknown	[M+H]+	0.08	TRUE	No record	No record	No record	-1	-1	-1	-1	QC_1	70.06853 90;71.04895 320;74.02246 136;75.02958 110;76.04053 156;81.03375 118;84.04449 2318;84.11752 26;84.22786 28;84.35677 26;85.04308 262;85.60262 36;86.09867 226;86.97203 38;93.04634 82;96.08516 60;97.03222 98;98.98113 38;99.04658 450;99.10253 22;99.76994 26;100.04361 78;100.39678 20;102.05608 56;105.00307 92;106.98164 66;107.06249 78;107.99671 60;109.05074 146;109.19715 18;110.05769 50;112.19…	84.04449 2318;130.052 1088;122.026 592;	488	182	166	186	266	186	204	270	210	260	256	306	300	176	254	230	302	70	222	162	238	104	150	144	82	282	308	166	94	94	82	286	562
231	0.3	280.141	Metalaxyl; LC-ESI-ITFT; MS2; CE	[M+H]+	0.906667	TRUE	ZQEIXNIJLIKNTD-UHFFFAOYNA-N	COCC(=O)N(C(C)C(=O)OC)C1=C(C)C=CC=C1C	CAS 57837-19-1; KEGG C10947; PUBCHEM CID; INCHIKEY ZQEIXNIJLIKNTD-UHFFFAOYSA-N; CHEMSPIDER 38839;	-1	0.00856577	742.915	750	P_R134	52.81528 98;52.83145 16;55.05279 74;57.05718 64;59.0391 74;65.04336 52;67.05157 80;68.0467 68;68.77473 40;69.03484 820;69.07513 66;69.50776 18;70.00262 16;70.03982 64;70.07471 82;70.15337 28;71.04945 62;71.06951 166;71.20391 16;71.77057 52;71.8052 38;71.85809 56;71.90308 44;72.02081 34;72.04267 270;72.08157 9714;72.12421 30;72.17406 16;72.22325 26;72.23804 22;72.26355 40;72.3 34;72.42428 50;72.48…	216.12427 26882;72.08157 9714;198.11357 7774;	75248.2	253580	391375	355723	204244	625261	76447.1	84068.2	91062.7	603863	447226	570286	304397	342032	145260	106279	134251	184201	349005	340063	267926	266467	249076	238312	232864	350953	215210	419226	265849	25590	19714.5	36410.4	36803.6
232	1.34	281.156	w/o MS2:(R)-Lisofylline	[M+H]+	0.0933333	FALSE	NSMXQKNUPPXBRG-SECBINFHSA-N	C[C@@H](O)CCCCN1C(=O)N(C)C2=C(N(C)C=N2)C1=O	501254	-1	-1	-1	-1	QC_4			202	192	372	290	268	188	78	210	96	262	390	166	388	206	118	242	0	194	248	290	236	134	100	0	250	106	206	160	278	460	246	84	0
233	1.29	282.12	1-Methyladenosine	[M+H]+	0.2	TRUE	GFYLSDSUCHVORB-FCKMSMMTSA-N	CN1C=NC2=C(N=CN2[C@H]2O[C@H](CO)[C@@H](O)[C@H]2O)C1=N	91746290	-1	137.231	998.164	1000	QC_5	56.98496 46;59.04778 64;59.59225 20;62.00354 90;68.80908 18;68.96062 22;69.01464 20;69.03683 678;69.07182 118;69.09879 20;70.02983 72;70.06626 562;70.10583 32;70.56439 28;70.95877 80;71.01433 88;71.06444 72;72.08101 878;72.16288 20;73.02941 238;73.18329 32;73.70842 24;74.06084 36;75.04768 132;75.44553 40;77.05766 72;80.0528 108;81.05132 236;81.16294 26;82.04814 120;82.07228 68;82.32748 26;82.6585…	136.06352 17222;152.05791 4090;150.0784 3140;	820	366	1124	800	728	438	366	398	454	306	1294	0	1512	1310	238	676	402	590	1520	2708	0	288	584	0	626	0	486	0	0	3052	2346	1580	7843.33
234	0.58	282.12	1-Methyladenosine	[M+H]+	0.08	TRUE	GFYLSDSUCHVORB-FCKMSMMTSA-N	CN1C=NC2=C(N=CN2[C@H]2O[C@H](CO)[C@@H](O)[C@H]2O)C1=N	91746290	-1	982.963	998.804	1000	QC_1	70.06593 60;72.08125 72;72.22427 34;72.9332 62;73.0266 62;78.02486 80;84.04646 72;85.06239 170;85.2448 32;86.04925 52;86.10725 110;87.04721 100;95.06192 146;95.65923 70;107.0836 34;109.09573 56;112.0859 74;115.04969 60;119.05198 160;119.40839 22;119.95322 42;120.05251 54;121.07367 60;122.97474 32;123.04153 142;126.07535 46;130.0451 50;131.05208 20;131.07443 58;132.09909 66;132.21922 32;133.0497 1…	150.07803 7814;136.0751 442;165.0527 370;	204	390	456	422	248	542	198	226	358	308	412	470	358	458	334	160	222	178	182	458	262	184	102	118	352	162	78	98	236	280	118	220	328
235	1.37	283.176	Hexaethylene glycol	[M+H]+	0.08	TRUE	IIRDTKBZINWQAW-UHFFFAOYSA-N	OCCOCCOCCOCCOCCOCCO	17472	-1	788.691	983.708	1000	QC_3	69.80365 28;70.06327 198;70.08567 70;70.34103 18;71.05075 138;72.08017 206;74.02265 66;79.05447 80;84.04708 118;84.07842 182;85.02799 136;86.09639 300;87.04256 68;87.1035 42;88.03665 142;88.8395 32;88.98572 26;89.06044 2260;89.08649 60;89.21334 52;89.27549 30;89.29792 24;89.69274 20;90.06622 72;90.4548 30;90.93461 20;91.06285 62;91.72739 36;92.68726 34;93.07174 80;95.04644 30;96.94351 20;97.22448…	89.06044 2260;103.04054 690;133.08881 540;	406	448	182	308	0	436	262	296	366	194	292	454	312	326	252	280	178	222	456	360	318	138	234	462	338	242	270	166	296	260	256	214	306
236	1.24	284.1	Guanosine; LC-ESI-ITFT; MS2; m/z	[M+H]+	0.36	TRUE	NYHBQMYGNKIUIF-UUOKFMHZSA-N	OC[C@H]1O[C@H]([C@H](O)[C@@H]1O)N1C=NC2=C1NC(=N)N=C2O	CAS 118-00-3; CHEBI 16750; KEGG C00387; KNAPSACK C00019679; NIKKAJI J10.076E; PUBCHEM 3677;	-1	988.103	999.991	1000	QC_2	67.28982 20;69.03673 154;69.06895 80;70.06699 220;70.28605 30;71.05466 68;72.07954 80;73.03028 240;73.08543 20;74.02669 68;74.06597 18;75.04536 74;76.46172 36;79.05435 50;84.08397 122;85.0289 252;86.03696 56;87.04746 90;88.04847 56;89.07065 70;90.11336 74;95.99846 106;97.02931 74;98.04015 52;100.01231 36;107.04051 72;109.02773 58;109.05558 96;109.9985 22;110.03586 524;110.07398 74;110.11749 34;11…	152.05817 49126;153.05865 2984;120.08173 2580;	1778	9162.89	11443.6	7220	9322	8218	1050	8151.33	1676	2008	6400	3322	6541.56	10356.2	962	1462	786	1388	10746.2	16683.5	988	912	822	1184	1476	1208	756	1186	1020	2896.67	3068.44	2828.67	9506.22
237	1.29	286.14	w/o MS2:Morphine; LC-ESI-ITFT; MS2; CE	[M+H]+	0.08	FALSE	BQJCRHHNABKAKU-KBQPJGBKSA-N	CN1CC[C@]23[C@H]4OC5=C(O)C=CC(C[C@@H]1[C@@H]2C=C[C@@H]4O)=C35	CAS 57-27-2; CHEBI 17303; KEGG C01516; PUBCHEM CID; INCHIKEY BQJCRHHNABKAKU-KBQPJGBKSA-N; CHEMSPIDER 4450907;	-1	-1	-1	-1	QC_3			356	264	346	0	446	250	0	416	0	0	678	0	0	324	0	364	128	352	324	440	314	52	326	172	208	0	154	220	252	0	0	0	604
238	0.77	286.15	Fenoterol	[M+H-H2O]+	0.08	TRUE	LSLYOANBFKQKPT-UHFFFAOYNA-N	CC(CC1=CC=C([OH])C=C1)[NH]CC([OH])C1=CC([OH])=CC([OH])=C1	N/A	-1	575.928	996.135	700	QC_5	67.05466 72;69.02975 86;70.06151 130;72.5714 26;76.05123 72;77.08319 18;79.05489 64;81.03411 20;82.03941 64;84.04927 88;85.02979 670;85.05418 76;85.21653 38;85.78667 28;86.03541 88;86.09801 90;86.80231 40;87.04828 134;88.60269 52;88.62962 36;88.80615 40;88.88164 34;88.98811 38;89.06255 910;89.23354 38;89.45152 26;90.82532 48;91.03881 86;92.04979 38;95.07773 84;96.60454 26;97.02947 276;97.0789 62;…	107.07182 994;89.06255 910;85.02979 670;	0	0	66	68	0	0	0	52	0	0	52	86	70	0	0	58	0	0	22	24	42	0	0	62	0	96	0	0	0	150	172	62	238
239	0.23	287.125	Pifithrin-.alpha.	[M+H]+	0.08	TRUE	OLTZHXYLLRJLST-UHFFFAOYSA-N	CC1=CC=C(C=C1)C(=O)CN1C(=N)SC2=C1CCCC2	4817	-1	3.27709	966.306	1000	QC_2	68.05135 84;69.0308 178;69.06942 60;70.11822 28;70.15643 24;71.01525 78;71.04841 66;81.03769 418;83.05342 78;84.04622 94;84.07732 56;84.54819 34;85.02792 182;85.5787 34;86.02242 60;86.06549 156;86.30032 24;86.37778 26;86.90726 26;87.04981 74;88.04189 464;89.3744 24;95.04713 34;95.90403 36;96.05217 74;97.02678 48;98.06093 36;99.04728 202;99.09222 74;99.7105 32;101.03022 54;102.35786 30;103.04324 4…	186.07613 9620;127.04116 1744;130.05038 940;	270	334	142	242	206	402	196	240	452	316	338	402	244	354	60	280	162	126	230	282	206	116	114	148	238	136	62	264	172	0	146	66	260
240	1.7	289.18	Estriol	[M+H]+	0.08	TRUE	PROQIPRRNZUXQM-ZXXIGWHRSA-N	C[C@]12CC[C@H]3[C@@H](CCC4=CC(O)=CC=C34)[C@@H]1C[C@@H](O)[C@@H]2O	5756	-1	262.255	978.222	775	QC_6	62.06295 78;64.99571 66;67.05264 112;69.06957 134;69.39361 28;77.04675 86;79.05379 154;81.03326 62;81.06746 186;81.50497 38;83.05025 106;83.08672 408;84.08804 82;84.59935 30;84.65669 32;85.02628 54;91.05471 122;91.40625 34;92.04996 34;92.85993 30;93.07009 480;93.09248 20;94.07968 66;95.05016 216;95.08518 58;97.03262 68;97.06635 148;97.11763 78;97.60947 24;98.98159 60;99.05332 58;103.05653 66;105.…	93.07009 480;121.10349 460;121.0675 412;107.08617 412;	94	94	202	140	112	196	72	122	120	196	122	106	110	0	158	82	116	88	0	144	72	184	150	0	110	146	124	42	150	36	208	236	282
241	0.19	290.219	w/o MS2:.beta.-Estradiol	[M+NH4]+	0.08	TRUE	VOXZDWNPVJITMN-ZBRFXRBCSA-N	C[C@]12CC[C@H]3[C@@H](CCC4=CC(O)=CC=C34)[C@@H]1CC[C@@H]2O	5757	-1	-1	-1	-1	QC_1	46.91945 24;70.06506 112;70.69298 32;72.08154 1180;72.41335 30;73.19453 16;74.24995 18;77.32969 106;85.53543 20;94.92869 456;94.99458 18;95.29777 28;96.6294 38;96.92776 98;97.07068 68;97.13161 24;101.53638 26;101.80385 20;102.06676 452;102.54092 24;102.55996 52;102.58043 40;103.05997 88;104.10561 76;109.92319 34;112.02271 34;112.05176 190;112.74888 24;113.06673 62;113.78085 40;114.10419 1306;114.…	118.08663 30418;119.0899 1608;173.13878 1528;	50	44	34	72	118	0	30	0	32	0	68	106	0	102	30	0	0	34	52	0	30	160	68	42	0	82	54	52	60	34	32	0	64
242	0.16	290.845	Unknown	[M+H]+	0.08	TRUE	No record	No record	No record	-1	-1	-1	-1	QC_1	94.92478 84;96.93487 90;122.47444 22;122.81473 24;122.92426 872;123.93232 20;124.9212 70;128.57605 30;134.88196 46;145.03828 60;157.04691 68;164.90617 80;169.91666 38;173.0265 66;175.1469 38;176.89493 46;176.95717 84;187.98398 90;196.97945 80;205.94034 48;206.88037 174;220.46112 44;247.00592 44;262.8956 58;263.88876 78;268.87067 44;268.96872 44;	122.92426 872;206.88037 174;187.98398 90;96.93487 90;	876	912	1222	864	822	132	1082	2106	556	84	536	804	1094	1240	564	482	478	622	676	184	292	376	542	752	634	302	60	716	590	512	630	218	140
243	0.78	291.104	7-Benzyl-1-ethyl-4-oxo-1,8-naphthyridine-3-carboxylic acid	[M+H-H2O]+	0.08	TRUE	WHHHJDGNBVQNAU-UHFFFAOYSA-N	CCN1C=C(C(O)=O)C(=O)C2=C1N=C(CC1=CC=CC=C1)C=C2	2137	-1	819.91	939.974	250	QC_5	72.93907 68;83.0499 48;83.71753 32;84.04427 220;84.08768 88;84.17605 30;85.07931 98;86.02327 78;86.07162 56;86.10419 62;87.04326 100;92.01498 84;99.0494 60;104.90375 18;106.04134 54;106.26157 34;109.03073 216;109.51674 22;110.07324 86;112.04823 70;112.31281 42;112.92077 38;114.05517 130;118.08688 60;119.09405 62;121.04618 70;121.09754 78;126.05764 86;129.0183 168;129.10413 52;130.05022 64;130.084…	291.10278 1282;84.04427 220;109.03073 216;	0	174	0	54	76	0	0	122	272	94	0	0	50	274	0	144	96	0	134	0	148	68	190	186	166	222	126	0	238	280	176	0	238
244	1.73	291.197	D617; LC-ESI-ITFT; MS2; CE	[M+H]+	0.08	TRUE	WLOBUUJURNEQCL-UHFFFAOYNA-N	CNCCCC(C#N)(C(C)C)C1=CC(OC)=C(OC)C=C1	CAS 34245-14-2; PUBCHEM CID; INCHIKEY WLOBUUJURNEQCL-UHFFFAOYSA-N; CHEMSPIDER 84112;	-1	564.096	651.639	885.714	QC_3	59.06936 64;65.03931 72;67.05445 352;67.30586 34;69.03651 50;69.07058 112;70.02956 60;71.04814 74;77.03602 102;77.16582 24;78.04597 88;79.05577 474;79.26496 26;80.38542 18;80.70774 18;81.03583 122;81.07025 502;81.22707 30;82.39678 32;83.01575 22;83.05158 206;83.08611 348;83.11308 100;84.09036 158;85.02834 64;85.06611 368;85.32082 32;85.63795 44;86.12187 26;87.01926 22;87.04504 50;87.73371 44;88.6…	151.0762 12860;111.08109 7348;207.13895 4022;	324	266	312	386	188	352	128	512	634	0	350	160	336	208	178	354	154	434	616	456	466	278	306	246	108	120	260	346	198	756	428	592	1436
245	0.21	293.064	w/o MS2:N4-Acetylsulfadiazine; LC-ESI-ITFT; MS2; CE	[M+H]+	0.08	FALSE	NJIZUWGMNCUKGU-UHFFFAOYSA-N	CC(O)=NC1=CC=C(C=C1)S(=O)(=O)NC1=NC=CC=N1	CAS 127-74-2; PUBCHEM CID; INCHIKEY NJIZUWGMNCUKGU-UHFFFAOYSA-N; CHEMSPIDER 58478;	-1	-1	-1	-1	QC_1			150	226	286	0	216	0	262	108	332	0	0	120	0	0	0	510	198	0	0	262	20	180	392	196	438	0	0	0	320	150	0	96	192
246	1.53	293.081	Cadusafos	[M+Na]+	0.08	TRUE	KXRPCFINVWWFHQ-UHFFFAOYNA-N	CCOP(=O)(SC(C)CC)SC(C)CC	N/A	-1	845.37	992.771	666.667	QC_4	71.04893 120;79.0563 168;85.02422 50;85.24028 30;86.09138 64;87.10659 44;91.05436 134;95.04796 52;95.08367 68;97.03035 178;98.06177 94;99.04935 72;100.59198 52;103.03358 82;103.17899 36;105.06821 60;105.26807 28;107.07416 98;107.48454 34;108.08199 56;109.03136 82;109.06911 58;111.05556 92;113.03201 70;115.05749 80;119.0507 288;119.08887 50;120.08353 244;120.90553 38;121.03196 88;122.09721 88;123.…	147.04565 1536;148.04651 318;119.0507 288;	0	152	0	104	62	114	246	110	0	272	192	68	200	56	64	130	0	0	116	0	78	132	162	0	124	0	0	86	66	148	0	224	66
247	0.67	294.157	Lys-Met(O)	[M+H]+	0.746667	TRUE	UOCXSPAEAMEHPF-UHFFFAOYNA-N	CS(=O)CCC(NC(=O)C(N)CCCCN)C(O)=O	N/A	-1	0.0597547	999.969	1000	P_R163	59.03302 72;68.05131 128;69.03486 366;69.07516 88;69.16723 22;69.4304 50;71.05007 130;71.1393 26;72.05001 66;73.01017 234;73.02868 310;73.06191 82;73.65714 18;74.0061 68;75.04472 68;75.8138 40;77.66691 54;79.52943 118;81.03531 400;81.07162 78;81.15591 60;81.36697 26;81.6119 16;82.02921 86;82.46811 16;83.05073 76;84.04332 204;84.07721 60;84.99492 22;85.02882 874;85.1236 16;85.22715 38;85.59319 38;…	230.13902 15158;86.09668 5544;258.13251 4772;	215904	289407	400785	312540	378670	500522	141608	230481	170658	883205	655957	683236	499946	442082	210021	203205	282182	228384	386675	446529	530111	497420	511420	541783	439371	639892	213794	782773	641984	54499.6	15944	87308.9	53901.6
248	0.16	296.813	w/o MS2:.alpha.-D-Galactose 1-phosphate	[296.8]+	0.08	FALSE	HXXFSFRBOHSIMQ-FPRJBGLDSA-N	OC[C@H]1O[C@H](OP(O)(O)=O)[C@H](O)[C@@H](O)[C@H]1O	123912	-1	-1	-1	-1	QC_1			162	122	162	206	0	246	116	238	158	102	236	352	108	270	70	196	130	368	38	256	50	182	0	436	0	150	96	290	342	250	346	136	108
249	1.35	298.098	Adenosine, 5'-S-methyl-5'-thio-	[M+H]+	0.813333	TRUE	WUUGFSXJNOTRMR-IOSLPCCCSA-N	CSC[C@H]1O[C@H]([C@H](O)[C@@H]1O)N1C=NC2=C(N)N=CN=C12	439176	-1	982	991.181	1000	P_R157	53.5163 38;54.53839 16;56.05268 80;61.01048 438;66.04703 108;67.05826 74;68.04913 78;69.03238 82;70.06858 74;72.08167 86;73.00651 78;74.0054 138;74.63802 34;75.0285 666;75.19535 18;75.30717 16;75.97737 34;78.96787 864;79.14244 44;79.68549 38;80.67148 32;80.96333 122;82.0317 62;82.5444 42;83.72375 30;84.00814 16;84.04597 404;84.07972 70;84.36465 28;85.05669 80;86.08308 62;87.04984 74;91.02562 72;9…	136.06316 33056;137.06447 1744;78.96787 864;	12691.8	9231.11	8011.33	8306.44	15140.7	11193.6	9268.44	10385.6	13015.1	10304	13824.4	12011.6	23789.5	18024	8500.67	7794.89	11494.7	19062.7	17250	17650	11270.9	8672.89	7094.22	7105.56	9496.89	8595.11	10416	9664.44	11393.1	13735.6	7778	19826	20575.5
250	1.31	300.165	Codeine; LC-ESI-ITFT; MS2; CE	[M+H]+	0.08	TRUE	OROGSEYTTFOCAN-DNJOTXNNSA-N	COC1=C2O[C@H]3[C@@H](O)C=C[C@H]4[C@H]5CC(C=C1)=C2[C@@]34CCN5C	CAS 76-57-3; PUBCHEM CID; INCHIKEY OROGSEYTTFOCAN-DNJOTXNNSA-N; CHEMSPIDER 4447447;	-1	4.76591	488.993	800	QC_1	59.04731 94;60.04829 92;64.68897 94;68.77505 26;69.03371 190;69.07073 154;69.81799 32;69.89185 42;70.02766 142;70.06606 1078;71.04608 70;71.06554 58;72.08241 540;72.10265 26;73.03201 84;73.31799 28;73.42858 18;74.02705 52;74.05584 84;74.15022 32;77.0618 86;79.0564 64;81.03401 142;83.72195 26;84.04887 284;84.08296 668;84.11941 42;84.23306 48;85.02893 1306;85.06484 82;85.17214 22;85.24468 36;85.348…	121.08624 2934;89.06036 1874;85.02893 1306;	188	0	0	0	204	0	0	250	0	124	0	0	0	0	174	58	362	178	0	0	208	176	46	118	0	0	0	0	0	0	208	0	208
251	1.37	300.202	Nylidrin	[M+H]+	0.08	TRUE	PTGXAUBQBSGPKF-UHFFFAOYNA-N	CC(CCC1=CC=CC=C1)NC(C)C(O)C1=CC=C(O)C=C1	N/A	-1	9.35747	901.662	617.647	QC_4	59.80482 30;65.03764 44;67.05686 84;70.03428 96;70.06647 394;70.08972 26;71.04913 68;71.0667 66;72.22136 18;73.06277 76;75.02787 52;77.01952 58;80.05167 68;82.50516 22;83.06189 84;84.04588 294;84.0808 88;85.02863 356;85.06525 62;85.10831 20;86.0965 396;86.40788 40;86.4334 28;87.04823 80;88.24519 42;88.67027 20;88.72299 28;88.95871 34;88.99878 40;89.06102 3142;89.12843 22;89.28309 50;89.34467 18;8…	89.06102 3142;136.06505 1402;133.08841 882;	552	666	432	354	174	196	268	402	396	282	596	514	426	452	198	448	354	0	398	386	268	246	166	276	258	62	230	146	208	286	376	344	626
252	0.36	302.135	Fenoxycarb; LC-ESI-ITFT; MS2; CE	[M+H]+	0.08	TRUE	HJUFTIJOISQSKQ-UHFFFAOYSA-N	CCOC(O)=NCCOC1=CC=C(OC2=CC=CC=C2)C=C1	CAS 72490-01-8; CHEBI 5009; KEGG C11078; PUBCHEM CID; INCHIKEY HJUFTIJOISQSKQ-UHFFFAOYSA-N; CHEMSPIDER 46739;	-1	41.9916	625.796	800	QC_2	68.05779 66;68.24723 34;69.03439 94;72.08176 328;72.18337 40;73.08421 90;74.02229 84;77.04385 80;81.04387 996;81.16197 56;81.37607 22;82.05625 68;82.30878 26;84.04591 342;84.08961 32;84.33297 42;85.02808 60;86.1025 84;86.28314 28;86.57874 24;87.04948 26;88.04621 80;89.72826 42;89.93307 116;90.18722 24;97.02305 134;97.05243 76;98.06194 122;99.03803 74;102.06458 58;109.46848 28;112.08611 70;113.043…	140.08301 9462;122.07089 1628;302.13129 1064;	378	910	564	836	348	852	124	158	392	272	512	486	522	816	384	338	208	654	764	622	254	200	274	48	196	154	60	194	112	290	188	52	244
253	0.17	305.822	Unknown	[M+H]+	0.08	TRUE	No record	No record	No record	-1	-1	-1	-1	QC_1	71.07449 68;72.08391 80;84.02599 28;84.0798 226;86.09637 170;94.46595 28;94.88412 34;94.92977 5026;95.03384 20;95.1172 34;95.14166 26;95.21403 36;95.26653 54;95.4034 24;95.85848 40;95.93441 54;95.97407 22;96.03274 20;96.92799 446;97.00658 46;97.48132 24;98.13559 24;103.38423 18;104.41688 24;109.91074 74;109.92958 68;110.02776 24;111.90948 58;112.05606 64;121.86029 26;121.91982 94;122.20916 24;122…	94.92977 5026;204.86879 2194;139.91412 1674;	22	0	18	0	26	0	0	0	78	0	0	26	16	0	0	40	42	0	42	0	0	32	0	0	0	0	20	0	32	20	0	0	88
254	0.84	307.085	Glutathione, oxidized	[M+2H]2+	0.586667	TRUE	YPZRWBKMTBYPTK-BJDJZHNGSA-N	N[C@@H](CCC(=O)N[C@@H](CSSC[C@H](NC(=O)CC[C@H](N)C(O)=O)C(=O)NCC(O)=O)C(=O)NCC(O)=O)C(O)=O	11215652	-1	913.868	993.709	897.959	P_R123	68.05152 90;72.0862 56;73.80584 34;74.00735 82;75.99262 18;76.01708 172;76.04399 90;76.10245 20;76.17995 30;76.53297 24;80.04871 100;83.9966 40;84.0459 3314;84.10916 30;84.15548 20;84.18131 36;84.2016 66;84.28812 32;84.33092 18;84.39799 28;84.47823 30;84.5078 54;84.56904 20;84.66229 24;85.04025 246;85.19755 28;85.31178 34;85.35616 28;86.05936 74;86.09515 78;86.55783 84;86.74924 32;86.99662 72;88.…	84.0459 3314;130.04927 1964;177.0327 790;	2170.67	570	2412	1640	1842	498	3644.67	1406	2946.89	972	2679.33	992	980	1158	2356.44	1376	3085.56	1270	950	460	5612.44	4059.11	1102	3742.44	3866.89	5300.67	5840.67	3576.22	4028.22	10318.4	7574	9256.89	8362.89
255	0.84	307.586	Unknown	[M+H]+	0.293333	FALSE	No record	No record	No record	-1	-1	-1	-1	P_R154			528	194	356	518	394	322	874	410	1232	486	842	664	428	410	518	848	966	1182	384	202	850	576	838	740	742	728	768	392	458	3282.22	2508	2714.44	2509.11
256	0.15	310.829	w/o MS2:HWKWFK/3	[M+3H]3+	0.08	TRUE	MOSFIJXAXDLOML-UHFFFAOYSA-N		N/A	-1	-1	-1	-1	QC_4	72.0448 74;94.9297 244;95.21507 28;123.91364 78;131.35439 20;147.97968 34;148.95456 66;156.8833 306;174.79388 20;174.89754 1344;175.01044 34;175.12093 84;175.29189 28;175.40727 26;176.32536 26;176.48097 100;176.89819 340;177.38467 26;196.88971 72;206.69737 24;206.74516 32;210.96356 32;211.88086 26;211.91376 22;212.03026 44;212.55855 24;212.67821 18;212.7531 38;212.79614 26;212.85323 6196;213.0071…	212.85323 6196;174.89754 1344;214.85085 702;	194	234	154	174	132	106	172	212	372	206	524	144	0	182	118	176	58	268	282	182	494	336	258	310	164	392	382	458	246	74	34	286	398
257	0.29	312.131	Tolazamide	[M+H]+	0.08	TRUE	OUDSBRTVNLOZBN-UHFFFAOYSA-N	CC1=CC=C(C=C1)S(=O)(=O)NC(=O)NN1CCCCCC1	5503	-1	0.189863	721.724	750	QC_1	65.68536 32;69.0359 178;72.08096 1488;72.36475 20;72.49084 30;72.93997 82;72.98717 22;73.08464 582;74.0873 86;79.02412 56;79.35377 34;81.03272 40;81.16623 30;84.04247 244;84.0797 112;85.02696 120;85.45378 22;86.03468 144;86.05492 70;86.84407 24;87.04601 176;89.02408 68;91.03571 70;94.03896 60;95.06217 72;96.57601 36;96.78252 28;97.22962 20;98.02982 74;99.03835 58;99.13251 32;100.02506 30;100.2621…	150.07727 16416;72.08096 1488;151.07764 914;	64	124	148	110	140	72	120	38	154	0	52	210	70	0	52	48	112	0	238	102	100	0	112	154	84	200	188	150	0	0	0	0	148
258	0.17	313.804	Unknown	[M+H]+	0.08	TRUE	No record	No record	No record	-1	-1	-1	-1	QC_1	76.53686 36;94.92952 380;96.93451 68;112.81213 20;112.89433 746;114.89025 126;139.9142 204;156.04567 458;165.17226 20;166.90851 62;176.89456 60;181.95164 26;194.13507 66;198.8407 50;210.93486 58;211.62895 22;211.81859 18;211.8849 30;211.95702 74;212.04375 38;212.85205 2800;212.9702 22;213.07306 74;213.17926 22;213.33107 24;213.67799 22;214.04739 24;214.84787 382;214.95206 56;215.91653 18;216.5867…	212.85205 2800;112.89433 746;156.04567 458;	0	0	0	36	68	24	42	0	26	120	36	0	22	32	0	222	98	0	66	0	0	72	48	0	98	48	54	50	0	0	28	60	0
259	1.15	314.093	2'-Deoxyadenosine-5'-triphosphate	[314.1]+	0.106667	TRUE	SUYVUBYJARFZHO-RRKCRQDMSA-N	NC1=NC=NC2=C1N=CN2[C@H]1C[C@H](O)[C@@H](COP(O)(=O)OP(O)(=O)OP(O)(O)=O)O1	15993	-1	0.389593	676.819	800	QC_4	69.03317 70;70.06614 220;71.01394 106;72.21497 16;75.02779 160;76.01918 38;76.03938 64;78.0214 60;82.04219 86;84.04462 66;85.02882 76;87.02658 96;87.04623 78;87.09686 16;87.20255 18;87.23818 26;87.55399 26;88.03746 68;89.05735 66;93.1027 16;94.04253 26;96.50277 18;96.57433 34;96.61997 20;96.64921 58;96.68577 20;96.87919 16;96.94614 62;97.02922 8448;97.07403 94;97.11015 22;97.14894 32;97.18832 88;…	136.06279 25892;97.02922 8448;164.05832 3272;	748	1294	916	726	670	1120	562	588	1104	1202	860	848	2492	1582	1252	590	1880	1844	616	1198	1370	686	502	908	288	1134	638	1318	1298	522	394	1274	2648
260	1.38	314.181	w/o MS2:PFPGPI/2	[M+2H]2+	0.08	FALSE	MOSFIJXAXDLOML-UHFFFAOYSA-N		N/A	-1	-1	-1	-1	QC_1			0	0	0	294	0	0	0	0	62	160	0	144	0	0	0	258	0	0	0	0	0	186	0	0	0	0	134	0	0	0	136	68	146
261	1.38	316.21	w/o MS2:Fendiline	[M+H]+	0.08	FALSE	NMKSAYKQLCHXDK-UHFFFAOYNA-N	CC(NCCC(C1=CC=CC=C1)C1=CC=CC=C1)C1=CC=CC=C1	N/A	-1	-1	-1	-1	QC_6			52	226	228	60	170	0	62	192	196	88	208	78	0	202	16	166	0	0	0	90	110	70	0	126	0	0	70	0	0	0	252	0	254
262	1.81	317.211	15-Deoxy-.DELTA.12,14-prostaglandin D2	[M+H-H2O]+	0.08	TRUE	QUGBPWLPAUHDTI-CSKMZLCOSA-N	CCCCC\C=C\C=C1/C(C\C=C/CCCC(O)=O)C(O)CC1=O	44216449	-1	2.60838	997.348	1000	QC_2	67.05527 726;68.01211 26;69.03894 60;70.7347 28;71.5914 86;74.02225 68;77.0416 88;79.0555 240;79.19613 20;81.07084 628;81.17153 22;81.38748 24;83.08472 90;84.08495 40;87.04457 50;88.07273 44;89.75381 18;91.05563 574;93.07402 222;95.01382 18;95.0505 580;95.08612 470;95.42796 36;96.05348 106;96.09271 74;97.03433 88;97.06832 144;98.10471 82;98.41908 24;101.21362 26;104.06271 64;105.03926 58;105.0694…	109.10194 2426;137.09639 1376;151.07555 1138;	0	0	32	0	102	0	54	80	168	98	56	0	100	16	22	150	0	114	0	128	116	66	0	0	0	32	0	118	0	100	116	0	114
263	1.53	321.061	Delphinidin cation	[M+H2O]+	0.08	TRUE	JKHRCGUTYDNCLE-UHFFFAOYSA-O	OC1=CC(O)=C2C=C(O)C(=[O+]C2=C1)C1=CC(O)=C(O)C(O)=C1	128853	-1	0.257545	779.424	577.778	QC_4	45.08593 16;61.02724 80;65.44174 16;68.99657 82;69.07327 136;69.36979 18;70.06267 44;72.07701 20;78.35514 16;80.32334 18;83.04092 32;83.18652 20;84.05197 74;85.03104 106;85.06265 46;85.19794 18;85.37746 18;86.09465 72;86.99747 68;91.02782 28;91.05638 2998;91.19536 16;91.49428 36;91.5118 28;91.63856 16;91.77603 26;92.05735 148;92.68742 26;93.06749 60;93.84418 20;94.02952 88;94.32911 22;95.04682 13…	147.04591 56160;119.05028 10892;148.04863 5252;	168	0	0	0	0	0	0	100	180	314	0	74	548	228	108	372	244	352	456	354	148	160	0	340	0	0	196	82	0	276	0	116	330
264	0.47	321.165	Cys-Ala-Lys	[M+H]+	0.08	TRUE	DCJNIJAWIRPPBB-UHFFFAOYNA-N	CC(NC(=O)C(N)CS)C(=O)NC(CCCCN)C(O)=O	N/A	-1	2.5289	820.068	750	QC_3	61.90274 98;67.05628 74;69.03856 30;69.07053 420;70.07261 48;72.07908 26;81.63011 22;83.67204 18;83.73318 32;84.0456 2024;84.37112 26;84.98706 22;85.04258 82;85.56192 22;85.73785 44;85.76967 60;85.78998 80;85.81284 24;85.86747 42;85.89698 28;86.0197 34;86.06265 302;86.09746 19208;86.17504 68;86.23098 28;86.26278 60;86.29045 76;86.33556 38;86.41553 54;86.46547 60;86.50181 44;86.58652 44;86.61069 3…	86.09746 19208;132.10278 9140;130.05206 5286;	114	172	66	58	80	128	0	104	76	52	0	46	108	158	152	50	56	68	88	130	0	72	112	80	0	74	62	36	58	106	38	0	92
265	0.39	324.06	Cytidine 5'-monophosphate	[M+H]+	0.08	TRUE	IERHLVCPSMICTF-XVFCMESISA-N	NC1=NC(=O)N(C=C1)[C@@H]1O[C@H](COP(O)(O)=O)[C@@H](O)[C@H]1O	6131	-1	820.713	995.417	1000	QC_3	59.98131 20;62.90047 26;68.01958 62;69.03825 92;69.07181 54;70.02906 64;73.02731 106;74.02672 78;80.4827 86;83.04656 60;83.95562 20;83.97935 98;84.04515 4644;84.08218 78;84.11575 42;84.14108 26;84.16322 22;84.1843 38;84.2978 30;84.33533 22;84.36403 22;84.46457 48;84.49973 40;84.59985 22;84.69703 30;84.7237 34;84.74467 24;84.82625 32;84.98513 30;85.04752 1546;85.09515 26;85.17574 20;85.61504 44;86…	112.05169 19028;130.05098 8490;131.05403 5654;	0	0	0	0	0	0	0	0	0	0	0	0	0	0	0	0	0	0	0	0	0	0	0	0	0	0	0	0	0	0	0	0	0
266	0.42	324.127	w/o MS2:QHG/1	[M+H]+	0.106667	TRUE	MOSFIJXAXDLOML-UHFFFAOYSA-N		N/A	-1	-1	-1	-1	QC_6	52.87889 42;60.26686 54;65.03548 64;67.0565 74;68.95081 32;68.98538 60;69.01765 34;69.06985 838;69.50131 30;69.86641 24;70.07734 78;73.02721 66;73.0638 62;73.08022 36;78.03924 62;79.29356 108;81.03515 64;84.04406 754;84.2001 26;84.7644 18;85.04601 130;85.49268 56;85.66873 54;85.71272 64;85.75668 124;85.80933 36;85.85892 56;85.88446 26;85.90984 34;85.93575 112;85.96962 50;85.98665 70;86.01772 92;8…	86.09743 70370;132.10272 33486;112.05198 4200;	0	0	0	0	0	0	0	0	0	0	0	0	0	0	0	0	0	0	0	0	0	0	0	0	0	0	0	0	0	2498.22	1336	3904	0
267	0.17	324.828	Unknown	[M+H]+	0.08	FALSE	No record	No record	No record	-1	-1	-1	-1	QC_1			0	48	34	80	58	0	80	50	70	176	48	0	0	54	124	0	166	56	76	0	0	28	0	36	40	94	82	56	0	46	0	60	0
268	0.23	325.115	.beta.-Gentiobiose	[M+H-H2O]+	0.92	TRUE	DLRVVLDZNNYCBX-UHFFFAOYNA-N	OCC1OC(OCC2OC(O)C(O)C(O)C2O)C(O)C(O)C1O	N/A	-1	935.031	970.339	1000	P_R137	49.39437 16;51.93761 62;57.0947 104;61.03092 142;68.74897 22;68.8042 26;68.87306 32;69.03394 2482;69.07548 20;69.12518 30;69.15352 20;69.28993 24;69.3241 48;69.35381 30;69.59933 30;69.61588 22;70.03683 228;70.06828 64;70.59358 16;70.9077 42;70.9473 30;71.0118 206;71.04929 146;71.13815 22;71.168 16;71.2087 40;71.28998 16;71.94573 20;72.05272 68;73.02818 1184;73.20033 26;73.32932 44;73.50034 20;73.…	85.02969 22260;127.04037 12216;97.02898 5182;	110912	98546.9	89444.7	83197.6	78202.4	63004.4	101603	109570	94160.7	62669.8	75853.3	63892.9	94292.7	87337.3	94728.7	103623	100920	85632.4	85206.9	79508.7	58156.2	68650.9	71405.3	56197.6	64448	60728	51950.9	52268.9	56742.4	48043.1	51939.3	49849.6	34779.3
269	1.78	325.239	w/o MS2:Glycerol 1-myristate	[M+Na]+	0.08	TRUE	DCBSHORRWZKAKO-UHFFFAOYNA-N	CCCCCCCCCCCCCC(=[O])[O]CC([OH])C[OH]	N/A	-1	-1	-1	-1	QC_6	45.28703 88;47.56693 32;65.03797 74;66.99713 26;67.03412 26;67.05516 1038;68.05901 108;68.58136 38;69.06953 90;69.46076 20;69.52537 36;71.04928 278;72.04939 54;73.17406 30;75.04149 108;77.01454 82;77.04047 172;79.05408 1186;79.58347 20;80.70272 30;80.72845 18;80.90514 18;80.97543 364;81.04581 18;81.07048 2124;81.17933 22;81.19698 32;81.30026 22;81.34943 22;81.37072 24;81.42227 30;81.70592 18;82.0…	98.98498 14400;93.07085 2552;81.07048 2124;	66	42	0	56	0	34	82	78	82	68	0	216	160	58	114	38	62	182	74	162	0	124	80	96	68	88	0	0	58	54	70	112	224
270	1.77	327.008	Tris(1-chloro-2-propyl)phosphate; LC-ESI-ITFT; MS2; CE	[M+H]+	0.906667	TRUE	KVMPUXDNESXNOH-UHFFFAOYNA-N	CC(CCl)OP(=O)(OC(C)CCl)OC(C)CCl	CAS 98112-32-4; PUBCHEM CID; INCHIKEY KVMPUXDNESXNOH-UHFFFAOYSA-N; CHEMSPIDER 24387;	-1	987.114	992.875	1000	P_R117	55.66558 84;62.95832 74;67.05531 178;69.06985 134;69.16562 22;69.2837 44;70.07078 106;71.08348 100;73.01051 172;75.00698 72;77.01775 190;78.13572 34;79.0175 48;79.05428 98;80.97378 392;81.0713 106;81.16088 34;81.47393 42;81.77047 44;83.04915 74;83.08466 78;85.41504 22;85.85369 34;87.08411 68;88.07581 44;91.05559 76;92.9901 30;95.04992 198;95.08763 190;95.37965 26;96.05786 158;97.06039 78;97.09125…	98.98557 33960;116.99449 1222;174.99768 550;	6313.11	7408.22	7440.67	7520.89	6717.56	6327.11	6206	7524	7716	6807.11	7354	6358	7157.56	7196	7814.44	6315.33	7839.78	8169.33	7549.33	8698	7048	7386.67	6587.33	6073.56	6637.78	7080.44	6591.11	7549.33	6331.78	6213.33	6359.11	6675.78	7176
271	1.39	327.201	w/o MS2:Ptd(S)Ins-(3,4)-P2 (1,2-dioctanoyl)	[327.2]+	0.08	FALSE	ACVKNNXWKQTKFQ-AWGZLWLLSA-N	CCCCCCCC(=O)OC[C@H](CSP(O)(=O)O[C@H]1[C@H](O)[C@@H](O)[C@H](OP(O)(O)=O)[C@@H](OP(O)(O)=O)[C@H]1O)OC(=O)CCCCCCC	71684606	-1	-1	-1	-1	QC_5			314	190	250	254	96	236	268	192	362	314	268	154	154	286	140	204	280	256	186	366	200	110	120	132	222	0	262	154	154	256	134	144	186
272	1.29	328.14	4',6'-Dimethoxy-4-dimethylamino-2'-hydroxychalcone	[M+H]+	0.653333	TRUE	AJBXYCXQFLOEKN-JXMROGBWSA-N	COC1=CC(OC)=C(C(=O)\C=C\C2=CC=C(C=C2)N(C)C)C(O)=C1	5973634	-1	716.181	987.718	812.5	P_R138	52.60355 16;55.70966 22;57.03148 70;57.45491 58;59.04301 78;60.0399 88;60.99381 74;62.33926 34;68.04907 78;68.9435 26;68.99545 60;69.01229 18;69.03433 2558;69.06892 102;69.1746 24;69.2295 34;69.43937 16;70.03658 140;70.36455 58;70.47457 20;70.49347 26;70.64 22;71.04979 316;71.14127 22;71.67954 42;72.06341 66;72.08092 82;72.41311 16;73.03022 388;73.05227 156;73.21085 16;74.2796 38;75.04267 56;76.9…	120.08224 34632;132.0824 31298;264.12381 27416;	249598	192438	332744	394024	465840	620166	133243	293799	168532	440284	474504	705006	401232	309150	177650	149742	302534	198067	274233	375331	565768	563882	557619	571302	415261	826063	383504	719286	581958	35086	22922	62982	36002
273	0.49	330.118	2',3'-di-O-acetyl-5'-deoxy-5-fluorocytidine; LC-ESI-ITFT; MS2; CE	[M+H]+	0.08	TRUE	NWJBWNIUGNXJGO-RPULLILYSA-N	C[C@H]1O[C@H]([C@H](OC(C)=O)[C@@H]1OC(C)=O)N1C=C(F)C(=N)N=C1O	CAS 161599-46-8; PUBCHEM CID; INCHIKEY NWJBWNIUGNXJGO-RPULLILYSA-N; CHEMSPIDER 9984300;	-1	0.220797	893.85	1000	QC_3	63.39695 64;67.05603 72;69.0356 156;70.06812 96;71.06607 74;72.95531 86;73.13103 24;76.03706 36;83.06812 80;84.04639 258;85.02984 218;85.27561 26;86.09688 246;86.46529 26;86.58376 20;86.80331 20;90.94456 126;91.83336 24;94.06561 256;95.06929 58;97.16679 18;98.98595 54;101.07739 70;105.06171 112;111.5682 44;114.05748 68;116.04247 26;122.06129 196;122.9933 60;123.84116 22;124.10974 38;129.09042 58;…	150.05565 19548;168.067 2890;151.05916 1976;	230	298	308	272	320	212	346	324	322	190	198	140	306	292	94	228	210	210	362	184	94	104	194	132	94	180	16	0	166	110	0	100	66
274	0.71	332.135	Ciprofloxacin; LC-ESI-ITFT; MS2; CE	[M+H]+	0.533333	TRUE	MYSWGUAQZAJSOK-UHFFFAOYSA-N	OC(=O)C1=CN(C2CC2)C2=CC(N3CCNCC3)=C(F)C=C2C1=O	CAS 85721-33-1; KEGG D00186; PUBCHEM CID; INCHIKEY MYSWGUAQZAJSOK-UHFFFAOYSA-N; CHEMSPIDER 2662;	-1	15.7213	387.074	1000	P_R118	67.05542 134;69.03407 516;69.35336 18;71.05058 132;73.03088 68;77.03902 72;78.96419 36;80.96782 88;81.0673 160;81.28694 18;81.38219 42;82.16855 20;82.51334 28;82.98734 44;83.01131 80;84.0518 54;84.68734 28;85.02691 426;85.24335 20;85.2878 26;85.54181 22;86.03022 72;87.04332 116;87.5659 24;90.29436 26;91.03746 136;94.06702 18;96.09019 84;97.02843 438;97.23487 34;98.03259 72;99.04353 84;99.1161 34;…	152.07158 11506;108.0816 11312;136.07909 1508;	17260.9	19403.8	12029.6	11597.1	14694.7	6548	12814	16583.8	10914	7994	10125.1	12171.1	13189.6	13559.1	12351.3	11651.1	12367.8	14591.6	14980.4	14320.9	5646	4535.11	2408	2304	4273.78	1772	1198	1066	1896	18802	7514	27978	16268
275	0.91	332.563	w/o MS2:.beta.-Nicotinamide adenine dinucleotide	[M+2H]2+	0.08	FALSE	BAWFJGJZGIEFAR-NNYOXOHSSA-N	NC(=O)C1=C[N+](=CC=C1)[C@@H]1O[C@H](COP([O-])(=O)OP(O)(=O)OC[C@H]2O[C@H]([C@H](O)[C@@H]2O)N2C=NC3=C2N=CN=C3N)[C@@H](O)[C@H]1O	73415790	-1	-1	-1	-1	QC_6			452	336	430	278	422	440	712	578	382	504	512	438	298	336	460	354	450	906	384	460	568	1348	682	312	320	666	588	422	628	424	586	554	312
276	0.91	333.064	w/o MS2:2'-Deoxyinosine 5'-monophosphate; LC-ESI-QTOF; MS2; CE	[M+H]+	0.08	FALSE	PHNGFPPXDJJADG-RRKCRQDMSA-N	O[C@H]1C[C@@H](O[C@@H]1COP(O)(O)=O)N1C=NC2=C1N=CN=C2O	CAS 3393-18-8; CHEMSPIDER 82650; KEGG C06196; PUBCHEM CID;	-1	-1	-1	-1	QC_4			166	112	110	86	146	156	184	192	448	190	274	200	184	206	188	204	286	270	254	224	300	390	294	274	452	598	286	556	322	262	210	402	76
277	0.45	336.13	N-Acetylglucosaminylasparagine	[M+H]+	0.08	TRUE	YTTRPBWEMMPYSW-VFFCQLMOSA-N	CC(=O)N[C@@H]1[C@@H](O)[C@H](O)[C@@H](CO)O[C@H]1NC(=O)CC(N)C(O)=O	91746260	-1	13.8483	768.383	666.667	QC_4	69.07126 226;70.10149 28;70.69623 28;76.02387 86;81.11991 60;84.04627 464;84.13926 42;85.05017 62;85.28856 60;85.68301 26;85.72778 22;85.82531 36;85.85201 24;85.90253 46;85.93303 24;86.03851 32;86.09712 18932;86.1479 36;86.16747 72;86.21789 68;86.29007 68;86.31014 92;86.34805 72;86.39329 48;86.42622 54;86.45196 48;86.50261 30;86.52537 18;86.55986 60;86.62668 50;86.66305 38;86.78855 28;86.94144 44…	86.09712 18932;132.10272 8712;87.10013 1188;	34	0	138	0	114	52	58	68	56	140	0	80	88	126	72	64	56	78	58	68	72	36	0	108	72	0	184	80	96	0	0	0	0
278	2.16	336.327	Unknown	[M+H]+	0.08	TRUE	No record	No record	No record	-1	-1	-1	-1	QC_1	56.06224 54;65.03329 66;67.05447 874;68.05648 64;68.93957 22;69.07006 1548;69.45596 18;69.78393 26;70.06613 132;71.05289 92;71.08376 64;71.38232 22;72.02384 26;72.0498 156;72.08164 100;73.06436 66;77.03866 108;79.05414 514;79.24177 34;80.05535 114;81.03349 18;81.07033 1778;81.13184 20;81.36194 18;82.07301 236;82.14526 36;82.41171 22;82.66797 22;82.8761 48;82.95702 34;83.0498 130;83.08701 1608;83.…	95.08612 2508;81.07033 1778;83.08701 1608;	836	266	110	0	186	0	34	256	166	118	308	642	0	418	470	170	160	96	128	256	222	240	50	0	68	0	58	140	246	406	148	330	52
279	1.35	336.817	w/o MS2:Cyclic adenosine diphosphate ribose	[336.8]+	0.08	FALSE	BQOHYSXSASDCEA-JXJGEODYSA-N	O[C@@H]1C2COP(O)(=O)OP(O)(=O)OCC3OC([C@H](O)[C@@H]3O)N3C=NC4=C(N=CN4C(O2)[C@@H]1O)C3=N	91746190	-1	-1	-1	-1	QC_1			0	0	0	0	0	112	20	0	38	90	0	0	22	0	0	20	94	54	80	0	0	28	46	0	92	110	16	20	0	0	24	34	40
280	1.35	337.15	w/o MS2:Cys-Ser-Lys	[M+H]+	0.08	FALSE	WZJLBUPPZRZNTO-UHFFFAOYNA-N	NCCCCC(NC(=O)C(CO)NC(=O)C(N)CS)C(O)=O	N/A	-1	-1	-1	-1	QC_2			0	0	502	0	0	420	0	0	284	326	0	380	0	0	0	602	208	0	508	0	512	252	0	314	0	0	344	0	0	0	590	400	568
281	1.42	339.108	w/o MS2:Naringenin-7-O-glucoside	[339.1]+	0.08	TRUE	DLIKSSGEMUFQOK-RGHIGTIISA-N	OC[C@H]1O[C@@H](OC2=CC(O)=C3C(=O)CC(OC3=C2)C2=CC=C(O)C=C2)[C@H](O)[C@@H](O)[C@@H]1O	9910767	-1	-1	-1	-1	QC_4	65.03809 60;68.05429 80;69.03205 68;70.0408 56;70.0669 182;70.81298 30;71.04684 60;71.07327 56;72.0815 116;72.57409 28;73.02739 82;73.08309 56;74.00406 20;74.06376 58;81.03537 362;81.06631 124;81.43666 32;83.00479 32;83.04532 68;83.16019 18;84.04287 86;84.0787 148;85.02986 254;85.17292 20;86.02827 108;86.05992 72;86.09476 172;86.6718 36;87.04803 84;87.10715 66;89.03933 146;89.05941 350;90.0453 76…	177.05602 6230;145.03033 2840;147.04626 766;	156	0	208	424	0	0	154	288	268	228	146	248	454	604	82	228	98	416	412	418	354	178	130	284	186	332	128	126	188	136	0	168	300
282	0.15	340.802	w/o MS2:Cyclic adenosine diphosphate ribose	[340.8]+	0.08	TRUE	BQOHYSXSASDCEA-JXJGEODYSA-N	O[C@@H]1C2COP(O)(=O)OP(O)(=O)OCC3OC([C@H](O)[C@@H]3O)N3C=NC4=C(N=CN4C(O2)[C@@H]1O)C3=N	91746190	-1	-1	-1	-1	QC_3	94.82198 18;94.87943 40;94.92983 1102;96.88052 28;96.92704 142;112.05805 70;112.89796 186;114.89872 66;121.91333 116;122.92706 52;130.04791 70;132.88139 56;134.89389 60;139.75327 20;139.87866 30;139.91447 874;139.98921 20;140.07262 78;140.36995 30;141.91853 72;148.88286 46;156.04358 434;158.02745 68;160.87904 306;160.92839 28;162.87575 52;162.95592 78;192.94565 66;196.05571 40;196.88483 174;200.8…	212.8519 6374;94.92983 1102;204.87224 880;	0	68	0	0	38	20	50	50	52	0	0	62	32	58	64	50	96	0	16	44	34	18	74	68	0	34	136	26	0	112	0	0	48
283	0.23	343.123	2.alpha.-Mannobiose	[M+H]+	0.653333	TRUE	HIWPGCMGAMJNRG-MCQOGNIJSA-N	OC[C@H]1OC(O)[C@@H](OC2O[C@H](CO)[C@H](O)C(O)[C@@H]2O)C(O)[C@H]1O	91746263	-1	925.681	969.866	812.5	P_R171	54.21049 68;61.02523 78;69.03334 1514;69.81661 50;70.0362 82;70.06658 142;71.01173 72;71.05096 346;71.0872 18;73.03178 270;73.34403 26;73.83492 74;74.04099 84;79.63457 22;81.00945 20;81.03509 694;81.30842 24;81.38049 34;82.0392 64;82.06288 86;83.01003 162;83.44154 32;84.64028 22;84.6712 16;84.70149 26;84.73767 32;84.82068 34;84.94361 26;84.9808 100;85.02943 19124;85.09286 32;85.10857 54;85.14067 …	85.02943 19124;127.03976 7016;97.02886 3208;	7119.56	7206	6687.56	6969.33	1552	2306	7686.89	8007.56	7617.33	4614	5426.22	1660	5998.22	6155.56	6364	6859.56	7034.67	6472.22	2176	6752	5225.33	5327.33	6073.78	5704	5990.67	5498.44	3300	4439.78	1026	2530	3946	3702	4486.89
284	1.88	343.226	Iloprost	[M+H-H2O]+	0.08	TRUE	HIFJCPQKFCZDDL-JYTNZNGZSA-N	CC#CCC(C)[C@H](O)\C=C\[C@H]1C(O)CC2C\C(CC12)=C/CCCC(O)=O	91746214	-1	402.409	884.244	765.625	QC_1	57.06735 62;65.03884 70;67.05289 474;68.05811 64;69.03267 92;69.07208 84;70.07492 62;71.05038 202;71.08562 98;71.73919 38;73.60616 22;77.04134 74;77.23578 86;79.05472 344;79.22797 28;80.8577 20;81.04134 40;81.07008 478;81.17517 26;82.04567 68;82.07366 72;82.43902 20;83.04696 62;83.07735 66;83.47894 30;85.06664 118;85.0998 38;85.14705 20;88.05482 20;89.82712 66;91.05552 510;91.31359 26;92.05839 15…	283.26236 5940;145.10294 2690;95.08688 2444;	82	68	0	56	60	0	96	126	150	88	200	180	0	146	82	182	46	90	134	48	128	0	0	112	60	0	224	0	124	56	0	54	156
285	1.6	344.149	w/o MS2:Famciclovir	[M+Na]+	0.16	TRUE	GGXKWVWZWMLJEH-UHFFFAOYSA-N	CC(=O)OCC(CCN1C=NC2=CN=C(N)N=C12)COC(C)=O	3324	-1	-1	-1	-1	QC_5	69.07191 76;77.03989 60;79.05515 68;80.06518 80;81.02984 36;81.06984 110;81.2344 36;83.05445 92;83.08753 118;84.90582 24;85.03564 66;85.9896 22;86.09599 124;89.03716 66;89.06438 60;91.05663 726;91.13534 42;91.46898 18;91.55354 36;91.63562 50;92.06002 68;93.07288 172;93.77209 32;95.05106 290;95.09032 126;95.4412 38;96.05755 24;97.06631 150;98.07204 60;98.10325 30;99.04151 80;100.07802 62;101.10988…	177.05545 14984;145.03012 8680;151.07698 3130;	1556	1288	980	680	524	552	906	1010	2157.11	88	316	296	3308.44	1652	540	656	636	8689.11	12564.9	12632	254	0	60	0	100	168	374	202	170	128	142	202	1308
286	1.39	344.227	Dibucaine	[M+H]+	0.08	TRUE	PUFQVTATUTYEAL-UHFFFAOYSA-N	CCCCOC1=NC2=CC=CC=C2C(=C1)C(=O)NCCN(CC)CC	3025	-1	780.903	941.809	638.889	QC_3	54.17344 66;65.74247 68;67.05827 70;69.03695 96;69.07093 146;69.72702 24;70.03132 54;70.0656 1676;70.08775 26;70.13142 26;70.20797 66;70.26714 66;70.94551 32;71.06827 72;72.08082 1274;72.15079 48;72.25418 34;73.044 66;73.06313 190;73.08668 66;73.29845 32;74.07134 18;76.02315 218;79.04956 112;81.04205 72;81.07884 62;82.05074 64;83.01117 88;83.06105 68;83.09601 24;84.0455 338;84.08186 220;85.03764 …	89.06008 9798;133.08699 2782;70.0656 1676;	468	572	424	234	312	172	458	622	260	236	366	564	290	580	360	326	256	272	450	290	382	314	150	158	388	138	196	198	250	274	176	278	360
287	1.7	345.061	Benzylphosphonic acid	[2M+H]+	0.08	TRUE	OGBVRMYSNSKIEF-UHFFFAOYSA-N	OP(O)(=O)CC1=CC=CC=C1	81312	-1	301.502	882.825	1000	QC_3	67.05062 198;69.07342 40;69.45616 38;70.92131 38;78.58078 72;79.05415 344;79.50098 46;81.03559 136;81.06787 278;81.25632 18;83.05164 42;83.08836 224;83.15936 16;84.05223 130;85.06413 58;86.98642 74;87.01195 60;87.06561 18;87.24666 22;91.05204 204;92.04979 64;93.01743 28;93.07233 156;94.0743 140;94.54743 30;94.85487 20;95.0181 26;95.04922 90;95.08764 214;96.63512 34;97.0272 60;97.06583 144;97.1003…	330.03677 23818;345.05978 9378;331.04166 4592;	56	216	0	336	288	318	0	434	618	284	170	626	332	190	184	140	0	0	474	524	324	62	110	152	0	184	278	54	0	162	348	230	402
288	1.35	346.16	w/o MS2:pyro-Glu-His-Pro-NH2	[M+H-NH3]+	0.08	FALSE	XNSAINXGIQZQOO-UHFFFAOYNA-N	NC(=O)C1CCCN1C(=O)C(CC1=CN=CN1)NC(=O)C1CCC(=O)N1	N/A	-1	-1	-1	-1	QC_4			96	200	210	158	216	132	266	208	0	250	228	130	132	296	116	278	0	180	160	0	238	126	220	124	98	220	122	198	358	144	0	102	364
289	1.35	346.495	Unknown	[M+H]+	0.08	FALSE	No record	No record	No record	-1	-1	-1	-1	QC_1			32	56	0	30	0	0	30	60	44	0	32	0	64	36	0	0	0	0	20	28	196	0	0	0	0	0	18	50	20	26	16	0	0
290	1.63	347.077	3',5'-Dimethoxy-3,5,7,4'-tetrahydroxyflavone	[M+H]+	0.08	TRUE	UZMAPBJVXOGOFT-UHFFFAOYSA-N	COC1=CC(=CC(OC)=C1O)C1=C(O)C(=O)C2=C(O)C=C(O)C=C2O1	5281953	-1	244.397	989.965	809.524	QC_3	67.05545 186;68.31976 20;69.10162 28;72.01308 82;72.08478 24;77.04358 70;79.05396 284;81.03484 74;81.07085 250;83.04793 112;83.09315 60;86.09773 66;87.00356 88;87.04314 74;87.27828 16;87.38714 34;89.06016 104;90.03922 74;91.0526 74;93.02012 28;93.07219 288;93.86852 20;94.07286 22;95.05148 132;95.08554 170;96.09042 82;97.06696 148;97.10614 62;98.10708 62;98.97813 62;99.04086 62;101.05956 252;103.0…	332.05368 6956;347.07758 4030;331.04401 3048;	126	114	0	80	168	122	0	0	110	0	166	328	0	172	62	132	216	166	360	222	106	150	60	0	136	42	0	70	184	0	0	56	130
291	1.46	347.222	Corticosterone	[M+H]+	0.08	TRUE	OMFXVFTZEKFJBZ-HJTSIMOOSA-N	C[C@]12C[C@H](O)[C@H]3[C@@H](CCC4=CC(=O)CC[C@]34C)[C@@H]1CC[C@@H]2C(=O)CO	5753	-1	485.969	952.381	861.111	QC_5	69.03934 136;69.06934 104;69.85207 22;70.02982 68;70.07603 70;71.01148 68;72.0843 82;73.03119 82;73.06503 96;74.06316 78;77.03607 140;79.05876 132;80.05602 22;81.03772 76;81.07213 204;82.07256 84;83.0522 74;84.18795 48;84.2333 22;84.31659 26;84.72829 32;85.0312 58;85.24011 22;85.92188 18;86.09274 80;88.02496 72;88.07901 54;89.05902 134;91.05554 204;91.65614 50;92.0531 20;92.2677 20;93.07224 346;9…	187.11345 914;159.117 906;173.09711 858;	146	72	0	88	96	0	22	144	0	0	62	60	96	108	128	158	0	110	72	160	0	46	56	164	60	0	70	126	0	0	0	72	0
292	0.15	348.783	Unknown	[M+H]+	0.08	FALSE	No record	No record	No record	-1	-1	-1	-1	QC_1			80	54	88	40	54	0	94	106	150	68	128	82	70	0	98	38	0	76	50	16	224	72	70	0	112	292	96	170	202	48	86	18	96
293	1.7	351.252	15(R)-15-Methylprostaglandin F2.alpha.	[M+H-H2O]+	0.08	TRUE	DLJKPYFALUEJCK-KKIXJVLHSA-N	CCCCC[C@@](C)(O)\C=C\[C@H]1[C@H](O)C[C@H](O)[C@@H]1C\C=C/CCCC(O)=O	5283104	-1	677.77	835.08	613.333	QC_5	57.06759 76;65.03951 32;67.05257 152;67.31952 42;69.06847 132;70.07329 70;70.98251 36;71.05085 56;71.0863 86;71.20931 32;76.97442 20;77.04215 68;77.5755 26;79.05518 480;80.07277 68;81.07191 280;82.0721 68;83.04533 66;83.08525 72;90.80267 30;91.05483 292;91.61465 20;93.07039 370;93.17656 18;93.8961 26;94.0777 88;94.20264 24;95.05772 70;95.08922 364;97.03531 30;97.06384 78;97.14783 28;98.13745 30;9…	107.08545 728;133.09904 666;105.07142 540;	308	718	398	350	672	482	306	354	468	360	410	284	196	232	302	248	290	340	300	496	0	0	162	80	224	0	318	302	262	350	524	402	816
294	2.22	352.321	w/o MS2:Bimatoprost amide	[352.3]+	0.08	TRUE	RAGQWYIPCPFTJC-KDACTHKWSA-N	NC(=O)CCC\C=C/C[C@H]1[C@@H](O)C[C@@H](O)[C@@H]1\C=C\[C@@H](O)CCC1=CC=CC=C1	5283106	-1	-1	-1	-1	QC_1	65.04154 62;66.73062 34;67.05463 1338;67.19057 22;67.2083 34;67.66088 38;68.058 66;69.03935 30;69.07095 628;69.20244 22;69.2609 18;69.35721 24;70.07056 130;70.75515 24;71.04851 84;71.08614 724;71.69509 38;72.08372 66;72.10142 68;73.03297 54;73.06779 202;77.0349 100;79.05617 474;79.17476 36;80.67863 28;80.8683 18;81.03577 22;81.06986 3270;81.1106 62;81.15919 42;81.19415 18;81.23438 28;81.27049 18;…	95.086 4490;81.06986 3270;109.10059 2500;	288	84	134	58	100	214	72	36	42	190	328	198	132	154	466	48	192	96	52	60	190	90	64	130	264	110	52	154	192	260	152	248	70
295	1.87	353.27	Monolinolenin (9c,12c,15c)	[M+H]+	0.146667	TRUE	GGJRAQULURVTAJ-PDBXOOCHNA-N	CC\C=C/C\C=C/C\C=C/CCCCCCCC(=O)OCC(O)CO	N/A	-1	921.156	999.444	683.544	QC_2	65.05489 20;66.04268 76;66.80669 26;66.99884 36;67.05528 1904;67.14621 38;67.45087 34;67.50246 28;67.70261 22;68.05769 78;68.72115 24;69.03465 82;69.06841 306;71.04764 244;71.08558 68;73.02621 86;75.04284 70;77.04275 50;78.04576 66;78.77566 32;79.05401 1216;79.12366 18;79.21049 22;79.56876 34;80.05561 76;80.23305 36;80.73212 26;80.84023 28;81.01189 26;81.04624 28;81.07063 3724;81.13161 48;81.1553…	95.08716 3998;81.07063 3724;121.10168 2952;	1396	1314	1014	530	960	868	1004	720	1274	800	438	856	746	590	1100	616	650	554	602	658	404	678	682	382	706	346	1128	646	760	1700	1110	1122	5437.56
296	1.78	353.269	Monolinolenin (9c,12c,15c)	[M+H]+	0.08	TRUE	GGJRAQULURVTAJ-PDBXOOCHNA-N	CC\C=C/C\C=C/C\C=C/CCCCCCCC(=O)OCC(O)CO	N/A	-1	840.02	979.894	582.279	QC_1	67.05431 1008;67.18291 24;67.37534 16;68.06027 74;69.07001 238;70.75685 22;71.04845 64;79.05428 544;79.28825 48;80.05804 54;81.07011 1396;81.10712 34;81.14468 24;81.22201 16;81.29734 32;81.32207 24;81.61034 30;82.05158 82;82.07404 74;83.04921 90;83.08749 162;85.06902 116;86.06596 80;87.04734 46;89.05607 68;91.05432 436;91.10985 30;91.35455 26;92.37195 50;92.98616 34;93.07011 934;93.13296 30;93.29…	95.08582 2160;81.07011 1396;109.10063 1336;	400	592	348	90	342	310	366	290	288	208	396	322	370	450	210	172	312	292	232	270	366	314	174	374	394	230	396	528	174	422	286	76	212
297	1.53	356.098	w/o MS2:Aztreonam	[356.1]+	0.08	TRUE	WZPBZJONDBGPKJ-VEHQQRBSSA-N	C[C@H]1[C@H](NC(=O)C(=N/OC(C)(C)C(O)=O)\C2=CSC(N)=N2)C(=O)N1S(O)(=O)=O	9568617	-1	-1	-1	-1	QC_2	62.56182 32;69.0323 80;69.07988 86;71.00899 68;79.69628 40;80.40338 42;80.88947 34;81.06992 76;84.04153 72;85.06862 84;87.0545 70;89.06314 94;89.16644 22;89.38777 24;91.05424 834;91.08037 32;91.17187 34;91.86055 20;93.06633 76;93.68291 34;95.09023 28;95.69356 18;97.04732 86;97.06799 52;98.97573 154;99.07148 42;100.07702 62;104.05469 72;106.54249 36;109.03004 66;109.10066 62;110.09586 70;112.04963…	147.04521 18128;119.04886 2018;148.04851 2012;	102	82	162	90	0	118	346	162	0	166	246	20	0	90	98	0	216	298	400	122	0	224	0	274	180	0	0	0	158	0	0	74	232
298	1.4	358.206	w/o MS2:Gln-Thr-Lys	[M+H-H2O]+	0.08	FALSE	OUBUHIODTNUUTC-UHFFFAOYNA-N	CC(O)C(NC(=O)C(N)CCC(N)=O)C(=O)NC(CCCCN)C(O)=O	N/A	-1	-1	-1	-1	QC_3			60	328	172	0	166	102	68	0	296	86	0	128	174	218	62	146	54	224	192	0	98	44	298	88	204	132	0	248	184	232	0	192	504
299	1.76	359.076	Aristolochic acid	[M+NH4]+	0.08	TRUE	BBFQZRXNYIEMAW-UHFFFAOYSA-N	COC1=CC=CC2=C3C4=C(OCO4)C=C(C(O)=O)C3=C(C=C12)[N+]([O-])=O	2236	-1	362.49	968.076	500	QC_2	69.03431 58;79.05163 68;79.2377 34;81.0396 48;81.06413 32;83.04665 56;83.09034 164;84.0798 82;85.02586 68;85.17659 22;90.98766 34;93.07668 80;95.09201 86;95.31392 22;98.10191 70;99.97839 74;105.04202 20;105.07049 124;107.0566 24;107.08363 238;107.44778 22;107.48595 32;108.05904 66;108.08372 54;109.10313 66;110.96487 20;111.0789 62;111.17205 30;115.02209 50;117.0691 156;117.1114 20;118.08879 70;11…	344.05319 18832;359.07632 7392;345.05527 3696;	0	0	0	138	0	0	0	0	0	0	0	416	0	0	120	62	0	0	0	0	220	56	82	0	64	0	0	0	0	0	0	0	0
300	0.24	360.15	Palatinose	[M+NH4]+	0.8	TRUE	PVXPPJIGRGXGCY-TZLCEDOOSA-N	OC[C@H]1O[C@H](OC[C@H]2OC(O)(CO)[C@@H](O)[C@@H]2O)[C@H](O)[C@@H](O)[C@@H]1O	439559	-1	417.499	931.65	462.185	P_R157	54.29774 34;55.9123 100;61.03069 70;64.04877 20;67.05398 76;68.75551 24;69.0062 32;69.03417 2324;69.09493 24;69.15684 16;69.21621 22;69.32694 52;69.50812 22;69.74503 18;69.97343 30;70.03981 70;70.06834 64;70.10973 30;70.69069 28;70.82848 24;71.0126 320;71.05096 96;71.64211 34;72.07739 144;72.98297 24;73.00903 50;73.0295 1200;74.03158 68;78.13343 52;78.50892 46;79.05168 32;81.03465 582;81.09413 20…	127.03945 15380;85.02869 14468;145.04999 5182;	10368.4	8793.78	7553.11	9348.44	9705.78	9509.33	14487.8	14015.1	14359.1	7362	7700.44	8781.78	8610.44	9030.67	6430	11533.3	8022.44	7173.33	7992.44	11309.3	7800	8362.67	7209.56	11802.7	9507.78	7351.11	11206	10995.6	10919.1	6833.56	7314	4846	13870.4
301	1.69	361.092	Rosmarinic acid	[M+H]+	0.08	TRUE	DOUMFZQKYFQNTF-ZZXKWVIFNA-N	OC(=O)C(CC1=CC(O)=C(O)C=C1)OC(=O)\C=C\C1=CC(O)=C(O)C=C1	N/A	-1	350.587	978.537	750	QC_2	49.82898 100;59.04916 80;67.45097 26;69.03512 180;69.07412 46;71.05068 76;75.02735 94;81.07561 96;81.25981 28;83.08374 28;83.11857 42;83.14144 32;84.64051 22;85.03129 62;85.22938 28;87.00101 70;89.05824 86;90.97801 56;91.05752 48;91.71901 36;93.06946 98;95.04904 78;95.0881 210;95.15687 20;95.55759 28;96.06191 60;97.06534 144;97.92177 34;98.09526 22;99.04849 68;99.08184 92;100.6534 40;102.94765 66…	303.05038 9364;328.0571 8534;331.04526 8140;	0	0	0	72	286	0	0	106	0	0	228	0	138	0	172	0	0	110	0	0	122	130	0	0	0	0	0	174	52	0	114	198	156
302	1.29	361.244	Thr-Ile-Lys	[M+H]+	0.08	TRUE	AHOLTQCAVBSUDP-UHFFFAOYNA-N	CCC(C)C(NC(=O)C(N)C(C)O)C(=O)NC(CCCCN)C(O)=O	N/A	-1	103.14	998.671	1000	QC_6	60.05716 274;67.05887 62;69.06892 206;70.06609 466;70.18761 18;70.48341 24;71.06861 80;71.80028 34;72.08129 616;72.16051 22;73.76877 22;74.01407 76;74.05878 152;74.08588 82;75.04369 68;75.06152 68;76.0462 70;82.07693 32;82.11626 20;84.04307 468;84.08383 246;84.272 28;84.47301 30;84.6737 30;85.03034 60;85.17297 26;85.36755 32;86.04734 64;86.09747 424;86.13168 26;86.20451 28;86.50446 20;87.0191 28;…	152.05696 3474;216.12248 1590;114.10128 1352;	28	0	0	72	70	0	0	0	0	0	0	0	0	0	62	64	38	26	0	0	112	0	0	0	0	0	60	34	0	0	0	0	0
303	0.17	362.878	w/o MS2:Cytidine 5'-diphosphocholine	[362.9]+	0.08	TRUE	RZZPDXZPRHQOCG-OJAKKHQRSA-N	C[N+](C)(C)CCOP([O-])(=O)OP(O)(=O)OC[C@H]1O[C@H]([C@H](O)[C@@H]1O)N1C=CC(N)=NC1=O	76963096	-1	-1	-1	-1	QC_4	94.93096 70;96.9355 54;104.07227 70;112.897 64;130.30049 26;138.05673 24;139.91301 68;140.14009 24;150.9153 52;151.18088 20;156.04457 80;160.88608 60;174.89645 82;181.96645 58;186.01994 92;190.89583 72;191.9771 60;196.88808 108;202.90918 56;204.86502 324;212.67062 18;212.85287 312;213.88943 22;214.85324 1254;215.62373 22;215.80171 48;215.89777 26;216.85326 194;217.5193 40;218.15128 22;224.97997 5…	214.85324 1254;261.93045 528;204.86502 324;	0	0	60	20	0	0	0	60	68	0	110	62	0	28	64	50	0	34	0	0	0	60	0	26	18	18	44	64	36	104	32	76	44
304	1.77	364.321	w/o MS2:Prostaglandin F2.alpha. dimethylamide	[364.3]+	0.08	TRUE	QGAWKBHDDFBNMX-GWSKAPOCSA-N	CCCCC[C@H](O)\C=C\[C@H]1[C@H](O)C[C@H](O)[C@@H]1C\C=C/CCCC(=O)N(C)C	5283075	-1	-1	-1	-1	QC_1	55.88894 80;64.68904 20;65.04205 320;66.00673 20;67.0543 3118;67.08553 30;67.10287 44;67.12974 22;67.1826 22;67.23739 34;67.25682 32;67.27597 46;67.29842 46;67.53645 30;67.7585 18;68.06631 44;68.18796 18;68.77622 18;68.84874 76;68.97796 32;69.03467 54;69.07014 1814;69.09612 22;69.29196 30;69.42218 22;69.44083 18;71.04986 126;73.03061 62;73.07928 32;73.17972 28;73.36054 38;73.46101 18;74.77263 24;…	305.24652 8334;93.07012 5194;81.07024 4850;	60	78	110	180	88	0	0	30	24	82	88	92	58	50	72	62	112	88	50	62	38	68	42	0	64	66	76	106	114	70	74	164	126
305	0.23	372.186	1-Pentyl-3-(4-methoxynaphthoyl)indole	[M+H]+	0.08	TRUE	UBMPKJKGUQDHRM-UHFFFAOYSA-N	CCCCCN1C=C(C(=O)C2=CC=C(OC)C3=CC=CC=C23)C2=C1C=CC=C2	10547208	-1	0.0912175	997.086	333.333	QC_5	65.58932 94;70.06774 158;71.05795 74;71.73344 32;71.81171 40;71.83678 32;71.86767 54;71.9202 32;71.95713 18;72.02362 24;72.08143 12166;72.16188 22;72.18577 134;72.21176 22;72.24361 46;72.26756 26;72.28735 30;72.32565 40;72.3572 58;72.38202 18;72.41619 22;72.4828 36;72.55949 50;72.5826 20;72.71355 40;72.78003 30;72.97026 20;73.03914 24;73.08436 298;73.1562 38;73.47153 32;73.756 26;73.83699 36;74.0…	118.08753 12552;72.08143 12166;119.08985 532;	66	100	120	88	86	78	0	52	126	0	144	198	52	86	38	126	126	188	158	86	58	0	76	118	52	84	0	86	68	180	276	264	400
306	1.32	374.202	N-Desmethyltrimebutine	[M+H]+	0.08	TRUE	ZFPDLGDYDUPYEZ-UHFFFAOYNA-N	CCC(COC(=O)C1=CC(OC)=C(OC)C(OC)=C1)(NC)C1=CC=CC=C1	N/A	-1	206.771	985.616	823.529	QC_3	69.03374 142;69.07117 142;70.04248 38;70.06614 676;71.01096 66;71.06812 48;72.05725 24;72.08237 448;72.28606 18;72.85285 34;73.03104 138;73.06411 70;73.08565 64;74.03903 18;74.05923 146;76.06864 56;77.9916 26;78.13763 40;79.05209 62;82.05244 68;83.01202 72;83.05352 74;84.04558 608;84.08372 370;84.4072 22;85.02818 626;85.06875 74;85.08567 64;86.01054 54;86.03204 136;86.05935 84;86.09643 1342;86.15…	89.06058 4172;124.03945 2024;195.12343 1862;	0	326	278	86	0	0	150	0	268	170	384	110	0	52	0	128	0	0	0	246	0	138	0	92	0	0	204	212	0	100	150	182	214
307	0.19	381.08	w/o MS2:Lactacystin	[381.1]+	0.72	TRUE	DAQAKHDKYAWHCG-AYZOTZQANA-N	CC(C)[C@H](O)[C@]1(NC(=O)[C@H](C)[C@@H]1O)C(=O)SC[C@H](NC(C)=O)C(O)=O	N/A	-1	-1	-1	-1	QC_2	45.97452 16;47.17591 16;56.90786 16;62.41376 16;83.61707 16;87.05235 80;87.30011 16;89.94064 66;102.0696 84;109.06566 66;115.85543 16;118.08199 136;118.5195 28;118.59311 16;129.30621 16;144.07631 82;150.94232 18;158.92487 52;159.30302 16;161.45984 16;162.07603 54;174.90527 28;176.8912 64;176.93613 62;177.06453 68;184.06664 52;189.01379 44;192.03027 100;200.08008 68;203.4845 44;206.896 48;210.9916…	248.90182 168;118.08199 136;192.03027 100;	28488	15462	14402	8714.44	8211.78	6486.89	25654.2	31402	19318	12536	17706.5	9243.11	29618.9	20816.5	35672	37474	46698	28699.3	17047.1	22366.2	13752.7	16142.7	18416	16053.6	20155.3	41900	19128	23034.5	22252.2	14880.9	2755.33	26878	11056.9
308	2.03	383.257	4-Dodecyloxy-2-hydroxybenzophenone	[M+H]+	0.08	TRUE	ARVUDIQYNJVQIW-UHFFFAOYSA-N	CCCCCCCCCCCCOC1=CC(O)=C(C=C1)C(=O)C1=CC=CC=C1	76330	-1	93.9582	941.617	777.778	QC_4	67.0547 256;67.13783 22;67.61721 34;69.03431 262;69.06836 92;69.08432 70;69.25183 24;69.562 30;71.05341 86;71.15005 62;78.83566 32;79.05582 144;79.41454 38;81.07152 534;82.07962 74;83.04993 124;83.61423 30;86.06393 124;87.05087 66;88.45939 32;89.05894 30;91.05558 738;91.35454 40;92.05763 110;93.02013 24;93.06938 726;93.17276 42;93.36171 40;93.38058 50;93.47246 48;94.07249 134;95.05296 124;95.0862…	165.09224 1154;121.10197 1046;157.10242 878;	104	64	0	0	64	0	0	0	70	98	0	154	0	62	0	112	132	98	118	98	94	0	154	54	16	46	64	108	0	0	0	64	78
309	1.34	384.115	Trp(Dioxidation)-Met(O)	[M+H]+	0.08	TRUE	NZSOUJVNMFTBNT-UHFFFAOYNA-N	CS(=O)CCC(NC(=O)C(N)CC(=O)C1=CC=CC=C1NC=O)C(O)=O	N/A	-1	1.08098	878.777	538.462	QC_3	68.04752 72;69.03541 280;69.4548 20;69.97984 32;70.02966 26;70.06482 1236;70.42606 26;71.04601 72;71.07034 72;71.9555 56;72.07956 324;73.02891 74;73.06733 172;73.27375 20;73.62179 22;73.67105 50;74.00993 32;74.06022 28;76.0399 144;76.33646 32;76.48811 22;79.05652 28;80.98957 24;81.03452 78;81.13055 20;84.04543 364;84.08555 210;84.1693 18;84.81934 18;85.02956 1046;85.12344 30;85.88243 32;86.00079 …	252.07347 15556;162.07919 2742;206.06815 2352;	108	228	170	0	0	0	144	156	0	0	82	0	0	0	162	156	198	362	234	0	0	0	118	0	0	114	156	0	164	282	282	224	482
310	1.74	387.181	Carbobenzyloxy-L-norvalyl-L-norleucine	[M+Na]+	1	TRUE	XPRXIIXCLWGYHA-CVEARBPZSA-N	CCCC[C@H](NC(=O)[C@@H](CCC)NC(=O)OCC1=CC=CC=C1)C(O)=O	91746289	-1	3.58909	997.48	1000	QC_6	58.6004 60;61.24929 88;68.80812 34;68.99929 18;69.03275 1170;69.12841 26;69.18643 26;69.82697 22;70.03696 24;70.52516 22;71.01192 42;71.04686 128;71.08442 60;72.0528 122;73.02815 114;74.09029 70;75.04117 72;77.03847 490;77.30504 38;77.65906 18;78.04382 66;78.62239 22;78.66418 24;78.81991 24;79.01682 22;79.05494 1072;79.08046 28;80.05641 62;80.11536 18;81.02957 134;81.07283 78;81.96988 24;82.03947…	105.07066 32050;121.06517 6390;93.07088 2960;	10755.8	24510.9	14906.4	15477.3	13275.8	14951.1	14187.1	11589.1	11927.3	11478.2	11555.3	11910.9	10344.4	11809.1	17504.7	19360	16268.9	14405.8	16775.1	14915.6	14759.3	14300.2	16356.7	15022.7	15055.8	14970	15170.9	15286	16453.8	12356.9	12740.2	12993.6	14236.9
311	1.4	388.253	Ile-Gln-Lys	[M+H]+	0.08	TRUE	LKACSKJPTFSBHR-UHFFFAOYNA-N	CCC(C)C(N)C(=O)NC(CCC(N)=O)C(=O)NC(CCCCN)C(O)=O	N/A	-1	114.906	978.955	757.576	QC_4	67.05476 82;68.04987 74;69.03523 122;69.07153 32;69.41819 30;69.79673 24;70.06346 272;70.15833 18;70.18669 18;71.06656 60;71.86323 36;71.89927 28;72.08128 536;72.18288 16;73.0295 126;74.00533 32;74.06567 20;74.20801 22;76.02403 140;77.21935 28;80.06345 80;81.05185 58;81.15289 42;82.05379 86;82.07242 66;83.01 78;83.06314 136;83.09004 90;83.77755 22;84.00532 20;84.0459 218;84.08326 124;85.02974 760…	89.06065 8654;133.0863 3030;86.09767 1378;	634	310	370	308	172	272	306	386	372	392	350	404	306	562	370	286	152	380	390	250	226	282	212	210	206	216	334	198	268	472	284	286	184
312	0.16	389.782	Unknown	[M+H]+	0.08	FALSE	No record	No record	No record	-1	-1	-1	-1	QC_1			18	42	0	0	0	0	0	0	0	18	0	0	0	40	30	0	0	42	30	26	0	18	18	86	0	0	0	32	44	0	0	54	0
313	1.9	391.263	Digoxigenin	[M+H]+	0.08	TRUE	SHIBSTMRCDJXLN-SYIORAATSA-N	C[C@@]12[C@H](CC[C@]1(O)C1CCC3C[C@@H](O)CC[C@]3(C)C1C[C@H]2O)C1=CC(=O)OC1	58559693	-1	642.858	967.976	802.469	QC_1	48.6173 30;67.05544 192;69.03887 62;69.06888 110;72.08829 64;77.04269 220;79.0536 578;79.22655 20;79.52046 36;81.06905 1042;82.07391 72;82.20192 36;82.74084 34;83.02974 18;84.98899 22;85.06482 264;85.25659 32;85.61505 24;85.68697 44;86.70528 30;87.32684 20;88.07585 80;89.01183 74;91.05273 516;92.78036 40;93.0403 20;93.06822 912;93.49673 28;94.31678 32;94.84464 46;95.04954 762;95.08529 586;95.2143…	145.10185 1314;105.07034 1234;119.08556 1170;	0	0	204	0	0	454	224	0	0	0	0	328	0	154	0	0	0	328	0	492	0	0	0	0	0	0	0	0	0	424	0	0	374
314	1.56	395.217	w/o MS2:His-Thr-Arg	[M+H-H2O]+	0.08	FALSE	FCPSGEVYIVXPPO-UHFFFAOYNA-N	CC(O)C(NC(=O)C(N)CC1=CNC=N1)C(=O)NC(CCCNC(N)=N)C(O)=O	N/A	-1	-1	-1	-1	QC_5			84	54	104	16	0	180	96	74	0	128	56	136	116	44	122	202	48	0	0	118	124	60	0	0	96	228	0	32	48	0	148	136	170
315	0.17	397.762	Unknown	[M+H]+	0.08	FALSE	No record	No record	No record	-1	-1	-1	-1	QC_1			0	40	54	72	0	0	0	0	0	0	0	44	0	0	16	0	32	0	32	18	28	30	0	40	28	40	0	0	0	70	32	0	56
316	2.42	401.221	Pinoxaden; LC-ESI-ITFT; MS2; CE	[M+H]+	0.08	TRUE	MGOHCFMYLBAPRN-UHFFFAOYSA-N	CCC1=CC(C)=CC(CC)=C1C1=C(OC(=O)C(C)(C)C)N2CCOCCN2C1=O	CAS 243973-20-8; PUBCHEM CID; INCHIKEY MGOHCFMYLBAPRN-UHFFFAOYSA-N; CHEMSPIDER 182281;	-1	208.54	973.299	333.333	QC_3	69.0757 74;74.94363 20;79.05903 284;81.07429 110;83.04437 34;84.04586 56;85.10021 74;85.76658 24;86.95242 62;87.10101 74;90.90381 44;91.04591 52;93.06696 174;94.07913 60;95.08254 158;96.09288 82;97.01566 22;98.93668 22;99.04309 82;107.03041 30;107.08132 68;107.50555 30;108.08875 74;108.76768 22;109.0382 88;109.09612 82;112.98636 74;116.978 102;118.93967 78;119.06464 82;119.09717 54;121.10381 218;…	317.18134 318;305.13394 316;79.05903 284;	0	0	0	0	40	66	0	0	120	82	182	344	128	236	0	68	66	0	74	106	0	0	0	0	0	0	62	140	132	0	0	0	74
317	1.41	402.233	w/o MS2:D-erythro-Sphingosine-1-phosphate	[M+Na]+	0.08	FALSE	DUYSYHSSBDVJSM-KRWOKUGFSA-N	CCCCCCCCCCCCC\C=C\[C@@H](O)[C@@H](N)COP(O)(O)=O	10883396	-1	-1	-1	-1	QC_5			112	0	240	52	178	60	0	116	70	172	0	0	134	144	96	0	116	210	128	150	102	132	90	158	78	0	100	0	176	0	154	66	256
318	1.45	403.215	w/o MS2:Pro-Met-Arg	[M+H]+	0.08	FALSE	BARPGRUZBKFJMA-UHFFFAOYNA-N	CSCCC(NC(=O)C1CCCN1)C(=O)NC(CCCNC(N)=N)C(O)=O	N/A	-1	-1	-1	-1	QC_2			152	102	0	0	336	0	154	100	128	170	0	0	126	0	74	0	92	0	0	0	0	46	0	206	0	0	64	96	256	126	226	92	430
319	2.11	403.232	2-Oxazolidinone, 3-amino-5-(4-morpholinylmethyl)-	[2M+H]+	0.08	TRUE	TVHAMVOINIHMEX-UHFFFAOYNA-N	NN1CC(CN2CCOCC2)OC1=O	N/A	-1	577.87	741.286	388.889	QC_1	53.98018 16;57.0714 82;57.9063 16;61.04679 28;61.06355 62;66.60908 16;68.99678 456;69.0718 34;69.30984 34;70.0639 56;72.78954 18;80.30257 16;81.07237 70;85.10477 78;87.00623 316;87.04491 16;94.93995 16;96.0854 68;98.25947 16;100.84705 28;107.0852 22;109.06418 98;109.1009 146;110.65955 16;111.00791 3018;111.0518 38;111.25261 20;111.35443 22;111.40593 18;111.5214 16;111.54408 42;111.78664 26;111.94…	129.01891 29876;185.08133 9526;139.00362 6984;	1392	372	526	842	192	2812	1874	858	244	330	514	2722	432	690	66	820	874	248	336	594	560	1076	540	596	526	504	196	536	658	380	374	1120	400
320	1.74	404.206	w/o MS2:YFNKPTGYGSSSRRAPQT/5	[M+5H]5+	1	TRUE	MOSFIJXAXDLOML-UHFFFAOYSA-N		N/A	-1	-1	-1	-1	P_R165	49.24997 68;65.03728 72;69.03354 1942;69.14935 44;69.3494 26;70.03549 238;71.02164 70;71.05376 82;72.08804 66;73.02852 174;73.18433 20;75.04317 66;76.12494 74;77.03877 222;79.05299 718;79.23666 30;81.03667 172;81.06879 212;82.03738 134;83.04987 914;83.08939 30;83.24378 26;84.05561 188;84.68501 32;85.02844 420;85.58809 18;86.18668 34;87.04404 398;87.28149 26;88.04116 60;90.02153 112;91.05098 432;9…	105.07103 15304;121.06552 10546;129.05563 2098;	3562	7583.33	4071.56	5157.56	4171.11	4331.56	4389.78	3778.67	4289.56	3161.56	3127.33	3312.22	3122.44	3943.11	5496.67	5284.22	4063.33	4367.78	5187.78	4618.22	3684.67	3562.22	4655.78	4700.89	4236.67	4123.78	4315.78	4294.67	3909.33	4201.11	4544	4143.33	6230.67
321	0.17	406.773	Unknown	[M+H]+	0.08	TRUE	No record	No record	No record	-1	-1	-1	-1	QC_1	94.24392 74;94.55085 32;94.62799 26;94.81818 30;94.87759 56;94.92998 3188;94.99223 32;95.06686 20;95.10972 26;95.16409 26;95.19131 20;95.52175 18;96.9295 248;112.88425 74;114.90351 90;118.0858 254;121.92265 128;122.80083 30;122.92653 528;123.11327 26;123.941 54;124.92641 62;138.05193 88;139.28419 18;139.3038 24;139.33958 24;139.77965 22;139.84584 62;139.91484 4900;139.9968 34;140.09756 32;140.174…	204.87001 8578;139.91484 4900;94.92998 3188;	0	0	54	0	0	26	0	0	0	0	0	0	38	0	0	0	0	0	0	0	0	0	0	0	54	0	0	0	32	40	0	76	16
322	1.57	407.218	L-Tryptophanamide	[2M+H]+	0.08	TRUE	JLSKPBDKNIXMBS-VIFPVBQESA-N	N[C@@H](CC1=CNC2=C1C=CC=C2)C(N)=O	439356	-1	2.26269	854.46	1000	QC_6	57.45382 54;67.05476 70;69.19947 18;73.02718 60;75.06129 58;79.01548 44;79.05227 38;79.15107 22;81.03226 180;81.07418 154;81.45296 22;82.05789 128;83.04782 134;83.06393 128;84.047 134;84.08059 224;85.09837 100;85.1727 32;87.07979 80;91.05449 96;92.06231 54;93.04471 112;93.07069 70;94.05475 92;94.07494 72;95.05605 78;97.02985 94;97.06856 62;101.02337 68;102.97515 56;103.0414 152;103.29448 22;103.8…	156.07744 2618;110.0738 1622;146.06003 844;	0	116	0	0	0	154	144	136	0	130	0	170	0	140	92	0	66	152	88	0	74	0	164	138	0	38	82	0	102	258	0	130	0
323	1.57	407.718	Unknown	[M+H]+	0.08	FALSE	No record	No record	No record	-1	-1	-1	-1	QC_1			0	68	0	0	0	0	0	0	0	72	0	174	70	78	0	0	0	0	0	0	0	0	110	0	24	0	0	66	0	0	0	0	0
324	2.09	409.274	Prostaglandin D2 1-glyceryl ester	[M+H-H2O]+	0.08	TRUE	AWSHXGOINMVSGP-LJAYCTNTSA-N	CCCCC[C@H](O)\C=C\[C@@H]1[C@@H](C\C=C/CCCC(=O)OCC(O)CO)[C@@H](O)CC1=O	24778487	-1	618.227	978.531	741.379	QC_1	56.77258 68;62.05879 60;67.0533 442;67.13519 18;67.21725 20;67.26096 32;69.07133 218;71.08783 138;77.03903 86;79.05569 662;79.62299 24;79.94611 90;80.06001 174;81.0077 22;81.06931 1138;81.1377 18;81.47734 26;81.68649 24;82.07343 162;83.05379 130;83.08568 150;83.1038 80;85.03047 82;85.06543 210;85.10971 68;85.23245 38;86.78275 62;89.34837 18;90.91371 68;91.05381 882;91.34739 18;92.05422 72;92.7956…	165.09122 2052;95.08584 1880;105.06903 1798;	0	0	48	204	64	68	62	0	0	98	0	388	132	162	74	64	80	66	114	0	68	0	98	98	58	102	0	0	84	58	168	108	108
325	1.8	415.21	w/o MS2:His-Met-Lys	[M+H]+	0.986667	TRUE	YYOCMTFVGKDNQP-UHFFFAOYNA-N	CSCCC(NC(=O)C(N)CC1=CNC=N1)C(=O)NC(CCCCN)C(O)=O	N/A	-1	-1	-1	-1	P_R117	67.05839 48;69.03136 208;69.07185 30;71.04882 100;73.06658 94;81.02967 122;83.02202 32;83.05138 570;83.19628 26;85.03018 230;87.01608 20;87.04294 58;89.04886 74;90.79196 36;90.96725 22;91.04021 216;91.05471 308;91.09872 24;91.13622 24;91.49193 30;93.04073 64;93.07178 74;93.22449 26;93.69114 84;97.06697 78;98.97645 64;99.04246 146;100.07746 94;101.04432 80;102.52161 24;103.05486 184;103.21089 20;1…	119.08679 11986;135.08133 2530;120.08965 1406;	3801.11	1584	3496	2564.22	3081.33	2857.78	2852.44	2602.22	3726.44	3973.33	3490.44	2984	2744.89	3057.11	3362.67	2975.33	3834	3216	2903.33	2792	3014.44	3350.67	3431.56	3188.22	3046.89	3218	3979.11	3748.22	2496.22	2906.44	4236	3338.89	3870
326	1.49	415.216	w/o MS2:His-Met-Lys	[M+H]+	0.08	FALSE	YYOCMTFVGKDNQP-UHFFFAOYNA-N	CSCCC(NC(=O)C(N)CC1=CNC=N1)C(=O)NC(CCCCN)C(O)=O	N/A	-1	-1	-1	-1	QC_1			66	0	0	278	234	0	284	180	88	52	0	102	132	0	144	194	56	134	174	286	178	70	76	0	52	298	0	0	94	0	0	0	0
327	1.49	415.716	w/o MS2:YGGFMKK/2	[M+2H]2+	0.08	FALSE	MOSFIJXAXDLOML-UHFFFAOYSA-N		N/A	-1	-1	-1	-1	QC_6			0	0	72	0	0	0	42	18	0	18	0	0	0	26	0	0	0	0	0	18	82	58	40	26	22	0	0	30	0	48	50	0	0
328	0.27	416.212	w/o MS2:Maistemonine	[M+H]+	0.08	TRUE	SKYPPFSYUDCEQR-BPFSIFLDNA-N	C[O]C1=C(C)C(=[O])[O][C@]11C(=[O])C(C)=C2CCCC[N]3[C@@H](CC[C@]123)[C@@H]1C[C@H](C)C(=[O])[O]1	N/A	-1	-1	-1	-1	QC_1	71.68428 30;71.78049 22;71.81685 32;71.90613 32;72.08072 3886;72.1257 26;72.16273 26;72.48064 36;72.50876 42;72.54784 50;72.67097 24;73.02765 124;73.0852 142;75.04221 132;76.04388 42;77.6032 24;81.03679 70;83.05138 84;83.07417 30;84.08448 60;85.02715 290;85.36868 32;87.97783 28;89.43105 22;90.72272 42;91.0388 164;97.02877 154;99.04329 46;100.84994 26;101.05878 324;101.18664 46;101.35918 24;101.45…	118.08652 5156;72.08072 3886;119.09019 416;	0	0	0	0	74	0	0	74	0	0	72	0	68	0	0	54	22	44	112	0	58	64	0	0	58	42	46	0	54	126	0	70	166
329	1.34	418.226	Gly-Trp-Arg	[M+H]+	0.08	TRUE	FXTUGWXZTFMTIV-UHFFFAOYNA-N	NCC(=O)NC(CC1=CNC2=C1C=CC=C2)C(=O)NC(CCCNC(N)=N)C(O)=O	N/A	-1	180.463	870.98	820	QC_2	60.04989 68;69.03442 126;69.21167 36;70.06565 982;71.07003 160;72.05679 24;72.08131 1304;72.11332 20;72.23301 24;73.08893 80;73.86729 28;74.00745 64;74.02371 86;74.0591 188;74.41032 18;75.05639 64;75.79011 26;76.03784 74;78.03648 64;81.9604 36;83.0584 70;84.01776 26;84.04669 416;84.08337 270;84.10615 70;84.19179 22;84.57682 32;84.84538 26;84.9793 46;85.02842 602;85.05232 52;85.11722 26;85.14829 3…	89.06078 4082;133.08719 1754;86.09631 1532;	100	0	0	0	0	0	170	238	100	0	0	0	0	0	96	202	0	0	0	112	0	0	0	284	188	0	0	0	0	0	0	176	188
330	1.27	420.106	w/o MS2:Bromperidol	[M+H]+	0.08	TRUE	RKLNONIVDFXQRX-UHFFFAOYSA-N	[OH]C1(CC[N](CCCC(=[O])C2=CC=C([F])C=C2)CC1)C1=CC=C([Br])C=C1	2448	-1	-1	-1	-1	QC_2	57.98589 34;58.99627 128;60.98796 72;70.06113 148;72.0934 118;74.00859 66;75.86619 28;75.98781 18;76.02209 4408;76.08852 24;76.14756 56;76.22469 34;76.37106 52;76.39548 34;76.52113 26;76.55211 26;76.57393 34;76.63061 26;76.80494 20;77.02782 132;77.13266 26;77.23333 24;77.91802 26;78.0158 152;78.70042 62;82.07906 86;83.03455 64;83.0612 74;84.01517 26;84.04591 1248;84.07959 54;84.27269 20;84.37959 …	162.02187 4714;76.02209 4408;179.04793 3894;	0	0	0	0	522	260	188	240	0	0	0	0	0	0	0	236	0	0	0	0	0	0	0	0	0	198	0	230	0	104	0	0	0
331	0.45	423.196	w/o MS2:Epoxomicin	[423.2]+	0.386667	TRUE	DOGIDQKFVLKMLQ-QSEZRQBDSA-N	CCC(C)C(NC(=O)[C@H]([C@@H](C)CC)N(C)C(C)=O)C(=O)N[C@@H]([C@@H](C)O)C(=O)NC(CC(C)C)C(=O)[C@@]1(C)CO1	71684559	-1	-1	-1	-1	P_R120	62.26445 38;67.05639 52;69.03721 34;71.05077 60;81.03493 66;84.04526 268;85.03098 160;85.83964 26;86.09705 2274;86.18846 38;86.61103 24;86.74796 20;87.10165 66;87.11835 72;88.04433 78;94.02908 94;96.74561 30;96.96591 32;97.02934 2720;97.07988 18;97.62712 26;98.03512 196;98.10746 28;100.22762 20;100.26834 44;102.05415 66;107.03335 82;108.04079 82;108.87537 26;108.94491 18;109.02951 312;109.90737 3…	238.07272 7102;130.05005 4606;274.0936 3792;	1210	4432.22	4365.56	2204.44	1180	2406.44	452	1588	614	11652	4777.78	3756.44	614	738	446	242	846	384	1338	880	10937.3	3891.33	9068.44	13084.4	10117.6	17373.1	15750.4	18920	17410.7	556	310	1226	390
332	1.75	425.135	Eprosartan; LC-ESI-ITFT; MS2; CE	[M+H]+	0.0933333	TRUE	OROAFUQRIXKEMV-LDADJPATSA-N	CCCCC1=NC=C(\C=C(/CC2=CC=CS2)C(O)=O)N1CC1=CC=C(C=C1)C(O)=O	CAS 133040-01-4; CHEBI 4814; KEGG C07467; PUBCHEM CID; INCHIKEY OROAFUQRIXKEMV-LDADJPATSA-N; CHEMSPIDER 4444504;	-1	181.96	639.332	608.696	QC_2	69.03448 98;69.0733 60;70.97488 32;78.84631 38;80.05551 70;80.12862 20;81.06952 148;84.09156 84;85.02819 62;85.07821 74;87.00829 64;89.0681 20;89.10304 26;90.17619 20;91.0116 22;91.03776 64;93.0377 22;93.07144 82;93.30878 22;94.75854 18;95.05162 138;95.08584 204;97.03426 84;97.06478 36;99.04617 70;101.06327 112;104.83173 30;105.01991 24;105.07076 168;107.08198 296;108.05593 88;108.09946 54;109.02…	219.17618 450;107.08198 296;151.07443 276;	546	672	494	392	442	336	178	268	492	440	370	522	198	338	474	464	682	556	752	592	554	340	570	762	554	428	422	616	570	482	584	564	378
333	0.43	430.228	w/o MS2:YGGFLRF/2	[M+2H]2+	0.08	TRUE	MOSFIJXAXDLOML-UHFFFAOYSA-N		N/A	-1	-1	-1	-1	QC_3	50.12186 40;69.07026 130;70.06619 88;71.04837 542;80.58063 58;83.04917 298;83.09187 86;83.19604 74;83.25789 42;84.04862 118;85.02764 170;85.54965 34;85.70622 62;85.76424 38;85.78638 36;85.96977 30;86.02625 22;86.05525 72;86.09737 13976;86.14938 44;86.19202 96;86.23683 22;86.29284 38;86.34582 30;86.3893 40;86.41253 58;86.45499 28;86.49456 24;86.52815 24;86.54684 28;86.61284 20;86.64484 34;86.67862…	86.09737 13976;132.1026 12696;101.06123 2766;	0	0	0	0	0	0	0	0	0	0	0	74	0	68	0	32	0	0	0	80	0	62	0	74	66	0	0	44	0	0	0	0	0
334	1.81	432.237	w/o MS2:Trp-Ala-Arg	[M+H]+	0.186667	TRUE	QAXCHNZDPLSFPC-UHFFFAOYNA-N	CC(NC(=O)C(N)CC1=CNC2=C1C=CC=C2)C(=O)NC(CCCNC(N)=N)C(O)=O	N/A	-1	-1	-1	-1	IS1_1	51.24732 84;65.03883 86;67.05481 240;69.03355 1152;69.06964 58;69.14428 28;69.19276 26;69.80954 72;70.03878 244;70.05752 36;71.05077 84;72.63087 44;73.02838 120;74.50622 24;74.68942 40;75.08154 18;79.05445 298;80.43615 32;80.96967 82;81.03381 250;81.07459 74;81.22476 26;82.03793 24;83.00886 18;83.04934 818;83.08253 130;83.2793 28;83.88791 22;84.05171 62;84.47682 20;85.02962 870;86.94981 34;87.042…	119.08649 25790;135.08125 13608;107.08541 4460;	2004	946	1840	1074	1680	1082	1406	1678	2244	1544	1396	1606	1164	1890	1994	1606	2286	1574	1326	1462	1884	2012	2136	2034	1964	1886	2038	798	2188	1840	2192	1810	2532.67
335	1.42	432.279	Thr-Arg-Arg	[M+H]+	0.08	TRUE	XYEXCEPTALHNEV-UHFFFAOYNA-N	CC(O)C(N)C(=O)NC(CCCNC(N)=N)C(=O)NC(CCCNC(N)=N)C(O)=O	N/A	-1	34.7487	875.396	773.196	QC_3	59.04731 64;69.0369 72;70.06709 600;70.32029 16;70.33672 104;71.07245 60;72.08253 204;72.52906 32;73.02869 222;73.27342 34;74.01917 138;75.03183 72;75.0498 74;75.99238 18;76.0208 68;76.69426 28;77.06419 76;79.05679 90;79.19659 24;81.03225 118;82.03871 46;83.08709 264;84.04574 184;84.07994 74;85.02999 350;86.09859 922;86.9793 28;87.0107 68;87.04471 464;87.10028 390;87.23265 42;87.89211 22;88.01991…	89.0604 8166;226.14752 5024;133.08713 3004;	358	428	0	296	230	150	180	340	168	322	308	238	262	242	186	296	318	312	282	296	278	128	162	202	398	212	142	152	120	430	0	430	252
336	1.68	439.355	Oleanolic acid	[M+H-H2O]+	0.08	TRUE	MIJYXULNPSFWEK-FQRDBSNUSA-N	CC1(C)CC[C@@]2(CC[C@]3(C)C(=CCC4[C@@]5(C)CC[C@H](O)C(C)(C)C5CC[C@@]34C)C2C1)C(O)=O	3010929	-1	665.339	999.062	933.333	QC_4	67.05518 126;69.06915 90;69.22167 36;69.79217 34;74.00721 64;74.02557 68;79.05174 112;81.07005 544;81.34702 40;81.77659 24;82.06818 56;83.08526 366;85.03037 138;85.09717 50;87.00671 48;89.05817 146;91.05338 118;92.98828 20;93.07385 274;93.81265 50;94.60506 26;94.74949 26;95.04835 186;95.08623 1310;95.16305 18;95.19498 38;95.68214 18;96.08631 76;97.1039 598;97.26149 22;97.55912 20;98.9872 66;99.05…	203.1821 2800;189.16525 2538;149.13141 1740;	84	0	0	42	32	64	168	22	0	194	0	362	52	144	100	146	92	0	120	56	396	96	0	74	0	0	30	42	86	0	20	0	0
337	1.46	445.295	HEPC	[445.3]+	0.08	TRUE	BDPQVGIMLZYZQA-UHFFFAOYSA-N	CCCCCCCCCCCCCCCC(=O)SCCOP([O-])(=O)OCC[N+](C)(C)C	194114	-1	10.8249	992.381	1000	QC_1	45.20443 16;46.38868 18;47.12947 16;55.85982 16;67.06144 88;68.06631 96;68.76669 36;68.83356 24;68.93937 34;69.0323 62;69.07024 2632;69.22681 26;69.24837 16;69.29545 18;69.33443 20;69.39201 18;69.58521 16;70.07915 174;70.10947 26;70.97415 42;71.01749 68;71.06381 80;71.09219 92;72.09041 28;73.02745 74;73.06927 72;74.32256 26;75.97765 30;76.03432 16;77.45136 34;79.05446 206;79.25828 32;81.03115 116…	177.05464 2980;97.06503 2748;69.07024 2632;	0	58	62	102	78	16	0	122	0	0	58	24	112	184	36	56	0	26	0	140	80	0	54	58	42	60	60	0	62	130	0	44	0
338	1.92	454.292	1-Palmitoyl-2-hydroxy-sn-glycero-3-phosphoethanolamine	[M+H]+	0.48	TRUE	YVYMBNSKXOXSKW-GNLPSFAGNA-N	CCCCCCCCCCCCCCCC(=O)OC[C@@H](O)COP([O-])(=O)OCC[NH3+]	N/A	-1	853.626	962.712	1000	QC_1	57.02821 52;58.07111 98;61.02667 88;62.05903 298;62.21453 22;65.03751 74;67.05528 516;69.03236 140;69.068 374;69.33791 18;69.44861 26;71.03346 24;71.05035 82;71.08602 876;71.15121 36;71.30973 32;71.94551 20;72.09248 86;72.27596 44;72.58202 22;72.94067 26;80.01842 32;80.85893 18;81.02994 72;81.06943 524;81.15181 24;81.27605 20;81.55473 18;81.59137 44;82.03873 68;82.17075 20;83.00041 20;83.04154 15…	313.27338 14096;314.27481 3158;282.27768 2010;	3409.78	2357.78	1810	1852	2656	2392	2225.56	2831.11	2488.67	1544	2324	794	1946	1214	1938	2280.44	2613.56	2532	1406	2458	2016	1772	1722	1652	946	1362	1686	1152	1848	5384.22	7032.44	6150	1888
339	0.21	458.185	w/o MS2:Minocycline	[M+H]+	0.413333	TRUE	DYKFCLLONBREIL-UHFFFAOYNA-N	CN(C)C1C2CC3CC4=C(C(O)=CC=C4N(C)C)C(=O)C3=C(O)C2(O)C(=O)C(C(N)=O)=C1O	N/A	-1	-1	-1	-1	P_R171	45.94238 30;53.37945 56;54.31788 88;55.27195 46;64.22137 102;69.03677 56;70.01215 20;70.06581 4984;70.1713 18;70.19718 46;70.25319 18;70.29749 56;70.32075 18;70.40229 40;70.4791 18;70.73405 26;70.77686 20;70.79427 64;70.82993 38;70.92153 32;71.03773 30;71.06676 286;71.19403 52;71.72412 32;71.76717 74;71.79604 70;71.82896 22;71.91549 28;71.9783 74;71.99789 20;72.08178 25980;72.119 78;72.16087 38;7…	118.08749 45976;116.07149 35478;72.08178 25980;	520	514	918	1178	1408	1058	834	918	1120	1640	1532	1458	1390	2086	2278	932	1426	1552	1474	1366	1504	1630	1774	2556	1484	2500	2032	2324.22	2214	3963.33	3421.56	5507.78	2557.78
340	0.24	460.203	w/o MS2:5-Methyltetrahydrofolic acid	[M+H]+	0.92	TRUE	ZNOVTXRBGFNYRX-STQMWFEESA-N	CN1[C@@H](CNC2=CC=C(C=C2)C(=O)N[C@@H](CCC(O)=O)C(O)=O)CNC2=C1C(=O)N=C(N)N2	444412	-1	-1	-1	-1	P_R138	55.05262 48;70.0657 264;71.01455 88;71.69901 62;71.77621 22;71.88246 22;71.92752 18;72.02122 22;72.08149 12660;72.12551 36;72.14708 52;72.17805 70;72.19525 44;72.2297 34;72.24784 50;72.27679 88;72.32726 88;72.36216 40;72.38389 68;72.41341 34;72.44072 24;72.55354 24;72.57543 36;72.68198 34;72.88431 28;73.0295 28;73.08625 348;73.18393 26;73.25581 42;73.30439 32;73.43351 22;73.48417 22;73.70169 40;7…	118.08739 19124;72.08149 12660;116.07077 1720;	5996.89	6933.33	14101.3	13396.4	12992.9	16678.2	16634.7	9074.67	16700.2	37920.4	35588.4	27134	21217.3	23677.1	19246.9	12690.7	17546	33482.7	28027.5	30211.5	43163.3	48535.8	35562.2	31239.5	27761.3	60498	23034.9	37625.8	29596.2	91822.7	91163.6	114906	83576.2
341	1.42	461.164	4',6-Dimethoxyisoflavone-7-O-.beta.-D-glucopyranoside	[M+H]+	0.08	TRUE	YLYJXNTZVUEFJZ-CIAQSOCLSA-N	COC1=CC=C(C=C1)C1=COC2=CC(O[C@@H]3OC(CO)[C@@H](O)C(O)[C@@H]3O)=C(OC)C=C2C1=O	91746226	-1	0.179334	910.458	1000	QC_6	61.46131 78;67.05441 70;69.03516 138;69.07031 214;69.19349 28;70.03413 88;70.06491 80;71.05312 58;72.08131 94;73.0295 162;73.0606 68;73.30199 20;73.78107 20;74.0518 24;76.02277 338;77.03731 38;77.06007 24;79.05269 106;81.03324 388;81.07056 90;81.08926 30;81.15485 26;81.37166 34;83.04945 96;84.04268 148;84.08145 150;85.02921 322;86.03552 68;86.06184 168;86.09597 684;86.56281 28;86.62815 48;86.6576…	177.05569 32224;145.02863 4958;178.05962 3258;	124	124	0	256	322	0	310	202	246	134	0	196	0	0	0	0	0	0	262	0	126	70	88	394	228	0	442	302	0	122	264	270	322
342	1.46	463.305	N-.alpha.-(tert-Butoxycarbonyl)-L-leucine	[2M+H]+	0.08	TRUE	MDXGYYOJGPFFJL-QMMMGPOBSA-N	CC(C)C[C@H](NC(=O)OC(C)(C)C)C(O)=O	83170	-1	0.48434	941.12	777.778	QC_2	53.15292 16;57.74384 16;61.55265 16;62.19585 16;64.41097 30;67.05396 62;68.14802 50;68.95533 24;69.0353 140;69.06948 630;69.1664 30;69.21393 20;70.06835 110;70.11794 30;70.30811 26;71.04913 78;71.08365 148;73.07082 16;74.02911 50;75.81638 16;78.70014 26;78.75596 28;78.7978 42;78.82083 32;79.05601 608;79.17001 16;79.19224 34;79.32073 58;80.05579 68;80.14127 22;80.70153 20;80.71814 18;80.78624 28;8…	301.18127 31488;81.07124 9186;99.08173 6956;	48	78	0	78	0	56	42	24	60	56	56	40	0	54	0	22	0	44	28	34	94	46	0	42	0	44	0	0	34	0	0	66	0
343	1.78	469.278	1-Octadecyl lysophosphatidic acid	[M-H+2Na]+	0.08	TRUE	HUUYDUFSUADEJQ-UHFFFAOYNA-N	CCCCCCCCCCCCCCCCCCOCC(O)COP(O)(O)=O	N/A	-1	0.330703	977.255	500	QC_1	61.0277 320;61.30963 30;62.03181 76;65.03719 72;67.01238 20;67.05424 596;68.05786 56;69.03199 626;69.06955 130;69.34637 52;71.01225 182;71.05029 162;73.02826 1390;73.0652 74;73.24678 42;74.02716 62;75.04986 78;75.40245 34;75.80289 26;77.04061 202;77.13963 22;79.05479 1272;79.1676 34;79.49718 22;79.57613 24;80.05446 146;80.97233 38;81.00067 16;81.03503 830;81.0701 1454;81.1525 22;81.25859 28;81.32…	85.02837 2112;95.08561 2020;93.06982 1722;	110	74	0	82	0	0	58	28	64	0	0	56	0	88	100	100	0	102	0	0	194	114	70	0	0	0	0	0	0	16	66	42	104
344	0.22	476.161	Unknown	[M+H]+	0.08	FALSE	No record	No record	No record	-1	-1	-1	-1	QC_1			952	1344	1022	1086	1320	948	1290	1258	1102	588	1116	1342	880	332	236	1102	1490	554	698	592	982	908	1134	972	878	808	238	1258	1124	0	0	0	0
345	1.8	476.276	1-Palmitoyl-2-hydroxy-sn-glycero-3-phosphoethanolamine	[M+Na]+	0.08	TRUE	YVYMBNSKXOXSKW-GNLPSFAGNA-N	CCCCCCCCCCCCCCCC(=O)OC[C@@H](O)COP([O-])(=O)OCC[NH3+]	N/A	-1	210.819	575.884	761.905	QC_1	56.71561 54;62.0614 146;66.0491 78;67.05444 1532;67.09667 24;67.8736 48;68.05611 70;68.29263 28;68.49015 20;68.58933 22;69.03629 26;69.07049 336;69.12997 24;69.18906 36;69.21745 26;71.05559 86;71.08359 64;71.58883 34;72.15335 16;73.06185 52;75.94444 22;77.03925 78;79.05494 970;79.21164 26;80.06219 142;80.72675 18;80.76637 26;80.9853 34;81.03441 146;81.07044 3322;81.23884 24;81.26835 50;81.29731 2…	335.25781 5902;95.08525 4376;81.07044 3322;	482	0	106	252	364	244	104	108	210	288	202	418	0	306	162	272	324	338	230	302	392	346	554	318	288	202	328	212	480	382	666	52	274
346	1.42	476.304	(S)-MG132	[M+H]+	0.08	TRUE	TZYWCYJVHRLUCT-UHFFFAOYNA-N	CC(C)CC([NH]C(=[O])C(CC(C)C)[NH]C(=[O])C(CC(C)C)[NH]C(=[O])[O]CC1=CC=CC=C1)C=[O]	N/A	-1	4.91198	934.989	764.706	QC_1	55.8861 18;65.5759 54;66.04515 62;69.03454 98;69.06899 66;70.06715 168;70.10125 74;70.36085 34;71.04814 64;71.07044 54;71.36357 26;71.87402 46;72.08092 96;72.30594 20;73.06183 24;73.23987 28;75.37377 32;76.0229 68;81.03503 152;81.07017 388;81.19023 22;82.07529 24;83.00509 18;83.05988 124;83.08682 252;83.11674 24;83.6446 20;84.04514 136;84.08483 64;85.00288 34;85.02719 524;85.06556 140;85.08526 82…	177.05466 9532;89.06033 5424;133.08653 1530;	184	326	216	174	372	244	76	330	192	266	276	254	168	150	240	252	298	236	182	160	252	218	264	156	264	174	304	144	190	324	334	184	236
347	1.86	478.291	w/o MS2:Phe-Arg-Arg	[M+H]+	0.8	TRUE	LZDIENNKWVXJMX-UHFFFAOYNA-N	NC(CC1=CC=CC=C1)C(=O)NC(CCCNC(N)=N)C(=O)NC(CCCNC(N)=N)C(O)=O	N/A	-1	-1	-1	-1	P_R141	60.04637 54;62.01677 26;62.05695 80;66.76092 62;66.80145 62;67.05373 980;67.14095 20;67.2065 42;67.38849 24;67.59081 20;68.05863 70;68.29063 38;68.82202 20;69.03485 58;69.07015 702;71.04877 138;71.92069 34;79.05577 342;79.11162 20;80.71803 20;80.73886 24;80.99043 34;81.0705 1308;81.10966 28;81.18734 28;81.37922 44;81.72099 34;82.07219 60;83.04935 98;83.08691 428;83.4596 18;83.55478 20;84.06092 28…	147.0806 6872;337.27206 4478;306.27936 1774;	13587.8	4514.89	2446.44	6814	6988.22	5490	5522.44	9390.44	5278.67	7110.22	8949.11	6244.44	4547.78	4401.33	6837.33	3733.11	8415.56	3104	2634.44	2857.78	5446	4796.89	5528.89	5078	4974.44	4885.11	7529.33	5875.78	5976	16895.3	19963.8	15012.2	2828.44
348	1.46	481.317	Emetine; LC-ESI-QTOF; MS2; CE	[M+H]+	0.08	TRUE	AUVVAXYIELKVAI-CKBKHPSWSA-N	CC[C@H]1CN2CCC3=CC(OC)=C(OC)C=C3[C@@H]2C[C@@H]1C[C@H]1NCCC2=CC(OC)=C(OC)C=C12	INCHIKEY AUVVAXYIELKVAI-CKBKHPSWSA-N; PUBCHEM CID;	-1	0.388166	772.763	777.778	QC_6	46.44402 30;62.82019 36;65.03782 88;66.04632 122;67.05467 580;67.51484 26;68.05942 194;68.10809 36;68.54254 38;68.66315 28;68.75581 32;68.81414 42;68.86326 44;69.03308 422;69.07027 8988;69.11159 24;69.19309 18;69.21931 32;69.2562 24;69.30213 26;69.39825 28;69.43517 34;69.4595 22;69.49343 16;69.61071 24;69.72265 20;70.03635 82;70.07192 550;70.14265 26;70.31334 72;70.65752 32;71.05045 244;71.08488 …	165.12839 22560;125.09743 14622;81.07062 11272;	30	0	0	0	0	0	52	22	0	0	70	66	26	0	44	74	56	0	0	78	182	0	0	0	50	54	0	0	58	0	62	0	114
349	1.53	485.107	w/o MS2:Neodiosmin	[485.1]+	0.08	TRUE	VCCNKWWXYVWTLT-WJWFMDEZSA-N	COC1=C(O)C=C(C=C1)C1=CC(=O)C2=C(O)C=C(O[C@H]3O[C@H](CO)[C@@H](O)[C@H](O)[C@H]3O[C@@H]3O[C@@H](C)[C@H](O)[C@@H](O)[C@H]3O)C=C2O1	91746157	-1	-1	-1	-1	QC_6	65.0396 64;69.06969 118;70.03381 64;70.06661 86;71.07964 24;72.04632 70;72.07973 64;73.24545 38;78.08979 54;79.05058 30;80.0495 70;81.02871 82;81.07032 142;84.04449 38;84.07787 64;85.02909 144;85.06329 24;85.2319 24;85.3159 20;86.83894 24;87.04794 76;87.1716 58;88.80087 46;89.03748 72;89.06075 128;91.02721 20;91.05399 744;91.08424 24;91.28728 56;91.42436 28;92.05772 82;93.04233 80;93.07203 82;94.…	147.04552 107916;148.04778 9694;119.04957 3376;	0	0	72	328	0	0	212	88	124	166	274	0	320	204	90	82	38	0	0	152	100	162	0	0	118	116	116	186	174	304	150	182	224
350	0.21	490.177	Unknown	[M+H]+	0.293333	TRUE	No record	No record	No record	-1	-1	-1	-1	P_R154	69.03898 200;71.01553 74;76.64017 70;83.68053 36;83.87082 20;84.04555 3124;84.08134 298;84.1328 22;84.26399 26;84.29276 34;84.32915 42;84.42538 24;84.45557 22;84.63783 40;85.02845 480;85.04703 294;85.06868 60;85.0883 106;85.13397 22;85.51163 18;86.03129 292;86.71258 36;87.66183 32;87.70128 34;87.88325 18;88.01317 32;88.04054 2008;88.18342 26;88.35989 34;88.39639 28;88.85464 28;89.0491 78;94.50446…	130.05132 12354;148.06154 9808;147.07785 7780;	1276	592	1108	994	750	700	1524	1236	1868	716	1502	810	1914	1682	1816	1344	1470	1920	1344	1950	1320	2594	1580	2164	1634	2236	1042	1314	2036	4924.89	5788	4968	5120.44
351	1.5	495.329	Unknown	[M+H]+	0.08	TRUE	No record	No record	No record	-1	-1	-1	-1	QC_1	61.8885 52;67.05534 292;68.05766 56;68.79261 24;68.83108 30;69.00404 42;69.03602 154;69.07161 468;69.21437 40;70.05284 34;72.07983 190;72.09957 38;73.06412 54;73.18916 22;73.21312 34;76.75786 32;78.02951 66;78.96848 28;79.05501 384;79.09355 18;79.29099 28;80.11617 80;80.67522 24;80.77456 26;81.03199 288;81.07084 1622;81.31374 22;81.57266 26;81.7674 24;82.08123 62;82.1212 24;82.95883 34;82.98373 2…	219.13676 3110;95.08619 3012;145.10129 2648;	0	80	0	82	52	20	58	0	108	32	0	44	60	130	0	0	54	106	38	0	36	26	22	68	0	0	0	18	0	0	0	30	82
352	1.99	496.338	Lyso-PC(16:0)	[M+H]+	0.773333	TRUE	ASWBNKHCZGQVJV-HSZRJFAPSA-N	CCCCCCCCCCCCCCCC(=O)OC[C@@H](O)COP([O-])(=O)OCC[N+](C)(C)C	460602	-1	961.966	987.677	1000	QC_3	60.0847 90;69.07134 68;71.07372 186;79.01933 20;79.05239 74;79.235 18;81.03921 60;81.06837 208;83.08808 166;85.03016 86;85.10223 178;85.8131 32;86.03974 44;86.09782 4398;86.14693 82;86.18922 18;86.22427 20;86.28064 28;86.35141 24;86.37803 40;86.47116 18;86.57036 20;86.6413 40;87.00955 24;87.09873 152;87.14225 34;87.26408 38;87.43291 36;87.59024 20;88.02293 24;89.05618 310;93.06678 134;94.67094 24…	184.0748 31622;104.10854 13610;86.09782 4398;	8541.11	6325.78	4197.78	4159.56	3582	5067.11	3976.89	7036.67	3992.22	5045.33	6220.22	3436.89	7068.67	3140.67	4572.89	3474	7317.11	2793.11	4458	5303.78	3505.33	2765.56	3030.89	3837.78	4346.67	2165.56	5492.67	4694.22	4873.56	5651.56	6842.67	6696.89	1184
353	1.87	497.31	w/o MS2:RPKP/1	[M+H]+	0.08	TRUE	MOSFIJXAXDLOML-UHFFFAOYSA-N		N/A	-1	-1	-1	-1	QC_5	61.03022 206;61.33235 26;65.83378 34;67.05527 490;68.05643 54;69.03301 546;69.0681 202;69.33598 26;69.36548 20;71.01788 74;71.0518 218;71.13214 20;73.0297 582;73.97338 22;74.18462 28;75.2264 110;76.99628 26;77.03883 66;78.04377 50;79.05325 500;79.42588 36;79.44907 88;80.05578 32;80.47117 40;80.77029 32;81.03487 574;81.0707 1502;81.2133 22;81.3307 34;82.08409 64;82.53079 28;83.01439 154;83.04868 7…	81.0707 1502;85.02982 1458;95.08704 1310;	48	94	132	192	0	248	0	140	140	76	132	0	224	138	162	0	116	104	222	140	180	78	126	152	0	0	128	124	46	56	134	80	84
354	1.46	497.31	RPKP/1	[M+H]+	0.08	TRUE	MOSFIJXAXDLOML-UHFFFAOYSA-N		N/A	-1	0.300929	986.138	833.333	QC_5	54.03424 92;67.05494 84;69.07101 838;69.53759 26;69.87706 28;70.05814 68;71.04748 188;72.04449 60;73.02807 142;73.07823 82;73.75626 50;75.04163 58;76.02369 58;77.00283 52;79.05858 202;80.05608 164;80.76357 36;80.99433 18;81.04475 26;81.07053 1320;81.25781 30;81.77427 26;82.06885 16;82.33511 22;83.04765 440;83.0852 74;84.34925 24;84.53585 20;84.77682 26;85.03111 392;85.06329 176;85.42764 24;86.095…	125.09679 3530;189.09148 1654;99.08085 1450;	64	0	144	0	108	74	0	0	68	0	64	32	0	52	42	0	70	0	0	54	0	52	74	16	0	94	58	0	0	70	42	34	0
355	1.78	504.316	1-Pentadecanoyl-sn-glycero-3-phosphocholine	[M+Na]+	0.08	TRUE	RJZVWDTYEWCUAR-ANBDAQEENA-N	CCCCCCCCCCCCCCC(=O)OC[C@@H](O)COP([O-])(=O)OCC[N+](C)(C)C	N/A	-1	6.56632	690.499	789.474	QC_1	64.15176 96;65.03735 100;67.03249 22;67.05457 1566;67.17486 46;67.49776 30;68.05611 126;68.80538 36;69.03458 134;69.06886 164;69.394 26;70.0751 44;71.05177 138;71.08791 88;72.97618 22;73.03004 110;73.0642 82;73.08442 72;77.04128 76;77.1179 28;77.17937 24;79.05341 1746;80.05861 172;80.93497 30;81.00673 38;81.02832 74;81.07051 1898;81.13291 22;81.2576 28;82.03845 52;82.07276 264;82.68674 32;82.8995…	215.17902 4928;233.19095 4538;121.10173 4246;	0	58	42	0	54	0	42	0	60	168	88	30	108	0	156	0	0	0	0	0	0	0	108	0	0	0	0	108	0	0	36	44	110
356	1.61	505.097	w/o MS2:Fluticasone propionate	[505.1]+	0.08	TRUE	WMWTYOKRWGGJOA-WYZONABHSA-N	CCC(=O)O[C@@]1([C@H](C)CC2C3C[C@H](F)C4=CC(=O)C=C[C@]4(C)[C@@]3(F)[C@@H](O)C[C@]12C)C(=O)SCF	9811617	-1	-1	-1	-1	QC_5	64.96105 18;70.06605 72;75.04398 76;81.03555 70;81.0689 252;83.05104 170;83.27998 40;84.04445 38;85.03359 90;86.09961 32;87.00658 62;93.07023 74;95.04968 78;95.08704 214;95.29913 38;96.09383 34;97.09935 50;98.06928 54;99.49781 88;100.34852 30;101.06342 72;105.07591 72;107.04977 128;107.08602 130;109.06523 146;109.10033 92;110.07216 74;110.53465 82;111.11286 50;113.05644 64;113.09824 84;114.10831 …	329.0679 62026;330.06985 11626;314.04355 5818;	0	82	0	188	0	0	0	0	0	0	294	178	0	0	50	64	122	74	0	0	478	0	0	198	192	52	90	274	264	0	106	146	176
357	1.56	507.113	w/o MS2:Quercetin 3-(6-O-acetyl-beta-glucoside); LC-ESI-QTOF; MS2; CE	[M+H]+	0.08	TRUE	IGLUNMMNDNWZOA-LNNZMUSMSA-N	CC(=O)OC[C@H]1O[C@@H](OC2=C(OC3=CC(O)=CC(O)=C3C2=O)C2=CC(O)=C(O)C=C2)[C@H](O)[C@@H](O)[C@@H]1O	CAS 54542-51-7; KNAPSACK C00005955; PUBCHEM CID;	-1	-1	-1	-1	QC_4	58.03781 112;67.03431 22;67.16027 18;68.9942 84;69.06787 70;71.01387 90;72.98453 28;80.5137 50;81.06805 232;83.04756 42;83.08756 180;84.04671 78;84.08778 64;85.02722 166;85.06506 246;86.02834 54;86.09603 52;86.14552 26;89.05932 56;91.04079 66;93.06754 72;95.04559 58;96.07171 58;96.64447 22;97.06465 168;97.31387 24;97.56262 32;99.08092 66;100.07825 84;101.03403 58;101.30257 18;102.11605 20;104.486…	331.08304 27338;332.08762 5640;316.05966 3628;	148	0	118	216	76	182	130	184	182	118	192	72	92	70	0	104	162	0	0	0	0	0	188	182	72	102	74	50	170	86	154	90	192
358	1.44	511.324	w/o MS2:Epoxomicin	[511.3]+	0.08	TRUE	DOGIDQKFVLKMLQ-QSEZRQBDSA-N	CCC(C)C(NC(=O)[C@H]([C@@H](C)CC)N(C)C(C)=O)C(=O)N[C@@H]([C@@H](C)O)C(=O)NC(CC(C)C)C(=O)[C@@]1(C)CO1	71684559	-1	-1	-1	-1	QC_2	60.07436 44;67.05427 168;69.03424 272;69.07135 58;69.89937 24;70.06464 196;71.05132 154;72.0815 76;73.06622 76;74.01212 18;74.06242 58;76.02042 54;77.04321 74;77.29283 94;79.05329 376;81.07099 712;81.78693 34;83.08446 512;83.20432 18;83.36884 34;83.52644 22;84.03105 26;84.08329 146;84.33413 20;84.50521 20;84.93675 26;85.03016 284;85.06683 238;85.11555 34;85.36329 30;85.41187 22;85.47471 24;85.509…	137.09792 1270;177.12706 1200;107.08596 1006;	86	82	0	18	22	64	0	0	0	74	0	134	106	86	46	0	62	56	48	48	0	0	50	26	70	30	0	0	0	38	98	0	0
359	1.71	513.303	w/o MS2:Benzenepropanoic acid, 3,5-bis(1,1-dimethylethyl)-4-hydroxy-, octadecyl ester	[513.3]+	0.08	TRUE	SSDSCDGVMJFTEQ-UHFFFAOYSA-N	CCCCCCCCCCCCCCCCCCOC(=O)CCC1=CC(=C(O)C(=C1)C(C)(C)C)C(C)(C)C	16386	-1	-1	-1	-1	QC_2	63.73119 38;65.03715 72;66.04475 110;67.05461 746;67.65044 44;69.03335 312;69.07108 266;69.14864 30;69.30002 30;69.33997 42;69.51358 34;70.07695 74;73.02889 342;74.03114 98;74.2071 22;74.38065 34;75.04447 136;77.02097 62;77.03955 286;77.06183 114;79.0573 716;79.17684 22;80.05771 142;80.09486 64;80.84094 28;80.87492 26;80.90369 42;81.01231 24;81.03498 140;81.07087 918;81.14436 36;81.31253 54;81.33…	259.20529 7450;351.25311 2752;147.11732 2602;	148	0	212	94	108	80	50	162	82	0	0	0	106	110	90	94	248	92	110	44	98	86	52	22	0	42	144	0	168	138	0	60	168
360	1.88	515.32	w/o MS2:1-Arachidoyl-2-hydroxy-sn-glycero-3-phosphocholine	[515.3]+	0.08	TRUE	UATOAILWGVYRQS-XUESUEPENA-N	CCCCCCCCCCCCCCCCCCCC(=O)OC[C@@H](O)COP([O-])(=O)OCC[N+](C)(C)C	N/A	-1	-1	-1	-1	QC_2	53.39627 36;60.08024 140;65.03841 134;66.04619 148;66.56883 36;66.76247 34;66.8633 22;67.01531 20;67.05467 2246;67.0901 72;67.13158 24;67.18339 58;67.20627 26;67.47704 44;68.05781 78;68.09998 28;68.16193 24;68.94682 22;68.99574 62;69.03223 74;69.07087 902;70.07416 78;70.12028 18;70.3953 20;71.05116 132;71.08208 172;71.19122 36;71.3363 32;71.79647 64;72.08794 80;73.03067 60;74.74989 36;75.04543 33…	261.22214 19546;184.07397 16012;95.08678 7560;	176	210	0	58	194	204	186	180	110	100	0	0	188	92	346	0	58	24	154	124	212	164	44	122	198	0	186	208	280	92	104	74	52
361	1.83	518.324	1-Hexadecanoyl-sn-glycero-3-phosphocholine	[M+Na]+	0.12	TRUE	ASWBNKHCZGQVJV-UHFFFAOYNA-N	CCCCCCCCCCCCCCCC(=O)OCC(O)COP([O-])(=O)OCC[N+](C)(C)C	N/A	-1	352.338	787.928	631.579	P_R161	60.08226 76;67.05458 62;71.07611 66;71.26249 26;71.31005 36;72.53751 30;72.73068 22;74.09436 68;75.0476 72;75.37785 24;79.05609 252;79.48898 18;81.07014 458;81.32255 24;82.07677 60;83.0858 64;83.54203 20;85.02954 58;85.721 36;86.09823 2366;86.30032 22;86.35912 40;86.44829 26;86.46718 26;87.05464 88;87.09958 278;87.15686 22;88.03934 48;89.08769 54;91.05865 66;93.06934 64;93.18332 28;95.04794 82;95…	184.07495 22508;104.10782 9840;86.09823 2366;	1598	984	278	1456	814	924	844	1442	726	1292	1906	1784	956	558	1266	620	1172	708	586	248	1016	530	984	1100	822	606	1468	586	1140	1214	958	1192	214
362	1.9	520.339	Unknown	[M+H]+	0.813333	TRUE	No record	No record	No record	-1	-1	-1	-1	P_R115	60.08048 152;67.05348 222;68.82325 30;69.07404 180;69.27711 18;70.09218 26;71.05296 62;71.07509 440;73.91675 24;79.05241 130;81.0228 24;81.07256 438;81.69489 32;82.07291 84;82.30089 68;82.7573 24;83.08493 74;83.83654 18;85.02937 272;85.31772 18;85.60186 18;85.84049 22;86.06165 22;86.09817 7462;86.1528 20;86.17757 24;86.19734 30;86.23237 58;86.28648 24;86.31302 42;86.335 22;86.41811 22;86.54056 28…	184.0757 101220;86.09817 7462;185.07794 6482;	51609.6	23008.2	12278.2	24788	23631.8	24430.2	16588	33789.8	14265.6	23068.9	28806	19250.9	21600	14178.4	15961.6	11671.1	25294	8710.22	7725.78	7957.78	15830.2	12746.2	16501.5	17466.2	18192.9	11629.6	29792.5	31443.5	24639.1	19963.1	24781.8	19798.7	2186.67
363	1.59	521.094	Unknown	[M+H]+	0.08	TRUE	No record	No record	No record	-1	-1	-1	-1	QC_1	45.09244 16;58.88938 16;62.81972 36;71.01299 66;80.06483 46;85.04208 30;91.36475 22;95.04397 66;95.08864 52;97.03195 44;100.03957 16;105.06959 78;109.09647 98;112.08036 90;113.02273 42;114.04633 66;115.1113 60;120.71448 32;121.19082 16;127.02771 34;129.06364 16;129.51714 28;131.03856 74;132.06326 68;133.07921 66;135.00298 70;136.08655 24;136.17062 30;137.02501 236;137.30891 34;138.14326 30;138.32…	345.06116 142506;346.06537 22910;330.03729 13302;	212	0	460	50	240	110	200	0	262	288	318	2304	176	458	114	496	544	198	320	492	1350	192	54	256	180	244	0	222	110	234	0	236	540
364	2.03	522.354	1-(9Z-Octadecenoyl)-sn-glycero-3-phosphocholine	[M+H]+	0.733333	TRUE	YAMUFBLWGFFICM-FBQSGDRFNA-N	CCCCCCCC\C=C/CCCCCCCC(=O)OC[C@@H](O)COP([O-])(=O)OCC[N+](C)(C)C	N/A	-1	937.409	994.449	970.588	P_R135	45.20148 94;58.07555 86;60.08303 120;67.0582 246;67.19753 94;69.0334 160;69.06779 274;69.57599 18;71.04897 72;71.07425 274;71.55696 24;71.77477 28;73.02708 92;76.63093 54;76.73704 24;76.91599 44;77.03974 64;81.07153 390;81.09883 32;83.04699 22;83.08647 378;83.13356 34;84.76988 28;85.02804 310;85.06262 70;85.10546 82;86.04317 106;86.09689 10448;86.15591 76;86.22767 18;86.28954 46;86.31508 22;86.37…	184.07512 91956;104.10773 33186;86.09689 10448;	17728.5	8779.78	6854.22	13935.8	16057.8	12583.6	9820.44	15668.4	7870	17324.7	23233.5	14132.9	19116.7	10160.7	9247.33	4898.22	12637.3	11708.9	7834.22	10860.2	17448.9	13485.1	19627.1	24747.8	21336.9	16626.9	28021.5	37038.4	30963.5	8764.67	9360.44	6199.56	764
365	1.54	523.109	w/o MS2:Glycan Le-X Core 3	[523.1]+	0.08	TRUE	MOSFIJXAXDLOML-UHFFFAOYSA-N		N/A	-1	-1	-1	-1	QC_1	59.04841 20;67.05416 72;69.07401 66;70.06171 82;72.41677 20;73.0354 30;79.96214 28;80.74174 34;81.06936 398;81.3256 18;82.38148 26;83.04951 50;83.08441 82;84.95901 34;85.02834 338;85.06543 88;85.41767 36;85.6063 28;86.06128 18;86.10013 66;87.0424 68;89.06073 108;91.03778 80;91.05504 72;93.01637 76;93.06808 310;94.04092 58;94.064 54;94.69664 22;95.03342 30;95.06174 72;95.08717 160;95.92318 16;96.0…	347.07657 153322;348.07812 26086;332.05084 14174;	146	140	0	164	0	186	0	0	0	96	186	760	0	246	68	298	228	86	0	526	210	80	48	158	0	140	96	156	140	0	104	208	170
366	1.39	531.196	w/o MS2:3,4-Dihydroxycinnamic acid (L-alanine methyl ester) amide	[2M+H]+	0.08	FALSE	WFBBISJLIGYSGF-HORMHSFOSA-N	COC(=O)[C@H](C)NC(=O)\C=C/C1=CC=C(O)C(O)=C1	35026716	-1	-1	-1	-1	QC_4			26	274	156	222	0	286	116	0	256	164	220	180	204	132	74	254	162	272	0	350	160	120	100	102	144	188	0	234	192	214	94	258	318
367	1.88	532.347	1-Heptadecanoyl-sn-glycero-3-phosphocholine	[M+Na]+	0.08	TRUE	SRRQPVVYXBTRQK-FQKVKQEKNA-N	CCCCCCCCCCCCCCCCC(=O)OC[C@@H](O)COP([O-])(=O)OCC[N+](C)(C)C	N/A	-1	3.1534	586.314	866.667	QC_1	53.44197 18;59.65142 88;61.02698 64;65.03786 126;66.04086 66;67.05463 1910;67.23326 18;67.44674 68;67.53468 16;67.62459 16;68.0574 296;69.03493 198;69.07048 618;69.26517 24;70.86897 34;71.05103 190;73.02872 112;73.40067 26;73.92376 16;75.04499 122;76.68085 32;77.01196 40;77.03816 126;78.71858 26;79.01371 30;79.05503 1582;79.08422 26;79.36256 18;80.05647 144;80.44862 18;81.03345 46;81.07 4456;81.1…	261.22141 15842;95.08587 5332;135.11739 5002;	382	192	532	206	252	450	306	358	348	0	156	178	218	226	312	138	210	370	78	262	190	164	430	132	180	308	560	280	206	80	126	78	120
368	1.61	535.108	w/o MS2:I-BOP	[M+Na]+	0.08	TRUE	UYFMSCHBODMWON-JCPFAPSOSA-N	O[C@@H](COC1=CC=C(I)C=C1)\C=C\[C@H]1C2CCC(O2)[C@@H]1C\C=C/CCCC(O)=O	91746217	-1	-1	-1	-1	QC_1	59.65123 16;63.73747 16;69.03876 84;69.0845 86;81.03004 66;81.06743 54;82.84206 24;84.04684 74;85.03043 344;86.09548 66;87.69482 16;91.03547 44;93.07169 60;95.05185 58;97.02698 84;99.04625 76;104.10942 142;105.01885 92;105.04546 76;105.06719 102;108.05075 16;108.66908 32;109.0294 156;109.10389 68;109.53677 22;112.08362 62;116.0769 90;119.0843 56;120.03255 16;120.08671 58;121.10724 84;123.11433 12…	359.07629 99554;360.07904 16372;344.05161 15496;	118	40	54	0	52	212	142	188	144	96	186	720	0	212	178	82	0	222	106	180	400	0	0	0	112	86	0	274	82	0	222	302	186
369	1.56	537.123	Unknown	[M+H]+	0.08	TRUE	No record	No record	No record	-1	-1	-1	-1	QC_1	69.03457 68;71.04633 76;72.04405 60;73.00194 24;73.02869 128;73.08457 88;79.0509 94;80.05686 232;81.03934 40;81.07226 56;81.76404 20;83.08599 146;84.95119 20;85.02865 378;86.09855 308;86.93537 32;87.00914 282;89.03529 78;89.06057 1492;89.33997 52;89.87724 24;90.06035 130;90.12333 26;90.57098 28;91.07136 80;91.28356 34;93.04016 26;93.06985 162;93.15721 26;93.24513 38;93.5165 20;94.07407 78;95.0109…	361.09192 211330;362.09436 34942;346.06656 21974;	164	140	126	118	282	136	242	184	110	0	98	148	164	168	252	76	124	0	0	102	44	58	126	130	48	66	194	0	66	152	274	180	64
370	0.57	556.135	Unknown	[M+H]+	0.08	TRUE	No record	No record	No record	-1	-1	-1	-1	QC_1	74.00828 84;76.02297 54;83.05878 70;84.04475 436;85.0377 168;88.04283 156;92.01277 138;99.0589 76;101.07241 90;105.00369 72;105.97914 68;107.9933 364;109.07883 20;109.7301 24;110.0562 98;110.43639 24;110.65378 20;111.06814 60;112.0415 164;116.01544 122;120.01189 226;120.08566 68;121.70307 18;122.02633 1484;122.12856 24;122.63975 26;123.03234 54;123.05553 68;124.02518 80;127.84457 52;129.06134 330…	231.04182 4996;177.03273 3430;130.05067 2864;	0	0	0	0	0	0	0	0	0	0	58	0	0	24	64	0	70	0	0	0	0	32	72	0	0	38	70	40	52	52	0	84	56
371	0.3	560.077	Adenosine 5'-diphosphoribose	[M+H]+	0.08	TRUE	SRNWOUGRCWSEMX-LWHCKINCSA-N	NC1=NC=NC2=C1N=CN2[C@H]1O[C@H](COP(O)(=O)OP(O)(=O)OC[C@H]2OC(O)[C@H](O)[C@@H]2O)[C@@H](O)[C@H]1O	91746164	-1	990.08	979.484	1000	QC_5	64.03784 74;69.03109 68;72.08049 68;81.03754 72;83.01406 70;84.08085 92;84.1931 102;85.03125 60;86.09579 72;89.71533 20;90.05687 220;92.01508 56;94.04707 52;96.68908 40;96.91258 50;96.95337 34;96.99207 72;97.02953 3754;97.13274 26;97.18207 36;97.24517 26;97.34599 18;97.7705 26;97.90298 20;97.99706 38;98.03909 98;98.07829 24;98.87292 32;105.86334 20;112.03773 74;112.08952 80;113.01805 50;115.05299…	136.0632 41452;97.02953 3754;348.07013 3188;	58	206	106	142	80	46	56	80	72	0	58	148	26	0	0	76	0	48	76	34	42	64	104	0	0	36	44	38	96	0	0	66	0
372	1.37	573.264	w/o MS2:YGGFM/1	[M+H]+	0.08	TRUE	MOSFIJXAXDLOML-UHFFFAOYSA-N		N/A	-1	-1	-1	-1	QC_2	69.04096 76;70.02689 146;70.04647 70;70.06549 1926;70.11627 42;70.13816 26;70.23866 28;71.0667 150;71.17574 24;71.93813 34;72.08058 354;73.02853 78;73.77807 20;74.02095 42;74.06292 154;74.44957 18;75.05421 52;75.08896 20;82.05281 54;83.049 80;84.04612 264;84.08214 808;84.28023 26;84.35629 26;84.58183 20;85.03158 318;85.062 70;85.0856 124;85.80502 30;86.02969 78;86.05672 68;86.09853 472;87.048 144…	188.07208 61690;205.09784 10984;189.0746 6968;	244	144	116	178	0	0	104	148	210	152	210	116	0	332	0	32	74	180	218	342	156	150	172	0	204	0	232	86	132	252	154	308	0
373	1.5	589.189	Etoposide	[M+H]+	0.08	TRUE	VJJPUSNTGOMMGY-IKGNNFSTSA-N	COC1=CC(=CC(OC)=C1O)[C@H]1C2C(COC2=O)[C@H](O[C@@H]2OC3CO[C@@H](C)OC3[C@H](O)[C@H]2O)C2=CC3=C(OCO3)C=C12	90657341	-1	7.54082	992.252	860	QC_3	66.04709 80;68.48358 36;68.99778 72;69.0335 688;69.07062 124;69.19308 28;69.22633 30;70.04012 80;70.06711 248;70.19958 40;72.0814 68;72.50813 30;73.03 374;73.90395 26;78.16739 32;79.05299 152;81.03313 430;81.07149 374;81.8784 22;83.00867 84;83.05202 78;83.08345 120;84.06073 90;84.07721 76;84.74011 76;84.98652 22;85.02899 2008;85.08601 58;85.12888 24;85.18147 20;85.21053 46;85.23703 22;85.59285 22…	137.0609 15468;177.05637 4774;311.12964 4148;	54	208	170	180	228	204	102	0	188	0	96	238	266	124	0	152	156	0	366	0	62	88	0	236	128	92	0	0	54	122	240	70	244
374	1.43	657.163	Unknown	[M+H]+	0.08	TRUE	No record	No record	No record	-1	-1	-1	-1	QC_2	61.02888 98;66.04919 54;66.95137 30;69.03648 246;70.06949 172;70.25545 48;72.01234 28;72.03716 26;72.35827 26;72.48441 28;73.02737 136;81.03588 132;81.07449 186;82.03843 66;84.99402 20;85.02942 2896;85.06454 64;85.42519 48;85.84705 26;85.90946 28;86.02762 46;86.09768 302;86.2259 32;86.36934 24;86.99141 34;87.04388 314;87.23257 36;87.31683 28;87.81374 26;88.1122 20;89.05811 76;89.42606 18;91.04025…	333.05948 14964;85.02942 2896;334.06311 2734;	0	92	112	234	0	240	66	88	164	70	60	0	108	36	0	54	40	130	100	112	0	0	0	0	0	66	0	0	114	0	96	38	224
375	0.91	664.115	.beta.-Nicotinamide adenine dinucleotide	[M+H]+	0.08	TRUE	BAWFJGJZGIEFAR-NNYOXOHSSA-N	NC(=O)C1=C[N+](=CC=C1)[C@@H]1O[C@H](COP([O-])(=O)OP(O)(=O)OC[C@H]2O[C@H]([C@H](O)[C@@H]2O)N2C=NC3=C2N=CN=C3N)[C@@H](O)[C@H]1O	73415790	-1	928.138	972.787	1000	QC_5	46.60235 70;67.04597 68;68.89921 92;69.98428 42;70.04923 48;94.04199 54;95.34722 70;96.74311 28;97.02984 2458;97.23253 24;97.60833 24;98.03268 118;98.34035 36;99.03345 76;99.21114 28;101.08393 28;109.05824 70;119.03423 192;119.2785 34;122.58027 24;122.96648 26;123.0107 70;123.05588 802;123.31107 22;123.63802 30;123.96522 76;124.60655 30;125.55083 48;125.73446 34;133.05344 58;134.74072 68;134.9198…	136.06354 36120;428.03751 11970;348.07001 5950;	238	0	0	0	96	180	186	0	186	242	268	314	104	286	120	216	344	372	170	162	252	292	332	182	460	314	244	430	484	214	300	212	134
376	1.46	671.178	w/o MS2:Glycan 3.alpha.,4.beta.,3.alpha.-Galactotetraose	[671.2]+	0.08	TRUE	MOSFIJXAXDLOML-UHFFFAOYSA-N		N/A	-1	-1	-1	-1	QC_4	52.05487 48;68.95622 24;69.0345 202;70.0342 118;70.06485 162;71.05016 132;72.08004 66;72.123 24;73.03387 76;75.44629 58;81.03265 280;81.05643 66;83.01488 48;83.08558 74;84.72169 36;84.7455 26;84.98205 26;85.0294 3100;85.06824 94;85.25359 24;85.30037 22;85.38071 34;85.48457 20;86.03239 70;86.06791 66;86.09893 372;86.70826 26;87.04598 178;87.92471 30;88.18289 24;88.90317 30;89.06229 268;90.71484 26…	347.07599 16744;348.07877 3814;85.0294 3100;	126	142	0	206	220	246	96	162	116	156	94	208	42	62	128	102	198	196	0	188	188	124	0	110	0	178	96	210	170	202	116	56	0
377	1.71	681.141	Unknown	[M+H]+	0.08	TRUE	No record	No record	No record	-1	-1	-1	-1	QC_1	69.01183 26;69.03442 56;69.06715 88;69.29356 30;77.04131 52;78.75702 32;80.98902 18;81.06694 136;83.08466 74;84.08218 82;85.02728 324;85.07133 78;88.70471 32;89.03893 70;91.04559 70;91.18575 18;93.06911 92;95.08538 224;95.31693 22;97.06654 130;97.10349 96;99.04507 118;100.0463 94;100.08531 68;101.05956 78;101.34184 24;103.05079 132;105.06979 308;106.58984 18;107.05231 32;107.07605 84;109.06575 72…	329.06467 59178;260.06723 13814;330.06592 9880;	54	52	102	102	66	108	0	0	42	38	0	188	0	58	64	0	56	0	0	0	96	0	0	0	0	0	16	0	20	0	0	0	32
378	1.5	693.273	w/o MS2:Hederagenin, diacetate	[M+Ba-H]+	0.08	TRUE	ALRXJQODPMIUEI-JZRXVKLPNA-N	CC(=[O])[O]C[C@@]1(C)[C@H](CC[C@@]2(C)C1CC[C@]1(C)C2CC=C2C3CC(C)(C)CC[C@@]3(CC[C@@]12C)C([OH])=[O])[O]C(C)=[O]	N/A	-1	-1	-1	-1	QC_6	69.03528 134;70.06731 196;70.50697 24;73.04297 56;81.07507 74;81.13853 24;82.0713 154;83.0496 72;83.40635 44;84.04973 80;84.08086 138;84.6557 22;85.02965 66;86.0574 92;86.09798 84;86.60023 22;87.04619 242;87.65894 50;88.03486 86;89.0609 760;89.31385 30;91.03096 68;91.05099 46;92.20241 100;92.78606 70;93.0649 30;93.71387 22;95.05251 74;95.08306 60;95.23402 18;97.02834 146;98.06364 68;98.97984 30;9…	319.12875 21314;301.11761 14370;204.06731 5938;	0	44	102	58	0	0	0	80	64	0	0	174	112	0	0	116	0	0	164	118	0	0	0	140	0	0	0	92	0	0	182	0	166
379	1.68	697.136	w/o MS2:HSQGTFTSDYSKYLDSRRAQDFVQWLMNT/5	[M+5H]5+	0.08	TRUE	MOSFIJXAXDLOML-UHFFFAOYSA-N		N/A	-1	-1	-1	-1	QC_1	63.02441 68;67.05191 80;71.01316 72;71.04259 156;72.08148 96;72.28828 18;73.02747 154;77.04558 38;79.05821 194;81.03771 46;81.07679 104;83.08685 62;84.04144 84;84.08231 104;85.03222 140;85.05912 24;85.27895 24;85.32944 22;85.36435 42;87.04498 72;88.90481 34;89.05576 58;91.06242 24;94.96173 38;95.01064 52;95.04675 114;95.08984 102;95.12024 52;97.02737 270;97.06314 62;99.04115 60;101.03035 64;102.0…	345.0603 59750;260.0683 40254;177.05472 11530;	106	0	0	116	0	0	52	0	0	54	0	162	42	32	0	0	0	0	0	0	130	0	0	0	0	0	50	0	0	0	0	104	68
380	1.7	711.152	Unknown	[M+H]+	0.08	TRUE	No record	No record	No record	-1	-1	-1	-1	QC_1	67.05855 74;69.06913 128;77.03017 58;79.05225 86;81.0304 60;81.0676 140;82.07291 48;83.0468 80;83.0871 88;83.10857 22;84.07966 80;85.02793 120;85.07853 58;85.55073 26;86.05885 112;91.05527 82;93.07091 288;95.01601 66;95.05251 190;95.0832 154;97.07123 218;98.03339 62;99.00694 72;99.05119 88;99.07747 70;99.54639 26;103.03511 66;103.07438 94;105.06382 154;106.08373 32;107.08425 310;109.03821 48;109.…	359.07434 25584;260.06647 7414;360.07657 5128;	0	18	0	0	0	0	0	28	0	0	0	64	100	34	0	0	0	0	0	0	72	0	0	0	0	0	0	0	44	0	0	0	0
381	0.21	723.192	Unknown	[M+H]+	0.0933333	TRUE	No record	No record	No record	-1	-1	-1	-1	QC_6	70.06443 92;84.0734 66;85.03121 136;87.0462 106;90.05956 84;91.03608 88;97.79347 22;98.98604 216;109.02679 56;118.08767 584;119.08266 72;120.06749 70;123.06596 206;126.04996 72;126.52401 26;127.04366 80;129.13321 68;130.05753 86;133.05986 60;134.04372 64;135.78899 24;138.05341 126;138.39865 40;139.0674 52;144.06778 228;144.69792 36;145.05269 342;146.16702 70;147.11284 54;148.06053 128;163.05876 3…	381.07901 16226;382.08279 1984;383.07925 1292;	1944	1500	2004	1162	874	600	436	2218	190	418	670	942	2442	1224	1240	1480	2234	3676	1390	1876	2020	2026	2202	2244	2740	1670	400	2176	1938	2832	836	1044	2310
382	2.31	745.485	1,2-Dipalmitoyl-sn-glycero-3-phospho-(1'-rac-glycerol)	[M+Na]+	0.08	TRUE	BIABMEZBCHDPBV-BEBVUIBBSA-N	CCCCCCCCCCCCCCCC(=O)OC[C@H](COP(O)(=O)OCC(O)CO)OC(=O)CCCCCCCCCCCCCCC	11846227	-1	150.703	996.55	913.043	QC_4	46.83914 62;60.04679 90;61.02743 102;61.09462 36;67.05397 1076;67.15317 22;67.83857 18;68.05426 146;68.32507 34;69.03247 284;69.07063 420;69.09378 42;69.26243 36;69.5124 34;70.06605 130;70.14011 22;71.01608 98;71.05035 166;71.0782 74;71.19611 26;71.54829 30;73.02516 154;74.85448 54;77.0393 118;77.24542 32;78.04899 40;79.0545 1756;79.10497 22;79.21977 20;79.25398 28;79.31523 46;79.59326 26;79.6401…	307.22867 10848;259.20605 10108;333.24176 5910;	0	0	56	0	0	64	40	0	64	84	90	334	60	258	0	0	0	76	58	36	148	0	0	66	0	0	0	84	0	44	0	0	0
383	1.41	789.206	Unknown	[M+H]+	0.08	TRUE	No record	No record	No record	-1	-1	-1	-1	QC_1	56.06675 68;56.76657 16;61.02489 34;62.99121 72;69.03394 1552;69.07463 20;69.13502 20;69.19782 22;69.26011 44;69.284 26;69.48966 22;70.03577 132;70.06477 766;70.66795 20;71.01721 44;71.04833 82;71.39507 26;71.85957 20;73.02798 220;75.0475 64;75.41266 34;81.03269 484;81.07767 36;81.32404 28;84.04433 58;84.08128 208;84.55908 22;84.6238 18;84.6535 52;84.67329 40;84.73788 28;84.99756 42;85.029 8018;8…	333.06052 122256;334.06259 17224;133.05023 17120;	198	138	116	232	0	50	96	86	74	94	66	190	114	174	120	102	178	130	160	78	86	0	0	0	44	0	64	62	106	170	0	160	208
384	1.75	790.376	Unknown	[M+H]+	0.08	TRUE	No record	No record	No record	-1	-1	-1	-1	QC_1	64.77895 44;68.05804 74;68.70281 16;68.97051 24;68.99868 34;69.03344 2190;69.06493 80;69.09769 30;69.12978 46;69.14829 32;69.17921 48;69.2644 30;69.28896 24;69.31883 46;69.49176 30;69.53503 28;69.60682 20;70.03819 138;70.06426 62;71.04236 62;71.066 56;73.03062 74;74.21075 44;77.04175 80;78.04317 66;78.37726 74;79.02785 24;79.05373 174;79.27205 42;79.35461 24;81.03367 968;81.06808 358;82.03287 120…	105.07079 90104;121.0654 35334;387.17789 29300;	248	936	356	188	468	372	214	216	428	242	184	398	0	648	440	564	242	338	504	600	444	278	584	470	324	282	326	384	328	220	202	152	242
385	0.23	802.314	Unknown	[M+H]+	0.64	FALSE	No record	No record	No record	-1	-1	-1	-1	P_R124			778	1068	1748	1598	1464	1884	1518	828	1686	3930.22	3107.33	2844.44	2218	2041.33	1862	1052	1244	2653.56	2532.22	2619.78	3678.22	4920.44	3692.22	3364.44	2678.67	4127.33	2377.78	4077.78	2678.44	9069.11	8878.89	8379.78	9002.89
386	1.43	803.219	Unknown	[M+H]+	0.08	FALSE	No record	No record	No record	-1	-1	-1	-1	QC_1			0	136	82	96	0	30	118	88	40	64	0	44	0	0	0	62	0	0	122	140	0	90	216	0	0	0	120	0	0	0	0	0	0
387	1.45	935.242	Unknown	[M+H]+	0.08	FALSE	No record	No record	No record	-1	-1	-1	-1	QC_1			0	0	0	100	44	0	66	0	0	56	36	42	56	0	0	0	0	0	0	0	0	66	0	0	0	0	82	118	54	0	0	40	108
388	1.45	965.249	Unknown	[M+H]+	0.08	FALSE	No record	No record	No record	-1	-1	-1	-1	QC_1			0	0	66	0	0	0	0	22	30	0	0	56	50	0	0	0	0	22	0	0	50	0	64	0	0	66	30	0	0	54	0	16	24
389	1.47	979.265	Unknown	[M+H]+	0.08	FALSE	No record	No record	No record	-1	-1	-1	-1	QC_1			0	0	0	0	26	0	0	0	0	36	0	62	0	56	0	0	0	0	0	54	0	0	0	0	0	0	0	72	0	0	0	0	86
QC, quality control; The tag of "w/o MS2: " means that the annotation was based on the precursor m/z value while it is not assigned if the metabolite was characterized by the MS/MS spectral information. If no candidate exists in our mass spectral database (i.e. MassBank and NIST14), the peak feature is named as "Unknown" in the metabolome table.
[truncated: 32 more columns]

## Sheet: Negative ion mode
Table S1. List of the sucessuflly assigned metabolite signals in 8 Indonesian shallots and 10 Japanese bulb onion cultivars by means of positive and negative ion modes using liquid chromatography–quadrupole time-of-flight-tandem-mass spectrometry (LC–Q-TOF-MS/MS).																														Table S1. List of the successfully assigned metabolite signals in eight Indonesian shallot landraces and 10 Japanese bulb onion cultivars by means of positive and negative ion modes using liquid chromatography–quadrupole time-of-flight-tandem-mass spectrometry (LC–Q-TOF-MS/MS).
																Shippowase	Shippowase	Shippowase	Advance	Advance	Advance	Answer	Answer	Answer	Shippoama	Shippoama	Shippoama	Tarzan	Tarzan	Tarzan	Momijinoteru	Momijinoteru	Momijinoteru	Momiji 3 go	Momiji 3 go	Momiji 3 go	Okhotsk	Okhotsk	Okhotsk	Kitamomiji	Kitamomiji	Kitamomiji	Superkitamomiji	Superkitamomiji	Superkitamomiji	Biru	Biru	Biru	Tiron
Alignment ID	Average Rt(min)	Average Mz	Metabolite name	Adduct ion name	Fill %	MS/MS included	INCHIKEY	SMILES	LINK	Dot product	Reverse dot product	Fragment presence %	Spectrum reference file name	MS/MS spectrum	Rank	R115	R116	R117	R118	R119	R120	R121	R122	R123	R124	R125	R126	R130	R131	R132	R139	R140	R141	R142	R143	R144	R145	R146	R147	R148	R149	R150	R151	R152	R153	R154	R155	R156	R157
1	0.17	61.986	w/o MS2:Nitric acid	[M-H]-	0.0666667	TRUE	GRYLNZFGIOXLOG-UHFFFAOYSA-N	ON(=O)=O	944	-1	-1	-1	QC_3			554	882	1516	9078	8192	7622	806	548	762	2516	484	2518	342	442	696	4694	1804	4280	1602	710	634	6202	6260	3412	4022	5172	6038	1558	3510	4482	686	578	1864	328
2	0.46	73.0278	Unknown	[M-H]-	0.0666667	TRUE	No record	No record	No record	-1	-1	-1	QC_1			246	598	594	282	140	238	234	414	488	432	216	494	370	714	4140	340	270	160	3244	2016	458	1650	1718	1998	1096	2896	1718	750	856	2370	1466	1646	2246	2694
3	0.13	78.9572	Unknown	[M-H]-	0.0666667	TRUE	No record	No record	No record	-1	-1	-1	QC_3	62.9585 182;78.95712 894;	78.95712 894;62.9585 182;	2984	2936	3010	2070	1640	2272	2410	2172	2350	2580	2656	2290	1800	1744	2342	2224	2146	2270	1704	2352	2146	3658	3292	2864	3766	3488	5418	4034	4854	2430	2986	3092	3894	4284
4	0.53	85.0279	w/o MS2:3-Butenoic acid	[M-H]-	0.0266667	TRUE	PVEOYINWKBTPIZ-UHFFFAOYSA-N	OC(=O)CC=C	32743	-1	-1	-1	N_R159	46.40873 28;	46.40873 28;	1346	330	668	834	386	374	1196	950	1412	592	1264	674	3662	2224	1304	184	1348	776	2418	2664	2506	522	2634	2022	892	1726	690	2852	1340	630	3282	3726	4132	7886
5	0.14	88.9866	w/o MS2:Oxalic acid	[M-H]-	0.0133333	TRUE	MUBZPKHOEPUJKR-UHFFFAOYSA-N	[OH]C(=[O])C([OH])=[O]	18676629	-1	-1	-1	QC_5			92	168	234	74	66	118	70	0	88	130	128	88	126	74	116	88	50	68	0	92	96	84	64	84	60	176	82	122	174	76	134	114	132	110
6	0.27	89.0057	w/o MS2:Diglycolic acid	[89.0]-	0.173333	TRUE	QEVGZEDELICMKH-UHFFFAOYSA-N	[OH]C(=[O])C[O]CC([OH])=[O]	8088	-1	-1	-1	N_R173			2138	784	1638	1440	2190	2890	1492	1146	1810	3820	1900	2666	0	1474	2174	840	1292	2134	0	2494	2008	2648	2090	1014	1612	2126	1782	3026	1908	1758	13506.7	11444.4	9365.56	0
7	0.27	89.0218	w/o MS2:.beta.-Hydroxypropionic acid	[M-H]-	0.0666667	TRUE	ALRHLSYJTWAHJZ-UHFFFAOYSA-N	OCCC(O)=O	68152	-1	-1	-1	N_R157	49.80185 16;51.64662 16;61.83253 16;70.70607 16;87.28762 16;		2718	2012	2204	1626	1894	1620	2354	1700	2526	4098	2104	1656	1872	2456	1394	2672	2052	2636	3644	2848	1338	3266	3246	1992	2290	3818	2256	2128	2344	590	5290	6872	8360	18718.7
8	0.16	89.0229	w/o MS2:.beta.-Hydroxypropionic acid	[M-H]-	0.546667	TRUE	ALRHLSYJTWAHJZ-UHFFFAOYSA-N	OCCC(O)=O	68152	-1	-1	-1	N_R147	46.83959 16;55.10638 16;77.04859 16;79.56234 16;83.23222 16;		24485.8	21709.3	21770.7	19670.2	20942.2	20935.1	23858.9	26502.2	22172.7	20564.9	23394.2	21483.8	23184.2	22621.1	22451.3	18987.5	21928.2	21557.3	21086.2	21564.9	20889.5	15266.9	17395.1	20050.7	16888	18776.2	14104.4	15890.4	20258.2	17849.1	13544	14898.2	6916	8978
9	0.17	96.9672	w/o MS2:Phosphoric acid	[M-H]-	0.106667	TRUE	NBIIXXVUZAFLBC-UHFFFAOYSA-N	OP(O)(O)=O	1004	-1	-1	-1	N_R163	79.95739 210;80.10857 30;	79.95739 210;80.10857 30;	4740	13503.6	10454	5092	6102	7000	6484	9406	4566	12894	11020	14716	7382	9350	9666	12844	9932	8000	8574	9976	8444	14796	12054	15592	13754	11218	21600	1546	8250	9410	13265.1	11476	10832	19324
10	0.14	96.9663	Phosphoric acid	[M-H]-	0.693333	TRUE	NBIIXXVUZAFLBC-UHFFFAOYSA-N	OP(O)(O)=O	1004	962.972	999.828	666.667	N_R147	49.40246 16;60.91572 16;62.96378 94;73.91151 16;77.85745 16;78.95728 1688;79.05212 22;79.25405 18;79.81529 20;79.95322 212;86.57621 16;92.15877 16;96.95716 172;	78.95728 1688;79.95322 212;96.95716 172;	12980.4	7940	13021.3	13764	12625.1	13682.2	9795.56	9861.33	13694.4	14051.1	13933.8	13600.4	11174	14454	11953.1	14796.9	10813.6	10456.4	11608.9	12853.8	12360.7	19358.7	15689.8	16257.3	19465.3	15770.9	20403.3	18713.1	15868.2	16401.5	19724	13468.4	16969.8	19388.5
11	0.16	104.034	w/o MS2:L-Serine; LC-ESI-ITFT; MS2; m/z	[M-H]-	0.253333	TRUE	MTCFGRXMJLQNBG-REOHCLBHSA-N	N[C@@H](CO)C(O)=O	CAS 56-45-1; CHEBI 17115; KEGG C00065; KNAPSACK C00001393; NIKKAJI J1.195I; PUBCHEM 3365;	-1	-1	-1	N_R172			1524	1806	1974	1088	1334	1020	2802	1110	2268	2430	2292	1848	1426	1440	996	2102	1892	1656	908	936	1784	3322	3718	1542	2022	2622	4680	3418	3854	3748	8977.78	8752.22	10107.3	12446.9
12	0.38	111.008	w/o MS2:2-Furancarboxylic acid	[M-H]-	0.653333	TRUE	SMNDYUVBFMFKNZ-UHFFFAOYSA-N	OC(=O)C1=CC=CO1	6919	-1	-1	-1	N_R121			45515.3	35591.1	47950.2	54321.1	45033.8	49368.4	37650	43378	33123.8	38183.6	47091.1	45181.8	43894.4	44197.3	42414.9	20402.7	31976.9	31912	28207.1	28620.7	29764.5	25210.5	23057.1	19459.3	26481.1	25531.5	22687.3	35057.1	8474	31394.5	8212	4736	36858.7	11546
13	0.32	111.008	w/o MS2:2-Furancarboxylic acid	[M-H]-	0.16	TRUE	SMNDYUVBFMFKNZ-UHFFFAOYSA-N	OC(=O)C1=CC=CO1	6919	-1	-1	-1	QC_3	78.9585 62;	78.9585 62;	32200	27154	39134	34172	36976	41816	30612	38066	25132	30778	40460	29289.5	39914	37698	40478	16884	25570	29674	20502	16684	28024	16974	18544	16662	19472	20632	11284	31376	17270	11864	9493.78	37362.9	6076	17914
14	1.52	112.987	w/o MS2:Trifluoroacetic acid	[M-H]-	0.0666667	FALSE	DTQVDTLACAAQTR-UHFFFAOYSA-N	[OH]C(=[O])C([F])([F])[F]	6422	-1	-1	-1	QC_3			500	282	168	292	420	182	300	418	218	328	410	324	404	296	284	214	328	202	206	432	518	276	148	162	272	268	334	346	128	240	292	234	296	360
15	0.17	113.028	w/o MS2:Glutaric acid	[M-H-H2O]-	0.0266667	FALSE	JFCQEDHGNNZCLN-UHFFFAOYSA-N	OC(=O)CCCC(O)=O	743	-1	-1	-1	N_R122			5246	4530	5722	5114	5238	4714	5782	8342.67	5944	3608	6082	4126	7736	5638	5912	5390	5506	4354	5790	5694	5026	3650	5428	5160	5202	5058	4684	3546	5326	6436	5416	3998	5776	5416
16	0.21	115.003	w/o MS2:Maleic acid; LC-ESI-QTOF; MS2; CE	[M-H]-	0.906667	FALSE	VZCYOOQTPOCHFL-UPHRSURJSA-N	OC(=O)\C=C/C(O)=O	CAS 110-16-7; CHEMSPIDER 392248; KEGG C01384; KNAPSACK C00007417; PUBCHEM CID;	-1	-1	-1	N_R123			47231.8	53554.9	53006	54840.7	61584.7	72522.7	57654.2	53264.2	57571.3	71724.7	55285.8	69795.8	58136	51906.7	53882.4	56897.6	48225.3	51273.1	47863.6	47243.8	57441.8	57273.8	62614.9	63615.8	54140.2	60093.3	55786.2	56993.6	70984.9	54290.4	44961.8	48748.4	42434.7	51018.4
17	0.47	117.018	w/o MS2:Succinic acid; LC-ESI-ITFT; MS2; m/z	[M-H]-	0.44	TRUE	KDYFGRWQOYBRFD-UHFFFAOYSA-N	OC(=O)CCC(O)=O	CAS 110-15-6; CHEBI 15741; KEGG C00042; KNAPSACK C00001205; NIKKAJI J2.879G; PUBCHEM 3344;	-1	-1	-1	N_R153			1646	2620	2212	1292	1022	894	1090	2070	1334	2230	1068	1562	3594	1626	31179.5	986	752	1042	19991.3	17355.8	3124	12178.7	14180.4	16159.6	10522.2	23866	16755.1	3474	10871.6	12065.6	11761.8	10536.7	14774.4	17362.2
18	0.17	118.05	w/o MS2:L-Homoserine; LC-ESI-ITFT; MS2; m/z	[M-H]-	0.28	TRUE	UKAUYVFTDYCKQA-VKHMYHEASA-N	N[C@@H](CCO)C(O)=O	CAS 672-15-1; CHEBI 15699; KEGG C00263; KNAPSACK C00001366; NIKKAJI J9.199E; PUBCHEM 3561;	-1	-1	-1	N_R159			838	614	922	626	1842	1404	1894	934	1832	3128	3142	1498	1916	1892	2042	3068	1970	2098	1646	1614	1600	4146	5946	5644	4798	4466	9386	3414	5628	4648	11385.3	10465.8	12461.6	17041.1
19	0.16	119.034	w/o MS2:L-(+)-Threose	[M-H]-	0.52	TRUE	FMAORJIQYMIRHF-BSDROHESSA-N	O[C@@H]1CO[C@@H](O)C1O	91746266	-1	-1	-1	N_R138	50.2284 16;56.70958 16;59.68129 16;73.07478 16;77.34269 16;83.28275 16;117.99092 16;		12326.2	11537.8	12018	11858	10996	10722.2	11596	12570.2	10772.4	10393.8	11858.4	12148.9	12827.1	11892	12018	10161.3	11698.7	12919.8	11853.6	11515.6	10412.4	8980	9642.22	11552.4	9711.11	11756.2	8142.22	10288	10830.9	10537.1	2910	2688	1834	2156
20	1.48	121.029	w/o MS2:3-Amino-2,3-dihydrobenzoic acid	[M-H-NH3]-	0.0133333	TRUE	KFNRJXCQEJIBER-UHFFFAOYNA-N	NC1CC(=CC=C1)C(O)=O	N/A	-1	-1	-1	QC_2	91.01483 74;92.02293 246;93.02879 66;121.026 212;	92.02293 246;121.026 212;91.01483 74;	224	272	302	330	372	288	314	250	244	398	358	266	402	284	274	270	190	190	300	356	294	130	342	348	324	248	278	80	256	218	294	336	230	372
21	1.38	128.034	w/o MS2:D-Pyroglutamic acid	[M-H]-	0.373333	TRUE	ODHCTXKNWHHXJC-GSVOUGTGSA-N	OC(=O)[C@H]1CCC(=O)N1	439685	-1	-1	-1	N_R157			3324	3166	2882	2944	4968	2396	6152	5172	4890	3558	4138	3970	4348	5126	4370	3354	4078	4694	8800.22	1740	3296	3716	8510.67	2676	1312	3968	8677.78	3206	2722	5400	13722.9	13027.6	12904.7	12111.3
22	0.4	128.035	w/o MS2:D-Pyroglutamic acid	[M-H]-	0.826667	TRUE	ODHCTXKNWHHXJC-GSVOUGTGSA-N	OC(=O)[C@H]1CCC(=O)N1	439685	-1	-1	-1	N_R156	73.2019 18;		18005.3	38815.3	35522	40260.2	26436.2	18676	14284.7	19237.5	17267.8	94661.1	64295.3	41350	27229.3	30752.7	28393.3	23074.9	13366	16981.5	20276.5	52782.2	51748.4	72009.6	48315.6	42715.8	68223.3	40923.8	60645.3	66315.1	85081.3	62658.2	47414.4	28978	69693.6	80866.2
23	0.36	128.035	w/o MS2:D-Pyroglutamic acid	[M-H]-	0.08	TRUE	ODHCTXKNWHHXJC-GSVOUGTGSA-N	OC(=O)[C@H]1CCC(=O)N1	439685	-1	-1	-1	N_R159	54.70042 16;		14738	37056	27582	26502	24808	18898	9232	17540	10898	74440	51080	34544	14932	23128	24344	16594	9054	11802	10230	31446	35400	47576	36984	29436	45646	20524	42920	48922	60924	42494	35694	22062	45468	57690
24	0.15	128.958	Unknown	[M-H]-	0.0266667	TRUE	No record	No record	No record	-1	-1	-1	N_R122			10360	5092	9756	9508	5578	7564	10768	8732.89	7672	7698	7072	7700	10068	9514	9354	7828	8248	9064	8360.67	9368	7120	5610	6938	7140	7312	8796	3708	7480	7206	7686	3542	6146	2456	2994
25	0.51	129.018	w/o MS2:2-Butenedioic acid, 2-methyl-, (E)-	[M-H]-	0.226667	TRUE	HNEGQIOMVPPMNR-NSCUHMNNSA-N	C\C(=C/C(O)=O)C(O)=O	638129	-1	-1	-1	N_R156			1640	520	1378	1066	1472	1068	3206	3152	4648	826	3580	870	10966.4	6150	5666	1712	4964	2184	4728	6980	5266	4464	15375.1	13519.1	4124	7392	1556	11324	3068	3336	6752	9774	13834.4	23886.9
26	0.67	130.087	w/o MS2:L-Leucine; LC-ESI-QTOF; MS2; CE	[M-H]-	0.0133333	TRUE	ROHFNLRQFUQHCH-YFKPBYRVSA-N	CC(C)C[C@H](N)C(O)=O	CAS 61-90-5; CHEMSPIDER 5880; KAPPAVIEW KPC00715; KEGG C00123; KNAPSACK C00001377; PUBCHEM CID;	-1	-1	-1	N_R124			1944	2064	1478	2376	2720	2212	700	1748	1382	8854.22	2520	3766	2870	2596	3204	1704	740	1164	1240	1304	3116	2346	2466	1128	2372	2464	2290	2482	2576	1426	170	344	486	372
27	0.16	131.045	w/o MS2:L-Asparagine; LC-ESI-ITFT; MS2; m/z	[M-H]-	0.4	TRUE	DCXYFEDJOCDNAF-REOHCLBHSA-N	N[C@@H](CC(O)=N)C(O)=O	CAS 70-47-3; CHEBI 17196; KEGG C00152; KNAPSACK C00001341; NIKKAJI J9.178B; PUBCHEM 3452;	-1	-1	-1	N_R148			1472	2302	1914	2358	8846.89	4492	5480	1714	3566	4058	5410	4244	4494	964	2834	6962	2672	3500	5070	2414	3352	12474.4	9264.67	5132	12693.8	8700.89	12116.4	7052	8098	7610	52180	48536	63028.2	79513.3
28	0.16	132.03	w/o MS2:L-Aspartic acid; LC-ESI-ITFT; MS2; m/z	[M-H]-	0.146667	TRUE	CKLJMWTZIZZHCS-REOHCLBHSA-N	N[C@@H](CC(O)=O)C(O)=O	CAS 56-84-8; CHEBI 17053; KEGG C00049; KNAPSACK C00001342; NIKKAJI J9.169C; PUBCHEM 3351;	-1	-1	-1	QC_1			730	2874	1218	5342	2302	3202	5366	2082	3126	7786	5236	5168	3600	2282	654	2632	1966	3310	2222	1716	1030	5478	2068	2236	6210	6040	4394	4122	4654	5414	8792.22	8962.89	11156.2	6246
29	1.49	133.013	L-(-)-Malic acid; LC-ESI-ITFT; MS2; m/z	[M-H]-	0.0666667	TRUE	BJEPYKJPYRNKOW-REOHCLBHSA-N	O[C@@H](CC(O)=O)C(O)=O	CAS 97-67-6; CHEBI 30797; KEGG C00149; KNAPSACK C00001192; NIKKAJI J74.430A; PUBCHEM 3449;	998.336	998.336	333.333	QC_2	114.998 64;	114.998 64;	450	290	574	402	342	558	370	202	118	282	242	362	318	364	282	476	290	66	568	394	228	368	280	244	424	424	426	308	278	206	364	270	292	408
30	0.22	133.014	L-(-)-Malic acid; LC-ESI-ITFT; MS2; m/z	[M-H]-	0.906667	TRUE	BJEPYKJPYRNKOW-REOHCLBHSA-N	O[C@@H](CC(O)=O)C(O)=O	CAS 97-67-6; CHEBI 30797; KEGG C00149; KNAPSACK C00001192; NIKKAJI J74.430A; PUBCHEM 3449;	104.872	996.335	1000	N_R147	70.98013 26;71.01138 1108;71.26867 38;71.35578 24;71.38554 20;72.74184 36;72.99065 694;73.18655 40;73.31337 28;73.99892 70;83.49445 16;86.95758 24;115.00312 230;115.60731 18;116.00743 24;	71.01138 1108;72.99065 694;115.00312 230;	418407	487575	472348	481222	543661	626921	477990	476580	484884	638279	484996	595009	483019	454420	471439	493385	427136	439404	432878	416945	483746	492723	530212	528226	487686	513094	479221	489626	592057	477017	385094	422862	372871	455699
31	0.22	134.016	w/o MS2:2,2'-Dihydroxy-3-methoxychalcone	[134.0]-	0.0666667	FALSE	GBAMFFILOSWMOO-MDZDMXLPSA-N	COC1=C(O)C(\C=C\C(=O)C2=CC=CC=C2O)=CC=C1	6086427	-1	-1	-1	N_R165			8768	4064	2790	8844	8068	8334	15354	3692	6368	21570	5776	10318	20888	8676	5526	7148	6276	7954	9294	16918.2	5668	10774	11190	3524	5758	14648	5644	5954	9412	19545.8	13734	2640	6480	5450
32	0.18	135.029	w/o MS2:Hypoxanthine; LC-ESI-ITFT; MS2; m/z	[M-H]-	0.373333	TRUE	FDGQSTZJBFJUBT-UHFFFAOYSA-N	OC1=NC=NC2=C1N=CN2	CAS 68-94-0; CHEBI 17368; KEGG C00262; KNAPSACK C00001502; NIKKAJI J1.934H; PUBCHEM 3560;	-1	-1	-1	N_R117			12722	13720	11774.9	8850	6612	7910	6228	6848	8420	8892.89	9645.78	9312	8382	10344	8870	8710	7274	10188	8738	6158	7050	11460	8659.78	13104.7	8462	7442	9332	9152.44	10834	6762	8380.44	8124.22	8763.11	10554
33	1.61	137.024	Salicylic acid	[M-H]-	0.0133333	TRUE	YGSDEFSMJLZEOE-UHFFFAOYSA-N	OC(=O)C1=C(O)C=CC=C1	338	957.174	994.495	750	N_R130	65.03799 326;65.16973 20;66.04127 88;75.02063 68;83.62266 26;91.90891 32;92.61525 30;92.92258 22;92.94553 32;93.03259 2696;93.06391 66;93.19234 24;93.31332 30;93.36404 28;93.6213 20;94.03618 68;94.28469 30;94.61555 26;95.75771 24;95.85781 22;127.24236 24;	93.03259 2696;65.03799 326;66.04127 88;	192	90	156	184	148	258	196	204	1282	200	216	160	44152.9	162	164	62	132	102	284	822	286	122	130	150	68	62	94	142	120	106	214	156	160	264
34	0.7	138.988	w/o MS2:N-Acetyl-D-galactosamine 4-sulfate	[139.0]-	0.0533333	TRUE	RKFMAQNDSSSRTH-OSMVPFSASA-N	CC(=O)N[C@@H](C=O)[C@@H](O)[C@@H](OS(O)(=O)=O)[C@H](O)CO	170758	-1	-1	-1	N_R144	95.93194 242;	95.93194 242;	1176	6802	10235.3	5402	3942	4964	2600	2688	3532	3022	3100	2250	6900	5630	8387.56	1798	1274	1412	3014	8640.89	12500	2732	1870	1090	4120	1824	1980	2208	3634	3486	2912	2884	2020	5728
35	0.16	145.061	w/o MS2:L-Glutamine; LC-ESI-ITFT; MS2; m/z	[M-H]-	0.44	TRUE	ZDXPYRJPNDTMRX-VKHMYHEASA-N	N[C@@H](CCC(O)=N)C(O)=O	CAS 56-85-9; CHEBI 18050; KEGG C00064; KNAPSACK C00001359; NIKKAJI J9.170G; PUBCHEM 3364;	-1	-1	-1	N_R168	98.02216 74;	98.02216 74;	1582	1884	2074	1026	3762	2826	4988	3798	4194	8214	5542	2372	2064	1558	1172	3988	3478	3794	2678	2090	3106	49271.8	39482.7	27626.7	47713.8	37550.7	59947.6	33920.2	37217.6	45726.9	23634	15755.6	35647.1	21294.2
36	0.17	146.045	w/o MS2:L-Glutamic acid; LC-ESI-ITFT; MS2; m/z	[M-H]-	0.386667	TRUE	WHUUTDBJXJRKMK-VKHMYHEASA-N	N[C@@H](CCC(O)=O)C(O)=O	CAS 56-86-0; CHEBI 16015; KEGG C00025; KNAPSACK C00001358; NIKKAJI J9.171E; PUBCHEM 3327;	-1	-1	-1	N_R174			2260	1844	2722	1616	2316	3100	2570	3176	3718	2136	3684	2104	4398	4098	5142	4698	3106	2788	8750	4702	6582	6146	5244	7432	6200	5546	7154	4896	5620	5876	17447.3	18110.2	18714.2	24903.8
37	0.19	149.044	w/o MS2:D-(-)-Ribose	[M-H]-	0.613333	TRUE	HMFHBZSHGGEWLO-OWMBCFKOSA-N	OC[C@@H]1OC(O)[C@@H](O)[C@H]1O	11804933	-1	-1	-1	N_R147	105.32359 16;		5072	12312	9470.44	5614	6864	12242	6414	9316	8610	44743.1	34608.2	16946.5	28370	28255.1	18856.9	6692	10672	7642	8909.11	4948	9012	8682.22	12386	21181.5	16060.2	8382	8799.56	37123.6	26618.2	17484.7	52754.9	60739.6	26521.3	41968.9
38	0.18	150.022	w/o MS2:1,4-Piperazinediethanesulfonic acid	[M-2H]2-	0.2	TRUE	IHPYMWDTONKSCO-UHFFFAOYSA-N	OS(=O)(=O)CCN1CCN(CCS(O)(=O)=O)CC1	79723	-1	-1	-1	N_R160	65.1319 16;133.64607 16;140.10306 16;145.00331 16;		736	0	792	676	1558	1536	2288	574	1590	1322	1322	1460	1376	1536	1022	2638	2270	3022	1896	1204	1682	3228	1946	2460	2980	2456	2642	1746	3468	2120	13546.9	12344.7	12500.2	14057.3
39	0.18	150.046	w/o MS2:Guanine; LC-ESI-ITFT; MS2; m/z	[M-H]-	0.0266667	FALSE	UYTPUPDQBNUYGX-UHFFFAOYSA-N	OC1=NC(=N)NC2=C1N=CN2	CAS 73-40-5; CHEBI 16235; KEGG C00242; KNAPSACK C00001501; NIKKAJI J9.344K; PUBCHEM 3541;	-1	-1	-1	N_R165			492	380	954	388	82	668	118	790	278	4102	3386	1902	3454	3260	1132	154	162	62	768	330	66	448	544	2502	1924	380	758	3114	2652	1572	6480	6646	1346	426
40	1.12	152.967	Unknown	[M-H]-	0.0133333	TRUE	No record	No record	No record	-1	-1	-1	N_R157	73.00866 100;73.17957 22;79.62911 32;79.95391 312;80.05743 30;80.9559 26;	79.95391 312;73.00866 100;79.62911 32;	132	80	300	210	190	74	392	1020	542	224	372	144	396	210	196	182	278	236	232	446	642	216	364	196	292	220	862	110	238	348	1058	578	1398	10908
41	0.16	154.061	L-Histidine	[M-H]-	0.293333	TRUE	HNDVDQJCIGZPNO-YFKPBYRVSA-N	N[C@@H](CC1=CNC=N1)C(O)=O	6971009	853.635	903.152	125	N_R176	72.149 22;80.80409 30;81.02016 26;93.04728 136;	93.04728 136;80.80409 30;81.02016 26;	472	144	204	224	928	400	454	326	666	612	506	460	320	210	238	648	808	772	1086	622	300	1842	1138	1164	1410	622	2138	1188	1544	1490	15817.1	16908.5	16716.2	17423.8
42	0.13	158.977	w/o MS2:Resorcinol sulfoxide	[159.0]-	0.0133333	TRUE	YNHHSHCJKICJLU-UHFFFAOYSA-N	OC1=CC(O)=C(C=C1)S(=O)C1=C(O)C=C(O)C=C1	5044578	-1	-1	-1	N_R134	70.99795 424;72.9897 74;102.98634 112;103.98676 104;104.12419 24;106.63453 36;130.98418 74;	70.99795 424;102.98634 112;103.98676 104;	6970	9120	9394	6320	10068	7656	8706	9352	8242	7354	7300	7396	5976	11590	10454	8258	8890	6806	8980	7584	7320	10170	12586	8408	9032	10900	8280	9370	9634	10748	5732	5522	5900	7838
43	0.16	161.044	w/o MS2:.beta.-D-Glucopyranose, 1,6-anhydro-	[M-H]-	0.493333	TRUE	TWNIBLMWSKIRAT-UHFFFAOYNA-N	[OH]C1C2C[O]C([O]2)C([OH])C1[OH]	N/A	-1	-1	-1	N_R136	84.01807 54;85.02569 94;	85.02569 94;84.01807 54;	14408.2	12375.3	12470.7	11359.1	12112.4	11876.4	12926.2	13489.6	12050	12210.4	12462	12843.1	12826.4	13022.7	11723.1	10551.6	12121.1	12562	11347.8	12685.3	10956	8356	10060	10752.2	9561.11	10919.6	6564	9885.11	11583.3	10875.6	6056	8422	3494	4968
44	0.16	162.939	Potassium nitrate	[M+NO3]-	0.0666667	TRUE	FGIUAXJPYTZDNR-UHFFFAOYSA-N	[O-][N+](=[O])[O][K]	24434	990.119	1000	1000	QC_5	61.98618 522;64.11203 32;65.09589 16;104.70611 16;	61.98618 522;64.11203 32;	0	40	0	20	0	0	0	32	0	0	0	22	0	0	32	30	72	46	44	22	40	72	16	28	0	58	0	0	36	0	18	38	92	0
45	1.51	163.039	L-Tyrosine	[M-H-NH3]-	0.0666667	TRUE	OUYCCCASQSFEME-UHFFFAOYNA-N	NC(CC1=CC=C(O)C=C1)C(O)=O	N/A	999.997	999.997	500	QC_2	119.05366 234;	119.05366 234;	164	232	318	288	136	336	444	268	270	162	276	264	1466	376	788	140	260	186	912	732	924	1106	328	280	672	478	650	296	464	478	1038	714	636	826
46	1.15	164.07	w/o MS2:L-(-)-Phenylalanine; LC-ESI-QTOF; MS2; CE	[M-H]-	0.293333	TRUE	COLNVLDHVKWLRT-QMMMGPOBSA-N	N[C@@H](CC1=CC=CC=C1)C(O)=O	CAS 63-91-2; CHEMSPIDER 5910; KAPPAVIEW KPC00729; KEGG C00079; KNAPSACK C00001386; PUBCHEM CID;	-1	-1	-1	N_R163			1026	464	512	558	888	584	4620	1686	3430	3790	844	1452	1120	3520	3242	3144	2566	7128	5428	1766	1330	14298.9	15186.2	14641.3	14251.8	9180.22	23556	9450.22	13536	9331.56	13449.6	9462.89	19908	9002.22
47	1.11	164.07	w/o MS2:L-(-)-Phenylalanine; LC-ESI-QTOF; MS2; CE	[M-H]-	0.0533333	TRUE	COLNVLDHVKWLRT-QMMMGPOBSA-N	N[C@@H](CC1=CC=CC=C1)C(O)=O	CAS 63-91-2; CHEMSPIDER 5910; KAPPAVIEW KPC00729; KEGG C00079; KNAPSACK C00001386; PUBCHEM CID;	-1	-1	-1	N_R159			606	290	194	172	1320	652	1968	1066	3614	992	1500	192	232	796	558	1080	1228	4908	3754	1408	1918	13188	6636	12274	10164	1994	16036	3806	10092	7990	10164	8174	19251.1	6960
48	0.46	171.076	w/o MS2:L-Homocitrulline	[M-H-NH3]-	0.733333	TRUE	XIGSAGMEBXLVJJ-UHFFFAOYNA-N	NC(CCCCNC(N)=O)C(O)=O	N/A	-1	-1	-1	N_R154	84.04222 60;	84.04222 60;	4552	970	2656	12856.7	14779.1	11422.4	9240.44	3998	6362	8471.33	10844.4	10719.1	11444.9	12070.9	11254.4	13765.1	11647.8	13819.3	14020	12594.9	10850.4	13542.4	13510.9	14732.2	13255.8	10896	12822	8956.89	12231.8	9092.22	14224.2	16564	13136.7	17766.5
49	0.37	173.007	w/o MS2:DL-Isocitric acid; LC-ESI-ITFT; MS2; m/z	[M-H2O-H]-	0.16	TRUE	ODBLHEXUDAPZAU-UHFFFAOYNA-N	OC(C(CC(O)=O)C(O)=O)C(O)=O	CAS 320-77-4; CHEBI 30887; KEGG C00311; KNAPSACK C00001188; NIKKAJI J95.796H; PUBCHEM 3605;	-1	-1	-1	N_R135			10554.7	4812	10942	11824.2	10034.4	10784.7	4452	4162	2990	1344	11255.6	10407.8	3764	3728	2680	750	1994	2088	1556	1966	1738	1436	1784	2834	1836	1850	872	2480	4470	3416	3066	3416	3262	2374
50	0.5	173.007	DL-Isocitric acid; LC-ESI-ITFT; MS2; m/z	[M-H2O-H]-	0.173333	TRUE	ODBLHEXUDAPZAU-UHFFFAOYNA-N	OC(C(CC(O)=O)C(O)=O)C(O)=O	CAS 320-77-4; CHEBI 30887; KEGG C00311; KNAPSACK C00001188; NIKKAJI J95.796H; PUBCHEM 3605;	843.523	887.593	333.333	N_R156	86.03404 24;111.00864 120;	111.00864 120;86.03404 24;	2434	1076	2886	3208	934	1358	1154	3782	2180	718	5154	814	4506	5176	5932	2284	5326	3054	3848	10687.3	6066	6314	17916.2	15556.4	4594	6736	2672	15178.7	5064	6448	13684	10156	15034.4	13234
51	0.54	173.008	trans-Aconitic acid; LC-ESI-QTOF; MS2; CE	[M-H]-	0.0533333	TRUE	GTZCVFVGUGFEME-HNQUOIGGSA-N	OC(=O)C\C(=C/C(O)=O)C(O)=O	CAS 4023-65-8; CHEMSPIDER 392201; KAPPAVIEW KPC00385; KEGG C02341; KNAPSACK C00001177; PUBCHEM CID;	923.03	923.03	500	N_R164	85.02838 78;	85.02838 78;	1152	384	1096	1092	400	756	2912	2558	4000	1336	2936	1262	7528	5160	4392	546	2126	1014	4282	5228	5686	2200	4932	6690	1500	3956	1214	3938	1722	764	6112	9194	11590	25205.8
52	0.16	173.103	w/o MS2:L-(+)-Arginine; LC-ESI-ITFT; MS2; m/z	[M-H]-	0.32	TRUE	ODKSFYDXXFIFQN-BYPYZUCNSA-N	N[C@@H](CCCNC(N)=N)C(O)=O	CAS 74-79-3; CHEBI 16467; KEGG C00062; KNAPSACK C00001340; NIKKAJI J9.182K; PUBCHEM 3362;	-1	-1	-1	N_R172			1220	274	1060	1290	2886	2324	2302	1622	3178	1752	1850	2202	1266	1646	2256	3690	4572	3152	2704	1412	1624	4204	3782	7000	3806	3332	2904	3522	2992	2822	19425.8	24180	19234.7	23114.5
53	0.27	175.022	w/o MS2:Vitamin C	[M-H]-	0.0666667	TRUE	CIWBSHSKHKDKBQ-VHUNDSFISA-N	OC[C@H](O)[C@@H]1OC(=O)C(O)=C1O	54676315	-1	-1	-1	N_R133	69.03145 88;72.98961 86;	69.03145 88;72.98961 86;	812	1126	1118	8276.44	8659.33	2988	2562	3354	2296	2090	1472	1992	512	1320	582	338	524	208	184	748	1546	476	790	1418	844	250	594	788	546	1084	732	512	930	598
54	1.39	175.06	w/o MS2:2-Isopropylmalic acid; LC-ESI-QTOF; MS2; CE	[M-H]-	0.12	TRUE	BITYXLXUCSKTJS-UHFFFAOYNA-N	CC(C)C(O)(CC(O)=O)C(O)=O	CAS 3237-44-3; CHEMSPIDER 4444155; KEGG C02504; KNAPSACK C00019690; PUBCHEM CID;	-1	-1	-1	N_R172	85.27893 26;113.06174 54;116.03593 68;	116.03593 68;113.06174 54;85.27893 26;	5518	3082	4844	3962	2970	4022	6444	4958	6618	800	934	1060	15685.8	12453.3	13248.4	1970	2334	976	56790.2	27192.9	28769.3	202	170	378	314	178	290	518	320	424	2748	2830	1720	21592.2
55	0.27	176.037	w/o MS2:N-Formyl-L-Methionine; LC-ESI-QTOF; MS2; CE	[M-H]-	0.266667	TRUE	PYUSHNKNPOHWEZ-YFKPBYRVSA-N	CSCC[C@H](N=CO)C(O)=O	CAS 4289-98-9; CHEMSPIDER 388809; KAPPAVIEW KPC00820; KEGG C03145; PUBCHEM CID;	-1	-1	-1	N_R177	70.99032 88;89.00471 114;	89.00471 114;70.99032 88;	2336	1008	1984	2334	3302	4242	2410	918	1556	5450	1362	3102	1902	2486	1832	1496	854	3290	3000	3882	1250	2784	3976	1114	1394	2396	1382	2970	2748	2502	10396.4	11232.9	10654.2	11566.2
56	0.18	176.037	w/o MS2:N-Formyl-L-Methionine; LC-ESI-QTOF; MS2; CE	[M-H]-	0.68	TRUE	PYUSHNKNPOHWEZ-YFKPBYRVSA-N	CSCC[C@H](N=CO)C(O)=O	CAS 4289-98-9; CHEMSPIDER 388809; KAPPAVIEW KPC00820; KEGG C03145; PUBCHEM CID;	-1	-1	-1	N_R118			10710	9040	8462	8320	9332.44	12901.1	8196	8626	8578	14846	13224.2	13496.9	11665.3	13079.8	14591.1	12436.2	14000.7	13577.3	15940	20190	20496.7	25492.5	12241.8	16088.9	23182.2	22563.3	18151.8	26619.5	17342.5	18729.5	14596.4	11929.6	14521.6	12975.6
57	0.16	179.055	w/o MS2:1,3-Dihydroxyacetone dimer; LC-ESI-QTOF; MS2; CE	[M-H]-	0.84	TRUE	KEQUNHIAUQQPAC-UHFFFAOYNA-N	OCC1(O)COC(O)(CO)CO1	CAS 62147-49-3; CHEMSPIDER 3391434; KAPPAVIEW KPC00470; PUBCHEM CID;	-1	-1	-1	N_R121	60.0713 16;		272750	228513	225383	204470	225555	218331	243539	275273	227600	218288	237554	237870	231244	225110	234570	204492	223457	218904	212803	231785	202831	143418	168015	201694	163915	191619	138785	165475	189311	182083	83299.6	120198	57305.1	69682.4
58	0.16	180.057	w/o MS2:L-Tyrosine; LC-ESI-ITFT; MS2; m/z	[M-H]-	0.0133333	FALSE	OUYCCCASQSFEME-QMMMGPOBSA-N	N[C@@H](CC1=CC=C(O)C=C1)C(O)=O	CAS 60-18-4; CHEBI 17895; KEGG C00082; KNAPSACK C00001397; NIKKAJI J9.173A; PUBCHEM 3382;	-1	-1	-1	N_R141			11538	11730	8388	8634	12142	7750	15024	10550	7144	9750	12678	8216	14070	6056	9216	10734	8436	12888.4	11266	8412	5632	6884	8114	6760	8514	12892	7572	6132	8284	13132	7168	8450	4058	5034
59	0.53	180.065	L-Tyrosine; LC-ESI-ITFT; MS2; m/z	[M-H]-	0.106667	TRUE	OUYCCCASQSFEME-QMMMGPOBSA-N	N[C@@H](CC1=CC=C(O)C=C1)C(O)=O	CAS 60-18-4; CHEBI 17895; KEGG C00082; KNAPSACK C00001397; NIKKAJI J9.173A; PUBCHEM 3382;	549.449	694.544	571.429	QC_1	72.01187 100;93.02914 64;93.15947 28;119.05053 126;163.03561 112;	119.05053 126;163.03561 112;72.01187 100;	6522	2256	3704	8498	31580	26038	1598	5654	2604	22966	20412	14836	1278	10104	10056	2156	2230	2156	3164	6322	8108	2440	2398	3100	2386	746	4388	2242	3882	2868	8918	9336.89	10836.4	20080.2
60	0.57	180.065	w/o MS2:L-Tyrosine; LC-ESI-ITFT; MS2; m/z	[M-H]-	0.346667	TRUE	OUYCCCASQSFEME-QMMMGPOBSA-N	N[C@@H](CC1=CC=C(O)C=C1)C(O)=O	CAS 60-18-4; CHEBI 17895; KEGG C00082; KNAPSACK C00001397; NIKKAJI J9.173A; PUBCHEM 3382;	-1	-1	-1	N_R163			8790.22	1996	8347.11	16603.1	29274.2	25599.8	2286	8599.33	1308	34001.8	21262.2	26137.5	10570.2	17272	17105.1	2716	1672	2612	1340	14279.8	15387.1	1684	1552	2178	1280	1604	4408	1744	3554	3276	12116.9	1598	7302	4018
61	0.17	181.069	w/o MS2:L-Iditol; LC-ESI-QTOF; MS2; CE	[M-H]-	0.0266667	FALSE	FBPFZTCFMRRESA-UNTFVMJOSA-N	OC[C@H](O)[C@@H](O)[C@H](O)[C@@H](O)CO	CAS 488-45-9; KAPPAVIEW KPC00705; KEGG C01507; PUBCHEM CID;	-1	-1	-1	N_R166			0	0	0	0	0	0	0	0	0	0	0	0	0	0	0	0	0	0	2940	0	0	0	0	0	0	0	0	0	0	0	3524	3428	4206	3740
62	1.53	184.938	Unknown	[M-H]-	0.0266667	TRUE	No record	No record	No record	-1	-1	-1	N_R157	63.73798 38;63.94035 50;71.10014 38;73.00907 120;79.93236 20;79.95582 3160;80.12439 32;80.18005 20;80.20948 36;80.38526 28;80.54373 26;80.95447 80;81.95825 68;82.21667 32;104.56754 28;104.9791 66;	79.95582 3160;73.00907 120;80.95447 80;	1748	666	1628	2720	2206	3886	3356	3154	3114	3064	2312	2610	1652	1950	900	1498	1592	1702	1810	2042	6012	1522	780	538	3146	1786	1296	1638	1836	2046	1878	2560	1756	8919.56
63	1.55	186.953	Unknown	[M-H]-	0.0133333	FALSE	No record	No record	No record	-1	-1	-1	N_R157			356	554	1620	830	574	1104	1040	1596	1458	828	752	654	1378	1208	900	386	498	208	2046	1130	2458	278	320	532	1250	846	298	638	368	356	1054	1628	1168	8893.33
64	0.16	189.938	Unknown	[M-H]-	0.0666667	TRUE	No record	No record	No record	-1	-1	-1	QC_1	61.98577 110;	61.98577 110;	0	0	0	18	0	0	0	16	0	0	18	0	0	0	0	0	0	18	26	0	0	0	0	18	36	0	0	0	92	0	0	18	0	0
65	0.38	191.018	w/o MS2:DL-Isocitric acid; LC-ESI-ITFT; MS2; m/z	[M-H]-	0.84	TRUE	ODBLHEXUDAPZAU-UHFFFAOYNA-N	OC(C(CC(O)=O)C(O)=O)C(O)=O	CAS 320-77-4; CHEBI 30887; KEGG C00311; KNAPSACK C00001188; NIKKAJI J95.796H; PUBCHEM 3605;	-1	-1	-1	N_R157			506945	403892	526508	573627	482017	521137	420162	505076	372635	403577	541629	489040	497879	504252	457968	228898	360889	346795	333003	319490	339811	275006	275010	228202	294705	282295	258697	381858	388136	370892	388003	432692	430050	434324
66	0.46	191.018	D-Saccharic acid 1,4-lactone	[M-H]-	0.0133333	TRUE	XECPAIJNBXCOBO-BARNPCJFSA-N	OC([C@H]1OC(=O)C(O)[C@@H]1O)C(O)=O	91746265	701.731	958.069	90.9091	N_R142	85.02951 104;87.00553 88;	85.02951 104;87.00553 88;	91276	23520	109740	113042	68292	133100	210010	119190	80744	88152	114580	91552	204696	120616	114048	56796	96966	116244	31192.9	107260	85942	76546	98958	60342	125776	114042	72272	115228	91412	88960	171804	162124	93654	161542
67	0.32	191.018	Citric acid	[M-H]-	0.226667	TRUE	KRKNYBCHXYNGOX-UHFFFAOYSA-N	[OH]C(=[O])CC([OH])(CC([OH])=[O])C([OH])=[O]	88113319	857.772	932.301	428.571	QC_2	67.01449 68;73.02811 68;85.03 172;87.00527 240;87.12286 24;87.37527 42;101.72468 16;110.68167 60;111.00762 438;111.03468 22;111.08578 24;111.1071 32;111.33778 32;111.82706 18;111.94935 18;151.71259 16;	111.00762 438;87.00527 240;85.03 172;	365790	284274	430556	343398	417900	444736	347688	459400	313098	357170	509678	476204	500778	402464	455776	162296	261028	278288	13698.9	199270	240548	169968	223662	187722	236480	213640	192266	292646	363383	262804	302822	246980	146454	464954
68	1.53	191.018	w/o MS2:DL-Isocitric acid; LC-ESI-ITFT; MS2; m/z	[M-H]-	0.0666667	TRUE	ODBLHEXUDAPZAU-UHFFFAOYNA-N	OC(C(CC(O)=O)C(O)=O)C(O)=O	CAS 320-77-4; CHEBI 30887; KEGG C00311; KNAPSACK C00001188; NIKKAJI J95.796H; PUBCHEM 3605;	-1	-1	-1	QC_2			368	606	808	766	506	890	616	402	448	812	748	528	650	394	398	490	720	538	1178	514	414	622	546	604	754	636	450	270	240	284	1036	628	820	422
69	0.38	192.021	w/o MS2:Fraxin	[192.0]-	0.226667	FALSE	CRSFLLTWRCYNNX-QBNNUVSCSA-N	COC1=C(O)C(O[C@@H]2O[C@H](CO)[C@@H](O)[C@H](O)[C@H]2O)=C2OC(=O)C=CC2=C1	5273568	-1	-1	-1	N_R148			8988	13966	28226.9	6244	9522	24448.7	6660	9750	8238	22196.2	6516	5090	25802	26715.3	25052.7	2468	19040.9	4556	17405.1	17274.7	6898	2048	3642	12659.6	15591.6	2756	6946	19847.1	5602	6898	5112	3464	8702	7998
70	0.29	192.021	w/o MS2:Fraxin	[192.0]-	0.0133333	FALSE	CRSFLLTWRCYNNX-QBNNUVSCSA-N	COC1=C(O)C(O[C@@H]2O[C@H](CO)[C@@H](O)[C@H](O)[C@H]2O)=C2OC(=O)C=CC2=C1	5273568	-1	-1	-1	QC_3			908	4226	2128	3380	10886	7422	3040	2984	2706	1058	16186	2934	1502	2864	5846	2322	3938	3690	2490	706	3580	1946	3418	4862	5120	1262	10192	6928	19972	11878	9022	18116	19476	19776
71	0.38	193.023	w/o MS2:D-(+)-Galacturonic acid; LC-ESI-QTOF; MS2; CE	[M-H]-	0.0133333	FALSE	AEMOLEFTQBMNLQ-YMDCURPLSA-N	OC1O[C@@H]([C@H](O)[C@H](O)[C@H]1O)C(O)=O	CAS 685-73-4; CHEMSPIDER 388354; KEGG C00333; KNAPSACK C00001120; PUBCHEM CID;	-1	-1	-1	N_R138			1988	3374	2014	1728	2430	1538	762	2634	2708	1462	1890	2828	1284	1760	1784	1438	2146	1288	2334	1396	2316	1514	1160	1396	2076	1598	1754	2090	1160	1064	1866	806	1328	442
72	0.18	195.049	D-Gluconic acid; LC-ESI-QTOF; MS2; CE	[M-H]-	0.0666667	TRUE	RGHNJXZEOKUKBD-UHFFFAOYNA-N	OCC(O)C(O)C(O)C(O)C(O)=O	CAS 526-95-4; CHEMSPIDER 10240; KAPPAVIEW KPC00558; KEGG C00257; KNAPSACK C00007303; PUBCHEM CID;	700.074	720.668	444.445	N_R172	47.12232 16;52.73275 16;75.00645 136;78.3604 16;87.03856 50;90.4174 18;99.00641 74;122.66393 16;129.01906 62;	75.00645 136;99.00641 74;129.01906 62;	2008	4150	2292	1244	1456	2352	1472	1490	1540	2532	1698	1652	1314	1534	1374	2922	1794	2884	7844	3918	3662	1762	2068	2056	2106	1638	2130	2858	2988	1564	4124	2732	9060	5346
73	0.67	202.106	w/o MS2:Isopentenyladenine	[M-H]-	0.106667	TRUE	HYVABZIGRDEKCD-UHFFFAOYSA-N	CC(C)=CCNC1=NC=NC2=C1NC=N2	92180	-1	-1	-1	N_R126	74.02221 54;	74.02221 54;	2318	3066	2902	2602	4344	8736.44	1108	2536	1622	17043.8	11134	11987.8	5656	3596	11134	1638	1092	2660	1478	1484	2830	2962	1694	2030	3058	2896	8429.11	3110	10337.8	2978	538	544	434	440
74	0.28	203.018	w/o MS2:6,7-Dihydroxycoumarin-4-acetic acid	[203.0]-	0.0666667	TRUE	VZBNZFYHLQRFPS-UHFFFAOYSA-N	OC(=O)CC1=CC(=O)OC2=CC(O)=C(O)C=C12	5393159	-1	-1	-1	QC_5	64.61436 16;68.99316 46;69.03201 82;71.0102 138;79.01668 114;79.53949 16;81.1459 34;83.00905 76;89.02071 92;97.03456 66;105.82048 16;147.01569 16;153.23425 16;155.71996 16;162.04497 16;163.96501 16;197.8802 16;	71.0102 138;79.01668 114;89.02071 92;	94	78	62	88	0	70	34	0	86	58	82	120	0	80	46	58	68	42	86	100	52	74	112	0	70	16	72	88	162	44	0	112	48	78
75	1.35	203.08	L-Tryptophan	[M-H]-	0.866667	TRUE	QIVBCDIJIAJPQS-UHFFFAOYNA-N	NC(CC1=CNC2=C1C=CC=C2)C(O)=O	N/A	877.376	993.553	461.538	N_R156	46.90768 16;72.00739 62;74.02212 474;76.13938 18;79.04177 16;91.06449 16;116.04893 718;116.20924 16;117.05956 84;121.66313 22;124.0128 110;125.24854 38;130.06268 94;134.4071 16;138.40164 16;141.85861 20;142.06314 170;142.27356 22;157.07481 50;166.98399 16;	116.04893 718;74.02212 474;142.06314 170;	7456	2210	8862.22	9272	17829.8	9446.44	13818.7	12116.4	13322	20190.5	14955.3	14834.4	11100	11387.3	10977.3	13988	11346.4	14188.2	17545.3	11013.1	12077.3	34406.9	27142	25058.2	27373.5	25616.7	36133.6	25286.5	20765.8	23655.8	54349.6	43938.9	58549.6	32118.5
76	1.15	205.032	w/o MS2:DL-6,8-Thioctic acid; LC-ESI-QTOF; MS2; CE	[M-H]-	0.0666667	TRUE	AGBQKNBQESQNJD-UHFFFAOYNA-N	OC(=O)CCCCC1CCSS1	CAS 1077-28-7; CHEMSPIDER 841; KEGG C00725; KNAPSACK C00000754; LIPIDMAPS LMFA01130001; PUBCHEM CID;	-1	-1	-1	N_R161	67.0145 72;86.95249 22;87.00987 72;87.15829 24;111.00726 220;	111.00726 220;87.00987 72;67.0145 72;87.15829 24;	262	144	170	176	304	258	792	812	650	466	502	182	448	1256	844	706	1382	858	1280	592	376	564	384	510	970	814	658	1016	1170	1312	1672	1584	1450	3740
77	0.49	206.047	w/o MS2:3-(N-Morpholino)-2-hydroxypropane sulfonic acid	[M-H-H2O]-	0.0933333	TRUE	NUFBIAUZAMHTSP-UHFFFAOYNA-N	[OH]C(C[N]1CC[O]CC1)C[S]([OH])(=[O])=[O]	N/A	-1	-1	-1	N_R175	119.01614 130;120.04436 70;	119.01614 130;120.04436 70;	426	170	350	222	356	314	930	612	1698	560	534	362	2986	3508	5982	278	296	362	7080	8202	8627.33	200	78	86	116	168	212	88	218	80	2602	2666	1662	10866.9
78	0.21	207.012	w/o MS2:2-Naphthalenesulfonic acid; LC-ESI-ITFT; MS2; CE	[M-H]-	0.0533333	TRUE	KVBGVZZKJNLNJU-UHFFFAOYSA-N	OS(=O)(=O)C1=CC2=CC=CC=C2C=C1	CAS 120-18-3; KEGG C16202; PUBCHEM CID; INCHIKEY KVBGVZZKJNLNJU-UHFFFAOYSA-N; CHEMSPIDER 8113;	-1	-1	-1	QC_5	71.01186 66;73.98817 52;74.9437 20;75.00672 1002;75.15207 30;75.25002 24;102.05186 94;135.02419 94;	75.00672 1002;135.02419 94;102.05186 94;71.01186 66;	130	162	120	0	228	0	162	0	0	276	126	202	138	148	142	146	174	238	248	46	132	382	172	526	298	142	262	178	242	160	52	68	18	0
79	1.36	207.031	w/o MS2:Chorismic acid	[M-H-H2O]-	0.0266667	TRUE	WTFXTQVDAKGDEY-HTQZYQBOSA-N	O[C@@H]1C=CC(=C[C@H]1OC(=C)C(O)=O)C(O)=O	12039	-1	-1	-1	N_R142	61.9847 78;120.99352 38;	61.9847 78;120.99352 38;	128	528	698	366	560	710	302	576	496	1060	870	898	4424	1484	3748	816	416	686	11709.8	11387.1	3808	412	612	776	852	574	570	488	396	416	1036	888	606	1608
80	1.73	209.083	3-(2,5-Dimethoxyphenyl)propanoic acid	[M-H]-	0.0533333	TRUE	JENQUCZZZGYHRW-UHFFFAOYSA-N	COC1=CC=C(OC)C(CCC(O)=O)=C1	66343	138.114	983.873	76.9231	QC_2	49.62506 18;79.95524 742;80.95501 68;95.94476 70;96.95857 1890;97.08394 38;97.16317 46;97.25643 44;97.30117 20;97.92013 16;102.596 34;209.07527 276;209.12654 38;	96.95857 1890;79.95524 742;209.07527 276;	50	0	0	0	0	0	0	0	0	0	0	0	0	0	0	0	0	0	0	38	0	60	0	62	0	72	0	60	0	0	0	0	0	0
81	0.17	215.031	w/o MS2:7-Hydroxy-4-methylcoumarin-3-acetic acid	[M-H-H2O]-	0.84	TRUE	OOGKDHCQSZAEQI-UHFFFAOYSA-N	CC1=C(CC(O)=O)C(=O)OC2=CC(O)=CC=C12	5393149	-1	-1	-1	N_R157	71.16032 50;72.00919 64;78.95487 114;95.02124 62;111.02387 52;113.04485 70;	78.95487 114;113.04485 70;72.00919 64;	130385	151812	154320	88432.2	109982	102042	140822	115873	162177	136903	157316	123697	118388	143582	146163	124529	109883	111285	129811	165468	152322	44402	58998.7	66732.7	54165.3	71373.3	47098	70812	60923.3	64286.4	39714.4	56019.6	26604.5	39045.1
82	0.43	215.065	w/o MS2:5,6-Isopropylidene-L-ascorbic acid	[M-H]-	0.0133333	TRUE	POXUQBFHDHCZAD-MHTLYPKNSA-N	CC1(C)OC[C@H](O1)[C@H]1OC(=O)C(O)=C1O	54691418	-1	-1	-1	N_R159	86.33756 26;	86.33756 26;	2560	352	2156	3920	3712	3070	2810	1852	2904	2922	2114	4124	4372	3562	3028	3908	3216	6276	6014	5492	4262	4866	5554	3404	4132	4182	2676	2772	3098	2480	5186	5164	2648	5622
83	0.16	216.033	Unknown	[M-H]-	0.0266667	FALSE	No record	No record	No record	-1	-1	-1	N_R116			7506	9364.44	3532	4248	7314	4942	10712	4344	6974	8573.33	7584	5512	7116	7416	4276	4240	5104	7192	6966	9226	2710	3098	3848	2718	3962	5696	3130	3480	3758	4332	3318	5102	1904	3446
84	0.14	216.937	Unknown	[M-H]-	0.04	TRUE	No record	No record	No record	-1	-1	-1	QC_1	78.95651 52;88.03818 74;88.98663 172;89.04581 62;89.31405 32;	88.98663 172;88.03818 74;89.04581 62;	68	72	118	112	150	142	0	154	182	0	146	48	0	170	0	0	78	56	16	78	124	0	0	156	0	70	138	220	0	142	310	0	110	0
85	0.17	217.028	w/o MS2:Hypotaurine	[2M-H]-	0.253333	FALSE	VVIUBCNYACGLLV-UHFFFAOYNA-N	NCCS(O)=O	N/A	-1	-1	-1	N_R125			27828	55994	50526.7	25956	35446	32510	44427.6	33186	50357.3	18812	48366	28928	20260	44213.6	46162.7	41926	27288	32775.1	40756	51473.8	46006	10368	21883.8	22434	20805.5	26760.7	17706	22646	22544	21684	15564	12916	9756	10848
86	1.36	222.075	w/o MS2:N-Acetyl-D-galactosaminitol	[M-H]-	0.04	TRUE	DWAICOVNOFPYLS-UHFFFAOYNA-N	CC(=O)NC(CO)C(O)C(O)C(O)CO	N/A	-1	-1	-1	QC_1	119.05139 76;134.03561 70;163.03761 50;180.05531 74;181.08624 20;190.79089 18;203.00449 66;	119.05139 76;180.05531 74;134.03561 70;	68	138	114	124	86	64	70	112	74	132	152	64	114	124	100	76	140	70	72	188	86	86	68	66	158	102	96	54	170	58	0	90	86	52
87	0.16	225.059	w/o MS2:Glucoheptonic acid	[M-H]-	0.76	TRUE	KWMLJOLKUYYJFJ-DIHCEYMBSA-N	OCC(O)[C@@H](O)[C@@H](O)[C@H](O)[C@@H](O)C(O)=O	20056785	-1	-1	-1	N_R127	71.01048 436;72.01556 84;72.98708 22;85.02611 68;85.83289 28;89.02248 66;113.01836 70;140.08307 16;161.04115 30;168.66751 16;	71.01048 436;72.01556 84;113.01836 70;	35842.9	33650	31812.2	32539.3	34018.9	30898.2	34963.1	39008.4	31522.5	30495.3	31820	33301.3	32431.5	33528.7	30260.5	30176	36350.7	34351.1	33867.8	31269.1	28427.5	27366.5	31986.7	33535.1	30289.1	35092.2	23941.3	28228.9	29686.5	31708.7	9247.11	12382.2	7402	4344
88	1.44	231.067	(+)-Camphor-10-sulfonic acid	[M-H]-	0.986667	TRUE	MIOPJNTWMNEORI-UHFFFAOYNA-N	CC1(C)C2CCC1(CS(O)(=O)=O)C(=O)C2	N/A	972.727	969.691	1000	QC_1	63.16221 64;64.97388 38;69.74769 60;79.40478 96;79.63062 40;79.65161 32;79.73106 34;79.82192 34;79.89689 132;79.92072 30;79.95628 32602;79.99755 40;80.02317 76;80.04259 96;80.06715 48;80.10978 44;80.14885 34;80.1802 16;80.22589 32;80.24946 40;80.26345 54;80.28635 34;80.33809 56;80.36118 52;80.4457 40;80.50403 24;80.53167 32;80.56023 34;80.58853 30;80.63335 24;80.67509 60;80.96306 1844;80.99759 72…	79.95628 32602;231.0668 13848;80.96306 1844;	360532	385386	386281	359913	308026	322685	327394	342612	315284	320949	318418	353471	358568	329686	280084	361729	294222	365270	296603	298068	270994	337915	353607	342526	337509	359657	350543	318418	292010	309861	243972	244538	267654	251076
89	1.44	232.07	w/o MS2:N.alpha.-(tert-Butoxycarbonyl)-L-aspartic acid	[M-H]-	0.04	FALSE	KAJBMCZQVSQJDE-YFKPBYRVSA-N	CC(C)(C)OC(=O)N[C@@H](CC(O)=O)C(O)=O	99718	-1	-1	-1	N_R163			32630	44392	42064	37914	30054	31702	30448	36022	29294	24396	31460	33776	34710	29928	26644	32650	37204	28700	23232	30740	27658	32722	36204	29782	34608	38796	31610	24878	27342	34508	27052	27644	26824	29264
90	0.13	232.899	w/o MS2:Lomefloxacin	[232.9]-	0.0666667	FALSE	ZEKZLJVOYLTDKK-UHFFFAOYNA-N	CCN1C=C(C(O)=O)C(=O)C2=C1C(F)=C(N1CCNC(C)C1)C(F)=C2	N/A	-1	-1	-1	QC_3			790	892	854	826	820	240	818	528	792	996	1192	108	334	450	664	494	420	458	906	824	948	1362	1142	1018	2324	1376	2692	1614	1438	1062	1996	1390	1908	2188
91	1.44	233.064	w/o MS2:Glycine, N-acetyl-	[2M-H]-	0.2	FALSE	OKJIRPAQVSHGFK-UHFFFAOYSA-N	CC(=O)NCC(O)=O	10972	-1	-1	-1	N_R154			14582	15505.8	17634	17670	12698	14688	16172	15416	12200	12114	16086	11626	18278	12636	12182	15231.6	12194.7	12322	8422	12117.6	11078	14120	14939.3	11588	13532	14207.1	13104	12380.4	11792	14640	9822.89	9878.67	11562	12714
92	1.28	236.089	w/o MS2:3-(Cyclohexylamino)-2-hydroxy-1-propanesulfonic acid	[M-H]-	0.213333	TRUE	INEWUCPYEUEQTN-UHFFFAOYNA-N	OC(CNC1CCCCC1)CS(O)(=O)=O	N/A	-1	-1	-1	N_R124	71.05153 78;72.00554 54;147.04161 158;178.33562 34;	147.04161 158;71.05153 78;72.00554 54;	5344	5620	7210	9542	8982.67	13378.7	3128	9414	4052	15883.6	8490.89	10924.7	8557.56	7560	8058	2690	2760	5174	4076	7606	6594	8271.33	8266.22	10132	8282.89	8982	16553.1	8132	12369.8	8249.78	414	602	1272	838
93	0.17	242.048	w/o MS2:3-[N,N-Bis(2-hydroxyethyl)amino]-2-hydroxypropanesulfonic acid	[M-H]-	0.04	TRUE	XCBLFURAFHFFJF-UHFFFAOYNA-N	OCCN(CCO)CC(O)CS(O)(=O)=O	N/A	-1	-1	-1	N_R167	61.64384 108;61.95113 18;61.98565 4964;62.04577 90;62.23122 50;62.35677 20;62.39194 20;62.4559 28;62.98948 72;63.95993 18;64.01137 64;65.51553 22;	61.98565 4964;61.64384 108;62.04577 90;	638	552	2448	9592.67	8142	8975.33	852	464	386	2698	762	1502	360	486	654	4938	1670	4302	1004	422	676	7042	5986	4096	6310	5226	6554	2176	3658	5660	1834	420	2300	498
94	0.62	243.059	5-Azacytidine	[M-H]-	0.0533333	TRUE	NMUSYJAQQFHJEW-KAZBKCHUSA-N	NC1=NC(=O)N(C=N1)[C@H]1O[C@H](CO)[C@@H](O)[C@H]1O	91746185	886.5	886.5	71.4286	N_R157	68.00559 78;	68.00559 78;	1338	3918	4022	1832	1984	1654	2876	4488	2634	1628	2358	1830	4380	3076	2898	828	1288	682	1498	4176	4806	838	406	462	406	1280	810	900	868	920	2808	2346	3624	13698.4
95	1.16	245.111	w/o MS2:Loxoprofen	[M-H]-	0.293333	TRUE	YMBXTVYHTMGZDW-UHFFFAOYNA-N	CC(C(O)=O)C1=CC=C(CC2CCCC2=O)C=C1	N/A	-1	-1	-1	N_R163	74.02287 112;84.04217 66;86.02631 66;116.07449 126;117.06838 58;118.07603 46;128.0322 176;137.12732 22;166.09883 48;209.08203 54;	128.0322 176;116.07449 126;74.02287 112;	1042	864	924	628	990	838	6270	1976	3312	788	5972	1024	412	2536	5642	3960	2962	3176	7454	1156	1670	4494	9012	3704	5364	3618	7724	1794	7874	3128	14979.1	20503.1	11726.2	43038.7
96	1.27	253.079	w/o MS2:Ketoprofen; LC-ESI-ITFT; MS2; CE	[M-H]-	0.0266667	TRUE	DKYWVDODHFEZIM-UHFFFAOYNA-N	CC(C(O)=O)C1=CC(=CC=C1)C(=O)C1=CC=CC=C1	CAS 22071-15-4; CHEBI 6128; KEGG C01716; PUBCHEM CID; INCHIKEY DKYWVDODHFEZIM-UHFFFAOYSA-N; CHEMSPIDER 3693;	-1	-1	-1	N_R152	66.02842 118;94.02742 576;94.46465 26;95.02147 60;124.04509 108;	94.02742 576;66.02842 118;124.04509 108;	634	1000	906	2104	1776	1868	472	1150	492	5908	2302	2458	1294	892	662	634	276	672	348	1010	896	3180	3102	3090	6510	3266	11282.4	3842	13312.4	7176	234	182	386	384
97	1.68	257.078	w/o MS2:Uridine, 5-methyl-	[M-H]-	0.04	TRUE	DWRXFEITVBNRMK-UHFFFAOYNA-N	CC1=CN(C2OC(CO)C(O)C2O)C(=O)NC1=O	N/A	-1	-1	-1	N_R152	77.03678 168;77.39113 26;79.05605 72;79.41868 40;80.96194 68;93.03222 302;94.03864 60;95.03371 62;106.04285 700;106.14438 26;106.57661 20;106.84857 26;107.04895 938;107.40031 42;107.46255 24;107.69946 26;107.8502 32;107.95337 32;108.02043 232;108.05116 136;108.25999 26;108.35542 38;109.02869 126;121.0249 314;121.28648 34;125.28131 24;128.36397 22;131.04211 62;132.46234 34;135.00166 88;152.9662 78…	107.04895 938;106.04285 700;121.0249 314;	1330	698	1904	2612	3664	2054	2080	2180	1360	3686	5522	5334	3492	4414	4810	1592	1594	2372	3332	3260	5940	6696	6646	5436	9500	6984	2940	8651.11	12324.9	9026	4242	2274	2094	12478
98	1.35	259.127	w/o MS2:9(10)-EpOME	[259.1]-	0.813333	TRUE	FBUKMFOXMZRGRB-RBXPHNRJNA-N	CCCCC\C=C/C[C@H]1O[C@H]1CCCCCCCC(O)=O	N/A	-1	-1	-1	N_R117	82.02943 58;86.02399 50;128.02873 86;128.05942 20;128.40262 24;130.5367 26;131.32896 34;	128.02873 86;82.02943 58;86.02399 50;	3844	3184	10954.9	8410.89	15372	11057.1	18603.5	8969.56	19519.8	16600.9	20048.7	17024.9	16633.3	17661.1	14842.4	16774.9	9478	11172.9	36176.2	9192.22	10640.7	35697.8	37598.2	28456.5	32222.7	22233.3	41127.3	16839.3	24003.3	15573.3	89850.2	98956.4	55828.2	128724
99	0.99	263.067	w/o MS2:2',2'-Difluoro-2'-deoxyuridine; LC-ESI-ITFT; MS2; CE	[M-H]-	0.133333	TRUE	FIRDBEQIJQERSE-QPPQHZFASA-N	OC[C@H]1O[C@@H](N2C=CC(O)=NC2=O)C(F)(F)[C@@H]1O	CAS 114248-23-6; PUBCHEM CID; INCHIKEY FIRDBEQIJQERSE-QPPQHZFASA-N; CHEMSPIDER 8047247;	-1	-1	-1	N_R155	74.02151 54;143.04999 78;160.04298 32;177.02571 92;	177.02571 92;143.04999 78;74.02151 54;	0	42	48	62	48	36	212	0	124	0	0	0	74	62	0	64	40	48	122	34	64	148	96	138	106	0	0	64	122	130	3748	11606.9	3250	69764.7
100	0.54	263.066	w/o MS2:2',2'-Difluoro-2'-deoxyuridine; LC-ESI-ITFT; MS2; CE	[M-H]-	0.0666667	TRUE	FIRDBEQIJQERSE-QPPQHZFASA-N	OC[C@H]1O[C@@H](N2C=CC(O)=NC2=O)C(F)(F)[C@@H]1O	CAS 114248-23-6; PUBCHEM CID; INCHIKEY FIRDBEQIJQERSE-QPPQHZFASA-N; CHEMSPIDER 8047247;	-1	-1	-1	N_R157	55.19011 16;112.04716 58;127.09131 50;128.02696 136;153.06445 34;251.56149 38;	128.02696 136;112.04716 58;127.09131 50;	4082	908	2878	6900	9160.89	8541.33	1462	2030	830	7002	5562	7846	3090	9559.78	3152	318	1472	880	2042	5628	1194	404	658	570	316	338	784	328	936	716	916	664	578	9558.67
101	0.96	263.068	w/o MS2:2',2'-Difluoro-2'-deoxyuridine; LC-ESI-ITFT; MS2; CE	[M-H]-	0.0533333	TRUE	FIRDBEQIJQERSE-QPPQHZFASA-N	OC[C@H]1O[C@@H](N2C=CC(O)=NC2=O)C(F)(F)[C@@H]1O	CAS 114248-23-6; PUBCHEM CID; INCHIKEY FIRDBEQIJQERSE-QPPQHZFASA-N; CHEMSPIDER 8047247;	-1	-1	-1	N_R165	74.02139 308;74.38199 26;75.53905 26;87.06296 22;98.84761 20;99.51059 18;100.05499 30;101.99825 38;131.0542 106;142.90672 24;143.04353 158;177.02907 116;	74.02139 308;143.04353 158;177.02907 116;	0	0	68	54	48	0	114	0	0	0	56	0	0	0	0	0	56	0	132	34	106	74	96	0	0	0	0	52	58	72	62	1686	2782	59122
102	0.16	277.027	w/o MS2:p-hydroxyazobenzene-p'-sulfonic acid	[M-H]-	0.493333	TRUE	CNYMBHPFLJWLJW-BUHFOSPRSA-N	OC1=CC=C(C=C1)\N=N\C1=CC=C(C=C1)S(O)(=O)=O	N/A	-1	-1	-1	N_R142	62.96611 134;78.95736 1238;79.16763 24;79.32424 22;79.56539 18;79.59342 30;96.51871 18;96.96586 1118;97.12514 24;97.35383 22;97.97409 24;98.00059 26;98.4041 24;103.00085 68;	78.95736 1238;96.96586 1118;62.96611 134;	17181.5	18562.5	17310	11239.8	14400	12222.2	11612.4	11868.4	16905.3	15262.2	15841.1	13475.8	10634	9942.44	12895.8	17441.3	12260.7	11089.1	10887.1	16041.1	14823.8	18141.1	15080.4	17995.1	15182	15802.9	12933.8	15467.6	13142.9	13183.1	3980	4878	2936	4132
103	1.52	277.033	w/o MS2:p-hydroxyazobenzene-p'-sulfonic acid	[M-H]-	0.0666667	TRUE	CNYMBHPFLJWLJW-BUHFOSPRSA-N	OC1=CC=C(C=C1)\N=N\C1=CC=C(C=C1)S(O)(=O)=O	N/A	-1	-1	-1	QC_5	119.05389 66;	119.05389 66;	100	88	70	64	0	66	0	18	90	64	156	72	196	62	0	0	0	0	58	0	120	80	82	0	74	0	0	70	62	54	66	0	0	60
104	1.22	277.082	w/o MS2:Biocytin	[277.1]-	0.266667	TRUE	BAQMYDQNMFBZNA-ATWGWHJKSA-N	N[C@@H](CCCCNC(=O)CCCC[C@@H]1SCC2NC(=O)NC12)C(O)=O	440721	-1	-1	-1	N_R129	148.04996 70;167.09943 70;	167.09943 70;148.04996 70;	12884	2054	8084	9030	15814	6636	726	3908	888	9091.78	9074	11993.8	5758	12806.9	11422	1338	1328	774	1704	8752.22	8874.44	632	940	1004	630	394	1514	886	1490	868	2680	8472	1148	12772.2
105	0.3	278.121	w/o MS2:Metolachlor OXA; LC-ESI-ITFT; MS2; CE	[M-H]-	0.04	TRUE	LNOOSYCKMKZOJB-UHFFFAOYNA-N	CCC1=CC=CC(C)=C1N(C(C)COC)C(=O)C(O)=O	CAS 152019-73-3; PUBCHEM CID; INCHIKEY LNOOSYCKMKZOJB-UHFFFAOYSA-N; CHEMSPIDER 21170688;	-1	-1	-1	N_R124	51.95874 16;61.84092 16;66.2451 16;73.28276 16;73.90546 16;78.95891 54;94.92218 16;95.01888 16;97.57542 34;101.02072 82;111.42886 16;116.07112 652;136.07788 16;137.3295 16;142.2001 16;152.64073 16;154.6862 16;173.90764 16;174.28658 16;207.01906 16;225.0672 16;247.49127 16;	116.07112 652;101.02072 82;78.95891 54;	882	3540	4122	6584	4582	11474.9	410	578	462	12817.6	5012	10669.6	2868	5176	5050	1418	766	696	1118	5162	3674	1700	1362	1558	792	1538	2016	1248	3338	1764	282	290	328	368
106	1.49	279.048	w/o MS2:8-Carboxy-3-methylflavone	[M-H]-	0.0666667	TRUE	KMMBBZOSQNLLMN-UHFFFAOYSA-N	CC1=C(OC2=C(C=CC=C2C1=O)C(O)=O)C1=CC=CC=C1	77016	-1	-1	-1	QC_3	49.96233 16;71.01046 460;71.24744 24;79.27438 16;91.45893 16;94.05145 16;115.00373 66;119.04972 582;142.48013 16;163.03395 182;163.21268 46;164.0589 88;164.6078 16;164.82227 16;168.51648 16;180.20911 16;180.79491 16;183.67445 16;185.94604 16;188.34624 16;193.33073 16;214.30937 16;214.62291 16;226.95076 16;235.34988 16;246.69043 16;267.11658 16;	119.04972 582;71.01046 460;163.03395 182;	98	0	0	76	84	62	64	0	100	0	106	0	74	42	76	64	0	0	50	0	118	74	60	0	58	108	40	0	0	62	64	84	0	74
107	0.16	280.098	Unknown	[M-H]-	0.0133333	FALSE	No record	No record	No record	-1	-1	-1	N_R152			1202	1498	3172	3546	2996	4950	1552	1418	1552	7534	3942	4942	3696	4510	2488	3540	3126	3126	1778	2506	2166	6600	6476	8286	9388	3724	10310	6788	8263.56	5564	574	704	632	848
108	1.58	282.109	w/o MS2:2'-Hydroxy-4,4',6'-trimethoxychalcone	[282.1]-	0.0266667	TRUE	CGIBCVBDFUTMPT-RMKNXTFCSA-N	COC1=CC=C(\C=C\C(=O)C2=C(OC)C=C(OC)C=C2O)C=C1	5355469	-1	-1	-1	N_R143	119.05009 368;119.75927 42;120.05318 66;132.05798 186;136.06856 70;143.90131 64;145.02528 68;150.39076 36;162.05145 260;162.21782 36;164.10237 42;174.05171 38;282.10037 130;	119.05009 368;162.05145 260;132.05798 186;	194	196	218	114	116	120	180	172	56	48	162	0	4754	668	694	0	278	130	8403.11	8350.22	6146	0	90	0	0	0	0	0	0	0	0	0	106	552
109	1.41	283.027	w/o MS2:Rhein	[M-H]-	0.0933333	TRUE	FCDLCPWAQCPTKC-UHFFFAOYSA-N	OC(=O)C1=CC(O)=C2C(=O)C3=C(C=CC=C3O)C(=O)C2=C1	10168	-1	-1	-1	N_R175	73.00884 198;120.99507 488;121.23953 36;123.18937 22;124.54939 20;125.08611 20;195.01779 56;	120.99507 488;73.00884 198;195.01779 56;	284	294	130	372	894	600	378	246	190	848	740	946	826	1484	672	412	370	372	556	678	770	806	536	278	748	434	812	1516	1072	182	9220	5188	7946	5074
110	0.16	284.093	w/o MS2:Coumarin-suberoylanilide hydroxamic acid	[284.1]-	0.0666667	TRUE	YSRCADVJNRJJAV-UHFFFAOYSA-N	CC1=CC(=O)OC2=C1C=CC(NC(=O)CCCCCCC(=O)NO)=C2	53393956	-1	-1	-1	N_R174	72.00768 206;72.0959 24;74.02181 396;74.04213 36;78.95641 70;104.03505 554;113.01882 60;	104.03505 554;74.02181 396;72.00768 206;	684	790	1320	528	1134	732	1946	980	1746	1750	2178	1248	846	1226	1336	1986	1572	826	972	756	918	2588	2908	2220	1968	2334	3196	2490	2572	2840	6006	6938	8442	7470
111	1.46	287.156	w/o MS2:Estriol	[M-H]-	0.0133333	TRUE	PROQIPRRNZUXQM-ZXXIGWHRSA-N	C[C@]12CC[C@H]3[C@@H](CCC4=CC(O)=CC=C34)[C@@H]1C[C@@H](O)[C@@H]2O	5756	-1	-1	-1	N_R159	73.01228 46;78.9703 86;112.0441 86;128.03265 240;128.38921 34;158.11839 216;195.15007 68;225.14931 82;	128.03265 240;158.11839 216;112.0441 86;78.9703 86;	0	46	38	90	116	174	0	0	200	84	56	82	218	0	132	144	114	98	226	158	112	116	482	118	146	188	280	734	224	508	3870	5972	7334	7834
112	1.36	289.083	w/o MS2:(+)-Catechin	[M-H]-	0.84	TRUE	PFTAWBLQPZVEMU-DZGCQCFKSA-N	O[C@H]1CC2=C(O)C=C(O)C=C2O[C@@H]1C1=CC(O)=C(O)C=C1	9064	-1	-1	-1	N_R136	73.01025 1028;73.25451 20;74.01965 56;74.32431 22;75.00228 50;84.04666 80;127.09106 76;128.02928 68;129.62709 40;171.08139 58;179.04324 46;	73.01025 1028;84.04666 80;127.09106 76;	26444.9	13467.1	13484.7	18004.7	27891.3	13337.6	44244.4	25054.2	36960.2	28841.1	36238.7	28577.8	21842.9	29699.5	31717.1	43686	36560.7	42569.3	46553.8	32165.1	29935.5	54306.9	50693.1	52936.7	51452	60499.3	57784.2	41882.2	31162.5	50065.6	85399.3	70138.9	85299.8	52439.3
113	1.37	290.084	w/o MS2:Alanap	[M-H]-	0.0133333	FALSE	JXTHEWSKYLZVJC-UHFFFAOYSA-N	[OH]C(=[O])C1=C(C=CC=C1)C(=[O])[NH]C1=C2C=CC=CC2=CC=C1	8594	-1	-1	-1	N_R173			2628	2000	2136	1342	2378	1556	4330	3050	6662	5500	5264	4064	4152	4186	3314	4520	6114	4864	5530	3550	3728	7822	9356	6690	6958	9596	8842	4782	4564	4448	14170	13494	7900	9562
114	0.44	290.084	w/o MS2:(-)-N-Acetylneuraminic acid	[M-H-H2O]-	0.333333	TRUE	SQVRNKJHWKZAKO-PFLSSZHQSA-N	CC(=O)N[C@@H]1C(O)C[C@](O)(OC1C(O)C(O)CO)C(O)=O	49819355	-1	-1	-1	N_R153	97.79765 16;99.02538 18;110.41399 16;127.93149 28;127.99003 20;128.03242 452;128.14101 16;128.39235 20;132.44737 16;143.21719 34;167.88957 28;180.32138 16;182.04343 50;192.73595 16;217.48595 16;241.68864 16;	128.03242 452;182.04343 50;143.21719 34;	3090	12015.8	11220.9	14573.1	3178	14592.7	2934	3900	3482	25554.2	13448	9078	4682	4864	1972	2252	2300	1438	1068	12183.6	11835.8	39757.6	30685.1	25722.7	43665.1	33780.4	46711.3	36639.3	53661.6	43297.3	652	850	2292	992
115	0.68	292.136	Unknown	[M-H]-	0.293333	TRUE	No record	No record	No record	-1	-1	-1	N_R117	71.12204 28;72.4576 40;110.09307 70;115.86926 16;130.02486 24;130.08444 474;130.18997 24;130.3969 16;130.45488 22;130.62642 20;132.18439 16;214.10515 44;	130.08444 474;110.09307 70;214.10515 44;	3792	2974	12475.8	10476.2	13543.1	16417.3	2908	1284	2320	33073.1	22808.2	20180.5	7022	14636	20327.1	2620	1022	3482	1808	7522	15803.8	6770	7154	5738	6082	9986	19760	18936.2	22766.5	16722.5	724	408	354	702
116	0.71	292.135	Unknown	[M-H]-	0.0933333	TRUE	No record	No record	No record	-1	-1	-1	N_R130	130.0856 1220;131.69145 32;132.8306 20;	130.0856 1220;131.69145 32;	4568	2496	6624	6558	5448	8400	2418	4278	3510	7920	10990	13712	13443.3	8776	11508	4706	2532	2330	2698	13183.8	9342	14360.2	13498.9	16090.9	17206.5	12606.4	10730	7082	7572	9346	950	656	560	458
117	0.17	293.094	w/o MS2:16-Phenyl tetranor prostaglandin F2.alpha.	[293.1]-	0.133333	TRUE	AVUYLHQSIMTBCQ-SDMFVQJASA-N	O[C@@H](CC1=CC=CC=C1)\C=C\[C@H]1[C@H](O)C[C@H](O)[C@@H]1C\C=C/CCCC(O)=O	12041592	-1	-1	-1	N_R118	88.04042 136;95.02118 116;95.27471 18;96.04472 64;113.03581 68;114.02078 70;131.04646 100;131.46332 26;132.02974 88;133.03793 60;174.04839 78;	88.04042 136;95.02118 116;131.04646 100;	2234	4942	5118	10207.8	8502.89	13146	3494	2534	3462	9434.22	6352	9017.56	4612	3364	3346	7274	3446	4156	4438	3424	5096	6536	3930	5966	9362.22	9424	9830	4962	8352.89	7054	2866	1908	3378	2742
118	1.38	293.111	Aspartame; LC-ESI-ITFT; MS2; CE	[M-H]-	0.84	TRUE	IAOZJIPTCAWIRG-UHFFFAOYNA-N	COC(=O)C(CC1=CC=CC=C1)N=C(O)C(N)CC(O)=O	CAS 22839-47-0; CHEBI 2877; KEGG C11045; PUBCHEM CID; INCHIKEY IAOZJIPTCAWIRG-GHMZBOCLSA-N; CHEMSPIDER 2155;	99.7494	819.832	500	N_R156	72.00603 178;73.00576 78;74.02338 254;80.99197 16;84.04195 76;91.052 80;109.03741 52;111.0014 60;118.00332 22;118.06362 100;122.03925 16;127.04451 98;127.91445 18;127.96308 34;128.03468 238;145.05702 148;147.0452 110;148.03685 66;149.70242 46;149.76785 26;164.06946 402;165.07634 68;172.0797 68;232.09952 62;249.12376 66;	164.06946 402;74.02338 254;128.03468 238;	46896.4	22552	47557.8	49205.8	78014	49526	98626.9	77114.7	85721.8	57750.4	65202	65346.4	57796.4	67049.3	50186	80824.4	58889.8	66450	134312	55528	49804.7	85462.9	104731	92960.7	87029.6	64981.8	96639.8	66782	73312.7	63084.7	202506	200721	188835	206272
119	1.38	294.112	w/o MS2:Biocytin	[294.1]-	0.0533333	TRUE	BAQMYDQNMFBZNA-ATWGWHJKSA-N	N[C@@H](CCCCNC(=O)CCCC[C@@H]1SCC2NC(=O)NC12)C(O)=O	440721	-1	-1	-1	N_R140	70.02482 68;72.00603 432;73.16237 30;74.02255 98;74.4348 40;82.02945 64;84.04438 50;86.02204 62;87.38753 34;91.05192 224;99.05679 150;101.06993 58;103.0508 98;109.03548 132;110.04135 52;126.55549 30;127.05115 150;128.03333 392;129.03798 146;146.93391 34;147.03886 144;147.0946 60;147.42477 26;147.49069 24;147.92728 22;148.04329 70;155.76932 30;164.06761 516;165.07272 58;165.28119 28;165.38913 28;1…	164.06761 516;72.00603 432;128.03333 392;	4732	3438	5224	8710	10052	6068	17554	6674	10246	9700	10980	10570	10154	4916	7112	12468	9394.22	9581.11	16628	9386	8362	12830	16350	14154	13936	10636	14054	11884	4700	9825.56	26006	28294.2	23720	30848
120	1.44	295.043	w/o MS2:Geranyl pyrophosphate	[M-H-H2O]-	0.0666667	TRUE	GVVPGTZRZFNKDS-JXMROGBWNA-N	CC(C)=CCC\C(C)=C\COP(O)(=O)OP(O)(O)=O	N/A	-1	-1	-1	QC_1	119.04788 124;120.21507 20;149.00806 52;150.29486 36;163.0314 68;	119.04788 124;163.0314 68;149.00806 52;	132	0	68	74	62	120	126	34	124	126	208	90	84	44	120	0	152	98	48	104	44	196	48	42	106	118	74	158	112	0	94	80	0	0
121	1.07	297.114	w/o MS2:4',6'-Dimethoxy-2'-hydroxy-4-methylchalcone	[M-H]-	0.0533333	TRUE	PWVBSDQARMAGHJ-CMDGGOBGSA-N	COC1=CC(OC)=C(C(=O)\C=C\C2=CC=C(C)C=C2)C(O)=C1	5961745	-1	-1	-1	N_R144	89.02081 88;101.02117 90;189.75653 230;	189.75653 230;101.02117 90;89.02081 88;	0	0	62	0	0	0	112	0	54	50	0	44	12653.6	4652	6954	72	58	88	13067.1	23207.8	14759.3	58	0	22	56	0	0	52	72	0	68	64	100	354
122	0.17	298.109	w/o MS2:Quercetin-3,7,3',4'-tetramethyl ether	[298.1]-	0.106667	TRUE	HHGPYJLEJGNWJA-UHFFFAOYSA-N	COC1=CC(O)=C2C(=O)C(OC)=C(OC2=C1)C1=CC(OC)=C(OC)C=C1	5352005	-1	-1	-1	N_R155	71.00906 78;72.00424 188;73.99242 26;74.02157 812;74.36297 28;74.8189 24;89.02316 62;117.66703 36;118.0453 356;119.08209 38;	74.02157 812;118.0453 356;72.00424 188;	746	292	650	942	1266	804	1546	622	904	2336	1898	1322	1072	1668	1150	1760	990	1492	1684	1026	1182	2758	2972	5176	4196	2386	7330	2526	4968	3504	10630	8194.22	8469.56	10866.9
123	1.62	301.031	Quercetin	[M-H]-	0.213333	TRUE	REFJWTPEDVJJIY-UHFFFAOYSA-N	[OH]C1=CC2=C(C([OH])=C1)C(=[O])C([OH])=C([O]2)C1=CC([OH])=C([OH])C=C1	5280343	929.994	997.65	1000	N_R154	63.02497 58;63.94045 70;65.00115 462;65.20878 18;66.00488 64;83.01221 270;83.16856 26;86.92696 22;87.48797 26;90.65868 28;93.03362 62;93.19512 46;107.01202 796;108.98904 56;110.03812 60;111.0098 56;112.59742 74;121.03218 400;121.40324 22;121.60391 26;122.25879 22;124.01895 74;135.04692 64;136.01944 66;149.02348 186;149.91219 22;150.87788 24;151.00107 1848;151.33501 26;151.60966 24;152.0034 172;15…	151.00107 1848;107.01202 796;178.99701 774;	742	622	1290	1144	1934	1198	710	1644	2280	602	1236	610	1422	2222	7260	180	492	194	3172	8828	10902	746	42	122	206	270	514	864	406	316	13142.7	16477.8	12555.3	51390.4
124	1.52	303.087	w/o MS2:N-Acetylaspartylglutamic acid	[M-H]-	0.0666667	TRUE	OPVPGKGADVGKTG-BQBZGAKWSA-N	CC(=O)N[C@@H](CC(O)=O)C(=O)N[C@@H](CCC(O)=O)C(O)=O	188803	-1	-1	-1	QC_2	61.61913 18;79.95477 50;95.18657 16;96.96088 368;97.12559 24;98.95752 104;127.37934 16;170.69237 16;187.57278 16;206.73665 16;	96.96088 368;98.95752 104;79.95477 50;	70	82	0	0	0	56	62	218	0	0	18	0	90	84	58	0	0	18	74	382	64	106	0	80	72	68	58	0	74	78	112	0	0	70
125	1.52	304.089	w/o MS2:PtdIns-(4)-P1 (1,2-dihexanoyl)	[M-2H]2-	0.0133333	FALSE	BXVCXMFPIQEDMM-UHFFFAOYSA-N	CCCCCC(=O)OCC(COP(O)(=O)OC1C(O)C(O)C(OP(O)(O)=O)C(O)C1O)OC(=O)CCCCC	53394541	-1	-1	-1	QC_4			0	72	0	138	0	56	236	0	0	0	116	92	0	168	0	44	0	0	78	180	0	0	0	0	0	0	0	0	200	0	0	64	0	134
126	0.46	305.077	w/o MS2:Fluconazole; LC-ESI-ITFT; MS2; CE	[M-H]-	0.84	TRUE	RFHAOTPXVQNOHP-UHFFFAOYSA-N	OC(CN1C=NC=N1)(CN1C=NC=N1)C1=C(F)C=C(F)C=C1	CAS 86386-73-4; CHEBI 46081; KEGG D00322; PUBCHEM CID; INCHIKEY RFHAOTPXVQNOHP-UHFFFAOYSA-N; CHEMSPIDER 3248;	-1	-1	-1	N_R154	50.74981 16;69.95914 18;70.99195 132;72.68717 28;72.7471 16;82.02944 80;86.17661 34;86.83693 18;89.00673 352;96.04366 80;117.71889 16;126.5237 42;127.04705 86;127.09658 112;127.1189 20;127.99031 68;128.0316 320;128.31975 16;129.60805 16;145.89101 16;153.0661 52;171.07658 150;240.76381 16;257.89499 16;275.797 16;279.42502 16;	89.00673 352;128.0316 320;171.07658 150;	56408.2	8218.22	37622.2	151738	197634	156642	115117	49414.2	88436.7	100475	140361	106416	135464	149411	138728	185125	130869	182378	202199	159541	141781	210950	199129	215397	200551	145817	197651	121883	178429	117592	211206	248067	173152	275572
127	0.45	306.08	w/o MS2:L-Glutathione (reduced form); LC-ESI-ITFT; MS2; m/z	[M-H]-	0.0666667	FALSE	RWSXRVCMGQZWBV-WDSKDSINSA-N	N[C@@H](CCC(O)=N[C@@H](CS)C(O)=NCC(O)=O)C(O)=O	CAS 70-18-8; CHEBI 16856; KEGG C00051; KNAPSACK C00001518; NIKKAJI J10.686K; PUBCHEM 3353;	-1	-1	-1	N_R164			6710	1266	2306	13840	14608	5872	12058	5334	8432	11815.1	2612	8728	18172	10036	11372	6702	6426	14696	14080	13190	6306	10364	10724	14540	11910	13974	7632	4382	7068	13713.8	18576	27138	15302	11752
128	0.45	307.074	w/o MS2:4-Fluorophenylacetic acid	[2M-H]-	0.08	FALSE	MGKPFALCNDRSQD-UHFFFAOYSA-N	OC(=O)CC1=CC=C(F)C=C1	9837	-1	-1	-1	N_R166			2726	478	2302	4816	2830	3232	4590	2192	2438	3942	1566	3846	7680	4968	4000	9382.44	2866	4832	6242	4546	2132	7156	10418.2	10952.9	3996	2186	4040	1700	5266	5366	5684	5168	10578	6016
129	0.17	307.11	w/o MS2:7-Benzyl-1-ethyl-4-oxo-1,8-naphthyridine-3-carboxylic acid	[M-H]-	0.24	TRUE	WHHHJDGNBVQNAU-UHFFFAOYSA-N	CCN1C=C(C(O)=O)C(=O)C2=C1N=C(CC1=CC=CC=C1)C=C2	2137	-1	-1	-1	N_R135	84.04214 28;97.03781 68;109.04396 88;125.0767 40;127.05247 46;128.03642 42;145.05939 54;145.26608 18;146.04289 78;	109.04396 88;146.04289 78;97.03781 68;	2144	6882	5912	6062	5254	6426	4146	5638	4240	13185.6	9071.78	7110	2926	3256	2454	7248	4650	8274	3740	5378	3958	39132.9	33348.2	26990.7	47224.4	41985.3	45183.8	43339.1	50981.1	51368.2	2144	1214	2188	1916
130	0.17	311.104	w/o MS2:20-Trifluoroleukotriene B4	[311.1]-	0.293333	TRUE	YKIRCSCMMMEEDI-VVAJMDJQNA-N	OC(CCCC(O)=O)\C=C/C=C/C=C/C(O)C\C=C/CCCCC(F)(F)F	N/A	-1	-1	-1	N_R155	59.00922 68;71.02242 66;72.00932 162;72.56516 20;88.04155 112;95.02039 198;111.01399 140;113.03271 432;114.01673 586;114.28158 20;116.8698 20;128.02156 48;131.04295 1132;131.54494 18;132.02975 214;132.15814 26;	131.04295 1132;114.01673 586;113.03271 432;	1050	552	1084	1910	2790	1666	882	642	1060	2652	1784	1460	1130	954	1928	2238	1380	1426	1212	1462	1432	3870	2076	3474	4710	2108	4658	2518	3152	2100	12062	12711.3	13737.3	16764
131	0.18	312.071	Unknown	[M-H]-	0.186667	TRUE	No record	No record	No record	-1	-1	-1	N_R119	71.04355 26;72.00956 122;84.03989 68;84.05891 26;85.01936 82;95.01894 62;102.58508 28;111.01027 52;114.01884 224;131.04108 124;131.97888 18;132.04274 142;132.49536 30;132.82487 38;133.0248 44;133.10023 38;150.03165 168;	114.01884 224;150.03165 168;132.04274 142;	6250	1568	5346	7508	8088.89	7640	7904	4158	6588	10126.4	9430	8584	7546	8016	6328	8897.78	8378.67	10361.3	8209.33	8574.44	9680.67	9947.56	9248	12460	13882.2	9529.11	11102	11366.4	14881.3	10419.6	1980	2564	2624	3318
132	1.58	312.119	w/o MS2:3-Hydroxy-7,2',4'-trimethoxyflavone	[312.1]-	0.04	TRUE	CPSQIOPVWINXFH-UHFFFAOYSA-N	COC1=CC(OC)=C(C=C1)C1=C(O)C(=O)C2=CC=C(OC)C=C2O1	688717	-1	-1	-1	N_R144	94.03322 68;106.32868 26;117.02611 56;123.52464 30;133.05519 40;135.04144 56;136.06396 70;143.00064 78;148.05139 578;148.27524 28;148.56284 16;149.68506 24;175.0379 70;178.04373 334;190.05135 62;237.1077 46;296.72217 24;312.11426 60;	148.05139 578;178.04373 334;143.00064 78;	338	366	304	116	124	108	308	538	392	60	156	0	4252	1242	3400	74	60	238	10585.3	16492	8076	90	0	48	0	60	0	0	0	58	76	0	204	684
133	1.66	315.046	Tamarixetin	[M-H]-	0.0266667	TRUE	FPLMIPQZHHQWHN-UHFFFAOYSA-N	COC1=C(O)C=C(C=C1)C1=C(O)C(=O)C2=C(O)C=C(O)C=C2O1	5281699	968.58	999.444	750	N_R167	57.82177 16;63.02062 76;80.95702 52;83.01456 294;84.94182 16;87.32743 18;101.54524 16;107.01059 208;108.0285 98;110.45295 24;110.58894 16;111.90252 16;115.69592 16;120.01879 50;124.01334 118;133.31297 36;148.04912 80;149.02148 82;149.99379 78;150.23143 20;151.0014 370;151.95686 24;153.04019 40;156.81999 34;158.62263 22;163.00563 100;163.83917 20;164.01042 162;164.93529 18;171.37436 22;172.05577 6…	300.02026 4550;315.04587 386;151.0014 370;	0	96	0	82	374	64	48	268	114	36	106	48	72	118	512	0	66	0	452	604	1144	94	82	0	90	52	66	0	88	64	1762	2598	1720	10428
134	0.73	320.075	w/o MS2:Dimethenamide ESA; LC-ESI-ITFT; MS2; CE	[M-H]-	0.48	TRUE	YMYKMSAZEZQEER-UHFFFAOYNA-N	COCC(C)N(C(=O)CS(O)(=O)=O)C1=C(C)SC=C1C	PUBCHEM CID; INCHIKEY YMYKMSAZEZQEER-UHFFFAOYSA-N; CHEMSPIDER 4932270;	-1	-1	-1	N_R146	73.01205 96;74.98833 78;230.05057 52;	73.01205 96;74.98833 78;230.05057 52;	13367.3	15959.6	12815.1	11638.9	14550	14067.6	10529.6	10122	10437.3	18692.7	13816	13996.7	10097.1	13146.7	13797.6	12982.2	11276	13450.2	12217.6	15974	14317.1	14659.8	11378.7	12401.1	16273.1	15286.9	14194.7	16496.2	13710.4	14759.8	990	1280	1718	894
135	1.52	321.15	Unknown	[M-H]-	0.04	TRUE	No record	No record	No record	-1	-1	-1	N_R172	59.0091 68;71.01117 178;73.2851 20;85.06799 20;89.02091 228;113.09547 194;114.00581 26;119.03102 222;155.10732 52;159.1019 284;321.1391 58;	159.1019 284;89.02091 228;119.03102 222;	138	422	330	2192	758	1034	86	558	502	2016	240	332	318	408	638	166	92	212	454	1898	1000	114	38	32	60	92	112	662	250	176	3730	2764	5022	8250
136	1.26	322.092	w/o MS2:Metazachlor ESA; LC-ESI-ITFT; MS2; CE	[M-H]-	0.04	TRUE	IPVCSECPEVHQOV-UHFFFAOYSA-N	CC1=CC=CC(C)=C1N(CN1C=CC=N1)C(=O)CS(O)(=O)=O	CAS 172960-62-2; INCHIKEY IPVCSECPEVHQOV-UHFFFAOYSA-N; CHEMSPIDER 28290254;	-1	-1	-1	N_R144	71.75498 78;72.68695 36;73.00923 2814;73.03651 58;73.12925 46;73.17248 30;73.20898 28;73.2724 18;73.29793 22;73.58808 30;74.01554 192;74.70053 22;75.01256 44;86.02391 82;101.02674 126;101.07005 34;160.04025 112;	73.00923 2814;74.01554 192;101.02674 126;	1114	2084	1988	866	810	802	408	1366	1402	668	1166	790	9114	3060	8832.44	458	330	988	4762	17979.8	12075.6	616	32	366	344	168	256	370	748	572	0	64	200	206
137	1.42	323.112	w/o MS2:10(S),17(S)-DiHDoHE	[323.1]-	0.0666667	TRUE	CRDZYJSQHCXHEG-AQYCSLINSA-N	CC\C=C/CC(O)\C=C\C=C\C=C/[C@@H](O)C\C=C/C\C=C/CCC(O)=O	71684570	-1	-1	-1	QC_5	61.98464 62;79.95572 92;96.91873 24;96.95776 592;97.9631 110;99.01481 88;123.32811 38;145.90138 20;163.04066 60;322.50842 28;322.71045 18;322.74329 18;322.78336 24;323.10681 760;	323.10681 760;96.95776 592;97.9631 110;	100	184	104	56	82	0	36	86	142	138	174	208	0	0	76	214	0	116	78	0	0	108	66	0	108	104	88	0	82	100	132	0	0	132
138	1.35	323.13	w/o MS2:Oxyphenbutazone	[M-H]-	0.0666667	TRUE	HFHZKZSRXITVMK-UHFFFAOYNA-N	CCCCC1C(=[O])[N]([N](C1=[O])C1=CC=C([OH])C=C1)C1=CC=CC=C1	N/A	-1	-1	-1	QC_5	59.00951 56;64.39413 58;71.01081 558;71.05967 42;71.35474 26;71.64524 16;73.03284 60;74.00407 66;78.9574 48;83.00909 74;85.02784 92;89.02555 224;95.01094 52;101.02149 176;101.05173 64;103.67486 22;113.02377 348;113.255 34;119.03015 134;120.03313 70;122.67924 32;129.0677 62;157.10457 74;162.08459 36;251.05197 44;	71.01081 558;113.02377 348;89.02555 224;	310	436	312	270	252	642	308	360	502	394	440	302	288	382	352	386	266	342	264	440	480	244	122	66	54	140	134	74	246	274	344	272	220	580
139	1.28	324.107	w/o MS2:EADPTGHSY/-3	[M-3H]3-	0.0266667	TRUE	MOSFIJXAXDLOML-UHFFFAOYSA-N		N/A	-1	-1	-1	N_R142	72.0125 82;73.01015 178;74.01091 62;74.68201 40;74.83017 44;74.98466 24;75.02538 3040;75.25141 26;75.28954 22;75.3446 22;75.39894 48;75.50776 24;75.55882 24;75.6167 20;76.03086 78;76.25258 20;76.87407 20;77.01951 90;78.22491 26;81.02334 54;94.02832 52;101.02181 60;147.04445 108;162.05518 164;164.06895 698;166.9068 32;181.11487 16;	75.02538 3040;164.06895 698;73.01015 178;	592	1564	1468	3258	2378	3516	890	898	1184	1294	1686	774	8368	4894	8126	1528	1470	1286	11531.6	8633.78	9558	142	236	276	320	186	294	164	176	322	288	182	256	634
140	1.39	325.088	w/o MS2:4-Hydroxy-L-glutamic acid	[2M-H]-	0.0666667	TRUE	HBDWQSHEVMSFGY-SCQFTWEKSA-N	N[C@@H](CC(O)C(O)=O)C(O)=O	439902	-1	-1	-1	QC_4	71.0071 22;89.02579 92;96.95756 68;118.82848 18;118.96421 16;119.05003 178;119.16814 44;139.50372 18;145.0253 160;153.03706 74;163.03473 60;197.59013 18;	119.05003 178;145.0253 160;89.02579 92;	268	156	246	226	406	388	436	426	340	154	198	216	1200	1150	956	322	362	246	2472	922	2016	336	202	140	338	214	334	340	168	302	250	194	362	260
141	0.16	325.12	w/o MS2:2,3-Dinor prostaglandin E1	[325.1]-	0.133333	TRUE	GTUGBRJEKVKOKQ-MISUQVJSNA-N	CCCCCC(O)\C=C\[C@H]1C(O)CC(=O)C1CCCCC(O)=O	N/A	-1	-1	-1	N_R146	70.71108 20;70.87566 18;71.01341 68;72.00558 28;74.02131 146;84.0443 162;101.0718 44;102.05579 142;125.03262 100;127.04901 426;127.25922 34;128.03264 226;129.03673 28;136.11885 24;144.36722 18;144.86011 28;145.05904 1144;145.09204 116;145.18578 20;145.45592 32;145.47701 44;145.57889 16;145.68863 30;146.05371 54;146.09602 20;146.63503 48;149.59175 32;	145.05904 1144;127.04901 426;128.03264 226;	1806	692	738	1086	1610	722	2940	1118	1710	2268	3508	1602	814	1056	808	1748	1068	2400	1464	1306	992	17852.5	15050.7	10823.6	18547.1	14702.9	22224.9	12694	14251.3	18043.1	9080	5546	9054	7240
142	1.28	326.119	w/o MS2:Naloxone	[M-H]-	0.44	TRUE	UZHSEJADLWPNLE-UHFFFAOYNA-N	[OH]C1=CC=C2CC3[N](CC=C)CCC45C([O]C1=C24)C(=[O])CCC35[OH]	N/A	-1	-1	-1	N_R124	61.23461 16;69.95956 16;71.01608 70;71.9677 18;72.00762 524;73.33194 18;74.49899 32;82.02827 150;91.36869 36;92.9987 16;94.7719 34;98.95538 16;100.03809 40;101.02129 454;103.05272 138;112.04408 60;118.0768 64;132.30937 16;134.60168 16;134.80774 16;144.073 112;146.06187 84;146.36823 26;146.9726 48;147.04379 1136;148.04584 192;148.65428 40;149.01781 34;149.05759 226;162.30121 28;163.34088 22;163.48…	164.06935 4836;147.04379 1136;72.00762 524;	9431.33	9313.11	15000.7	15973.3	20512.7	33478	9842	15358.7	10416.2	37329.8	20453.1	23843.3	20210.2	15032	16710.2	9562	6828	13104	10612	15541.1	18803.5	25848.9	24632.5	28364.5	25479.5	16402	43504.2	15318.9	35928.7	22825.5	2020	1202	2846	1984
143	0.19	329.103	4,2'-Dihydroxy-3,4',6'-trimethoxychalcone	[M-H]-	0.12	TRUE	BXXKRESPUSMTEI-FNORWQNLSA-N	COC1=CC(OC)=C(C(=O)\C=C\C2=CC=C(O)C(OC)=C2)C(O)=C1	5955473	832.034	913.065	250	N_R177	62.98919 36;63.28176 82;70.96761 26;70.98883 34;71.01125 974;71.14925 38;71.38808 40;71.43845 32;73.02732 324;73.22833 30;73.3355 24;73.81983 44;85.02471 152;85.28656 30;86.57618 32;87.00697 1096;87.04099 88;87.10673 40;87.25775 26;87.69848 20;87.97894 78;88.02512 50;88.5858 24;88.61429 22;88.6368 36;88.74025 40;88.84634 22;88.88895 36;88.92615 28;88.94102 24;88.98601 82;89.02268 18552;89.06966 2…	149.04439 58028;89.02268 18552;131.03374 3610;	604	844	782	516	402	1154	754	1118	634	5376	4792	2932	4788	3610	2178	602	1144	510	1606	864	888	1414	1060	2738	3708	904	1560	5406	4634	3082	10270	13264	4614	7034
144	1.65	329.228	w/o MS2:21-Hydroxyprogesterone	[M-H]-	0.12	TRUE	ZESRJSPZRDMNHY-YFWFAHHUSA-N	C[C@]12CC[C@H]3[C@@H](CCC4=CC(=O)CC[C@]34C)[C@@H]1CC[C@@H]2C(=O)CO	6166	-1	-1	-1	N_R174	72.20953 26;72.59119 42;73.52046 22;97.06084 60;99.08076 346;121.10239 74;127.11448 208;127.29925 20;137.09407 80;139.11105 380;155.105 70;156.11107 58;157.12743 68;158.76535 30;165.12718 74;167.1427 116;169.1266 44;169.4222 32;171.09924 648;171.13548 36;172.10429 62;183.13829 248;185.11079 56;193.12396 102;194.00996 28;209.13109 86;211.12688 1224;211.40463 16;212.13321 176;212.44035 22;212.55835…	211.12688 1224;229.14497 692;171.09924 648;	1076	1340	5208	1886	2092	1410	2104	4002	1672	598	2110	840	390	630	728	360	1018	0	1520	2376	8626	464	314	362	454	612	300	666	702	422	3050	3094	2438	32395.1
145	1.42	332.119	w/o MS2:PtdIns-(5)-P1 (1,2-dioctanoyl)	[M-2H]2-	0.0133333	TRUE	LKXJHTKDXMQMDM-UHFFFAOYSA-N	CCCCCCCC(=O)OCC(COP(O)(=O)OC1C(O)C(O)C(O)C(OP(O)(O)=O)C1O)OC(=O)CCCCCCC	53394543	-1	-1	-1	N_R169	74.0222 104;74.2431 22;75.02761 54;80.04602 70;85.04176 90;116.05603 24;124.03097 74;128.03276 154;141.06403 52;159.08923 106;191.80208 24;203.08804 78;204.08064 44;	128.03276 154;159.08923 106;74.0222 104;	1334	716	2078	1820	1538	802	5478	3194	2894	952	1286	906	2142	1120	1010	1552	2008	2050	3434	1350	1838	1146	1992	1770	2172	1348	1110	850	1720	682	1706	2554	1082	2302
146	1.32	335.085	w/o MS2:Benzeneacetic acid, 3,4-dihydroxy-	[2M-H]-	0.0533333	TRUE	CFFZDZCDUFSOFZ-UHFFFAOYSA-N	OC(=O)CC1=CC=C(O)C(O)=C1	547	-1	-1	-1	N_R167	86.0212 92;119.01932 72;128.03366 62;171.07428 64;	86.0212 92;119.01932 72;171.07428 64;	986	310	652	266	776	1060	2572	1682	1920	582	728	626	1278	1316	502	1178	1350	698	1090	918	1050	1448	810	528	720	918	760	398	972	672	2826	2120	4862	3514
147	1.52	337.053	w/o MS2:5-Aminoimidazole-4-carboxamide-1-beta-D-ribofuranosyl 5'-monophosphate; LC-ESI-QTOF; MS2; CE	[M-H]-	0.0666667	TRUE	NOTGFIUVDGNKRI-UUOKFMHZSA-N	NC1=C(N=CN1[C@@H]1O[C@H](COP(O)(O)=O)[C@@H](O)[C@H]1O)C(O)=N	CAS 3031-94-5; CHEMSPIDER 58620; KAPPAVIEW KPC00289; KEGG C04677; KNAPSACK C00007383; PUBCHEM CID;	-1	-1	-1	QC_3	56.95955 20;59.01542 82;68.89115 40;68.9972 504;69.019 18;69.2949 16;72.99297 170;73.06595 16;73.28931 24;77.04914 16;77.2831 16;83.50786 22;84.99256 694;85.08924 34;85.10703 22;85.17323 40;85.27826 18;87.00658 608;88.17287 48;91.05131 24;92.99841 30;93.03485 142;93.70718 48;100.00991 76;100.5612 22;101.02359 244;103.00389 330;112.54209 28;112.94823 16;112.98808 2414;113.15241 22;113.27127 40;113…	119.04905 4662;112.98808 2414;163.03981 2078;	100	200	58	62	62	110	56	176	48	72	154	62	262	124	68	102	62	70	72	86	152	142	0	136	0	260	0	134	128	144	74	0	82	0
148	0.38	338.086	Unknown	[M-H]-	0.0266667	TRUE	No record	No record	No record	-1	-1	-1	N_R119	70.99153 180;71.01233 176;71.17642 26;71.99661 78;76.97014 164;78.12312 22;81.0251 68;86.02171 168;89.0035 1312;89.06889 18;89.9994 78;91.00262 74;94.0236 72;96.046 44;134.99399 18;176.03682 78;	89.0035 1312;70.99153 180;71.01233 176;	2884	3886	1874	2240	14866.7	3752	1992	904	3350	6170	3876	5352	1454	2412	5580	4312	1950	3896	3506	13748.9	3998	3576	3552	2944	2616	2226	4010	2432	5986	1864	940	650	508	1044
149	0.29	338.086	Unknown	[M-H]-	0.04	TRUE	No record	No record	No record	-1	-1	-1	N_R120	73.54637 28;80.01822 38;89.02589 108;106.06544 64;176.0378 204;	176.0378 204;89.02589 108;106.06544 64;	3948	8556	2788	4326	6786	12911.3	878	798	1346	11836	3978	12413.8	1674	4724	3066	2000	1590	1286	1138	2610	3394	784	574	852	748	1938	2040	770	2054	1490	374	842	688	724
150	0.23	341.103	w/o MS2:2',4'-Dihydroxychalcone	[341.1]-	0.893333	TRUE	JUMSUVHHUVPSOY-RMKNXTFCSA-N	OC1=CC=C(C(=O)\C=C\C2=CC=CC=C2)C(O)=C1	5376979	-1	-1	-1	N_R155	50.21515 16;50.56362 16;56.67975 16;61.25039 16;87.26753 16;98.06043 16;99.09216 16;180.54442 16;214.30782 16;221.32057 16;		19484	19790.5	20888.5	20469.1	17326.7	15663.3	22092.7	18918	19892.2	14347.1	17501.3	12481.6	22180.5	23106.7	17987.3	23354	23696.5	19877.5	23039.5	18918	20199.3	20351.5	20544.2	17383.3	19689.8	17546.2	20328.5	19624.2	19277.3	18580.5	23969.1	23263.8	24875.3	21164
151	0.63	342.113	Unknown	[M-H]-	0.106667	TRUE	No record	No record	No record	-1	-1	-1	N_R117	71.01163 44;72.00535 70;96.95744 58;107.98576 34;135.04419 68;148.06546 52;162.05347 138;163.03061 56;179.34445 22;180.06602 740;180.20348 26;180.78238 20;180.89465 24;	180.06602 740;162.05347 138;72.00535 70;	2974	1890	9245.56	3270	10623.3	11805.3	952	3708	2124	10641.6	5456	9632	5776	4664	4350	1048	994	1132	1336	2970	3590	474	826	1046	1918	1170	2926	1090	2472	1148	614	520	808	810
152	1.47	353.047	w/o MS2:Xipamide	[M-H]-	0.0666667	TRUE	MTZBBNMLMNBNJL-UHFFFAOYSA-N	CC1=CC=CC(C)=C1[NH]C(=[O])C1=C([OH])C=C([Cl])C(=C1)[S]([NH2])(=[O])=[O]	26618	-1	-1	-1	QC_5	59.01531 84;84.99286 74;90.32451 30;107.71941 30;112.98331 58;135.04092 66;145.02814 76;179.04028 98;187.03329 62;192.02937 56;219.04439 64;229.68855 56;229.87038 16;290.17084 16;347.51685 16;	179.04028 98;59.01531 84;145.02814 76;	70	0	102	0	0	0	82	0	188	116	0	58	72	78	128	0	0	0	160	54	0	220	0	0	0	116	56	0	126	0	0	0	124	0
153	1.38	355.099	w/o MS2:13,14-Dihydro-16,16-difluoro Prostaglandin F2.alpha.	[355.1]-	0.0266667	TRUE	VKXDPYJGORHMKW-PMDATTJOSA-N	CCCCC(F)(F)[C@H](O)CC[C@H]1[C@H](O)C[C@H](O)[C@@H]1C\C=C/CCCC(O)=O	52224391	-1	-1	-1	QC_3	88.03591 70;114.98772 60;117.0401 70;119.05032 56;120.35931 18;121.02791 126;121.49496 48;134.0378 196;139.04164 60;149.05258 54;150.05824 74;157.0706 22;160.01456 68;161.06381 126;168.35881 18;169.097 56;175.03792 370;178.02997 114;193.04944 182;194.04994 68;202.01945 72;229.12708 86;231.06825 80;	175.03792 370;134.0378 196;193.04944 182;	446	308	190	0	232	200	192	604	752	284	336	394	548	2192	2404	264	0	390	2522	1102	3184	2098	1126	484	922	588	2038	668	634	1874	0	138	256	204
154	1.41	355.099	w/o MS2:13,14-Dihydro-16,16-difluoro Prostaglandin F2.alpha.	[355.1]-	0.0533333	TRUE	VKXDPYJGORHMKW-PMDATTJOSA-N	CCCCC(F)(F)[C@H](O)CC[C@H]1[C@H](O)C[C@H](O)[C@@H]1C\C=C/CCCC(O)=O	52224391	-1	-1	-1	QC_4	87.00492 74;88.0136 72;103.06129 28;104.02371 60;157.04547 64;160.01479 326;175.03162 118;176.04826 66;177.03728 66;178.28993 34;179.02951 66;192.05452 60;220.03069 44;	160.01479 326;175.03162 118;87.00492 74;	576	308	256	156	232	200	564	604	476	284	318	394	3052	1142	1742	264	214	390	2074	1238	2062	1590	1274	734	1446	1234	1276	668	284	1998	178	138	136	204
155	0.18	356.096	w/o MS2:Indomethacin; LC-ESI-ITFT; MS2; CE	[M-H]-	0.626667	TRUE	CGIGDMFJXJATDK-UHFFFAOYSA-N	COC1=CC2=C(C=C1)N(C(=O)C1=CC=C(Cl)C=C1)C(C)=C2CC(O)=O	CAS 53-86-1; CHEBI 49662; KEGG C01926; PUBCHEM CID; INCHIKEY CGIGDMFJXJATDK-UHFFFAOYSA-N; CHEMSPIDER 3584;	-1	-1	-1	N_R169	113.76004 18;115.04629 100;131.02711 80;176.04256 136;177.68747 30;	176.04256 136;115.04629 100;131.02711 80;	12210	9598	9054	8097.33	9395.78	13558.4	8152	8826	9166	16953.8	15688.4	13226.9	11925.8	13255.6	13382	12352.2	14268.2	15536.4	18331.8	20512.2	19735.5	27239.3	12916.2	18330.9	27223.5	25803.5	21343.8	28662.5	20482.2	20121.3	12935.6	12977.6	10507.3	11274.4
156	1.4	356.1	Unknown	[M-H]-	0.0133333	FALSE	No record	No record	No record	-1	-1	-1	QC_2			88	136	0	212	124	152	518	254	426	186	136	0	524	570	748	174	102	236	1006	268	374	534	698	412	390	404	600	314	206	764	424	326	0	220
157	0.16	359.113	D-Fructose	[2M-H]-	0.426667	TRUE	LKDRXBCSQODPBY-UEPKTDPCSA-N	OC[C@@]1(O)OC[C@@H](O)C(O)[C@H]1O	89333506	859.692	908.307	1000	N_R128	49.19566 18;59.01109 292;70.71383 26;71.01102 574;75.00246 76;85.03262 162;85.19991 22;89.02155 430;89.29392 22;95.00851 74;101.02156 142;113.02202 134;119.03969 68;179.05293 74;	71.01102 574;89.02155 430;59.01109 292;	18487.3	14286	12893.1	12042.9	13912.9	13168.2	11700.4	14525.8	10458.2	10669.1	14040	12461.1	11159.6	12353.8	11882.4	10515.3	11494.7	11801.1	9558.22	13434.9	12154.2	5788	7476	8410.67	6520	8655.33	4062	3952	5992	8452	1360	2136	584	646
158	1.34	365.129	w/o MS2:p-Fluoro-L-phenylalanine	[2M-H]-	0.253333	TRUE	XWHHYOYVRVGJJY-QMMMGPOBSA-N	N[C@@H](CC1=CC=C(F)C=C1)C(O)=O	716312	-1	-1	-1	N_R147	79.95448 78;84.02434 36;101.02003 80;102.03255 68;112.94012 32;115.4743 46;116.05357 184;116.36737 30;142.07018 84;203.07812 250;203.62709 20;204.09326 114;241.03835 58;	203.07812 250;116.05357 184;204.09326 114;	2152	1584	10825.8	9942	12121.8	13351.1	4124	7084	4260	12479.6	10218	11051.6	9198.22	5288	7952	7900	6362	4728	7714	9602	8292.44	13334.9	9228.22	11650.7	13355.6	13209.3	14335.8	13947.3	14851.3	12900.4	1926	1462	1370	1840
159	0.73	366.081	w/o MS2:4-[5-Phenyl-3-(trifluoromethyl)-1H-pyrazol-1-yl] benzenesulfonamide	[M-H]-	0.52	TRUE	MQPLMBSDWYIIID-UHFFFAOYSA-N	[NH2][S](=[O])(=[O])C1=CC=C(C=C1)[N]1[N]=C(C=C1C1=CC=CC=C1)C([F])([F])[F]	6426663	-1	-1	-1	N_R133	73.01192 68;98.02396 62;117.67683 18;138.02039 146;140.04584 62;170.36023 28;170.98822 56;182.85646 28;184.0358 18;202.05806 44;212.0325 62;230.02773 44;	138.02039 146;73.01192 68;212.0325 62;140.04584 62;98.02396 62;	61068.9	73320.2	54836.4	47034	62868.4	57681.3	41077.8	40992.9	41412.7	75089.8	56931.1	59718.9	39861.6	51270	49401.8	56144	46009.1	51959.1	51290.2	67397.3	58678.9	61584	44545.8	53728.4	66608.4	61707.1	57040.2	68201.6	54691.1	64049.1	2512	3160	5556	3462
160	1.54	367.061	w/o MS2:3,4-Dihydroxymandelic acid	[2M-H]-	0.0666667	TRUE	RGHMISIYKIHAJW-UHFFFAOYNA-N	OC(C(O)=O)C1=CC(O)=C(O)C=C1	N/A	-1	-1	-1	QC_5	56.29151 16;58.94727 16;68.9997 60;72.99172 118;73.41219 28;87.00946 56;89.03896 44;91.74096 36;101.02285 68;112.98523 74;117.03136 58;134.04103 82;135.04218 58;149.05185 110;160.00746 72;175.03481 70;177.04378 60;193.0441 230;194.05679 58;196.32239 16;208.06435 42;233.02815 28;233.91443 36;248.86826 16;314.25375 16;336.89148 16;	193.0441 230;72.99172 118;149.05185 110;	0	0	48	0	0	0	36	78	0	0	62	44	92	72	68	20	0	0	0	70	66	38	0	0	66	0	0	0	68	0	0	72	82	74
161	0.73	367.083	w/o MS2:17-Phenoxy trinor prostaglandin F2.alpha.	[367.1]-	0.0266667	FALSE	UUTUTDVOWPRLDV-GESHSCTDSA-N	O[C@@H](CCOC1=CC=CC=C1)\C=C\[C@H]1[C@H](O)C[C@H](O)[C@@H]1C\C=C/CCCC(O)=O	35028626	-1	-1	-1	N_R148			5282	8758	4950	3824	5448	4290	4860	3590	2940	8714	4104	11518	7082	5900	3628	6532	3046	3002	5774	7038	5210	6290	3116	2314	8916.44	8447.33	5984	4420	4872	6812	726	700	766	1024
162	1.75	371.132	Unknown	[M-H]-	0.0666667	TRUE	No record	No record	No record	-1	-1	-1	QC_1	61.98677 78;71.01163 94;79.95518 238;80.15873 26;80.96204 76;83.01168 72;85.02207 60;86.00443 62;96.50825 24;96.68504 28;96.88454 24;96.95889 3334;97.02985 26;97.16559 26;97.21792 34;97.25106 26;97.87607 26;97.95767 62;98.08839 34;98.71777 24;98.95569 244;99.1582 26;99.69701 24;149.13237 52;150.97395 80;155.1051 70;209.08632 50;211.01974 76;242.09088 30;282.29807 32;365.25012 22;369.02228 30;370.…	96.95889 3334;371.13123 2598;98.95569 244;	0	0	0	0	0	0	0	0	0	0	0	0	0	0	0	0	44	0	0	0	0	0	0	0	0	0	0	0	0	0	66	0	0	0
163	0.2	377.079	Unknown	[M-H]-	0.533333	TRUE	No record	No record	No record	-1	-1	-1	N_R116	119.03459 64;162.06856 36;179.05807 64;197.12991 20;	179.05807 64;119.03459 64;162.06856 36;	10958	9332.44	11540.7	8306	9980	6434	11129.6	13216	12325.3	9736	10690	7902	11587.6	9702.67	8378.44	10369.1	11770.7	10796.7	13812.2	10989.3	8615.56	8990	12216	11492	6906	10606	6868	8138	5444	7034	8410.44	8158.67	10158.7	9918.89
164	0.23	387.108	w/o MS2:Secologanin	[M-H]-	0.906667	TRUE	CSKKDSFETGLMSB-DMRIHPSCSA-N	COC(=O)C1=CO[C@@H](O[C@@H]2O[C@H](CO)[C@@H](O)[C@H](O)[C@H]2O)C(C=C)C1CC=O	9930181	-1	-1	-1	N_R132	59.15923 18;64.39668 102;71.01265 596;71.26503 22;71.32787 16;72.39362 20;72.98792 60;87.00751 80;88.30425 22;89.02344 882;89.07043 22;89.20211 18;89.34092 26;89.39957 16;89.52174 34;89.60026 52;90.35504 16;101.02757 200;113.00026 34;113.0247 330;113.38559 44;113.47902 30;115.42455 24;119.03597 306;119.46564 34;120.03068 60;120.26564 20;131.04034 124;149.04272 100;179.04875 314;179.08296 22;180.3…	89.02344 882;71.01265 596;113.0247 330;	38539.1	39079.1	43026	41167.6	34932.4	31181.3	46535.3	35761.8	42172.2	27413.1	35761.1	25452.7	40774.7	45737.8	33376.7	47561.3	47212.9	40363.8	46200.4	39038.2	39412	41787.1	45069.1	39201.6	39147.8	36756.9	42824	36222.9	37650.4	35488.4	52070.2	49140.4	49480.2	46321.1
165	1.36	391.074	Unknown	[M-H]-	0.146667	TRUE	No record	No record	No record	-1	-1	-1	N_R115	69.02998 26;73.99303 32;74.02248 256;74.35958 34;80.05061 70;83.05409 84;86.05901 160;87.05148 66;96.04691 48;96.95509 60;99.0512 54;108.04543 52;108.22967 26;110.01966 64;112.0801 60;113.03043 204;116.01144 60;125.04247 58;128.02861 62;129.44907 20;137.07045 46;140.06921 68;142.0287 68;143.04214 136;143.51157 40;144.04904 86;155.39938 20;156.06247 88;165.06151 124;168.02238 54;178.00461 54;181.0…	74.02248 256;225.05092 206;113.03043 204;	11169.6	6718	1940	5348	2858	4048	8034	10364	9724.44	4184	642	5216	7732	5624	4062	3144	7886	4788	3778	3952	7404	2594	5108	2482	2838	4862	1404	2618	1192	1342	7940	7336	5576	11980.7
166	1.31	392.107	w/o MS2:Methotrexate	[392.1]-	0.84	TRUE	FBOZXECLQNJBKD-UHFFFAOYNA-N	CN(CC1=CN=C2N=C(N)N=C(N)C2=N1)C1=CC=C(C=C1)C(=O)NC(CCC(O)=O)C(O)=O	N/A	-1	-1	-1	N_R119	58.02884 82;69.48419 16;72.61142 20;80.04108 46;80.27902 28;86.02627 72;87.59173 20;88.03585 70;99.05788 158;119.0145 70;123.05589 70;128.0356 174;143.04854 356;144.04584 44;145.45004 18;167.05244 74;179.04398 80;182.06157 78;190.32701 24;199.09642 20;208.25279 16;210.09167 58;231.84253 16;242.07066 138;246.74806 16;254.07126 78;260.08844 54;366.99408 16;	143.04854 356;128.0356 174;99.05788 158;	73330	28741.8	27512.7	47387.3	66959.8	38162.2	131877	96963.6	126022	81458.7	63376.2	67609.1	66268.9	81001.6	64342.7	77557.1	78059.6	84006.7	122580	73905.8	65102	108183	100839	88803.8	92985.3	101132	98571.1	87280.7	72613.8	77453.6	284120	254393	249810	231930
167	1.3	393.109	w/o MS2:17-Trifluoromethylphenyl trinor prostaglandin F2.alpha.	[393.1]-	0.08	FALSE	CMLNDCUXASGBMQ-NQUQXYBYSA-N	O[C@@H](CCC1=CC(=CC=C1)C(F)(F)F)\C=C\[C@H]1[C@H](O)C[C@H](O)[C@@H]1C\C=C/CCCC(O)=O	9825293	-1	-1	-1	N_R115			10583.1	4092	6462	17352	7054	11280	31672	21588	29856	22120	11504	16332	21122	21926	15308	14812	17872	13589.1	30094	20882	15950	17578	19462	20136	24072	17470	15009.1	14032	13770	12022.2	41068	37390	9292	32418
168	1.32	394.105	Unknown	[M-H]-	0.0533333	FALSE	No record	No record	No record	-1	-1	-1	N_R157			3966	1474	2552	3570	4760	1238	6374	3554	4714	5302	3068	5496	8576	3598	2278	2558	6900	2674	3338	5524	1570	2660	2628	4664	6274	6166	3962	1138	3134	5186	10862	8688	10706	13305.8
169	1.52	401.175	Unknown	[M-H]-	0.0133333	TRUE	No record	No record	No record	-1	-1	-1	N_R161	85.01951 38;95.00836 68;101.02249 72;113.02582 44;128.605 40;219.84032 60;359.16245 66;	101.02249 72;95.00836 68;359.16245 66;	112	0	0	42	0	0	0	0	0	0	0	0	0	188	0	0	0	0	0	0	0	0	0	44	140	0	0	176	234	0	3182	2564	3044	3568
170	0.2	404.098	Unknown	[M-H]-	0.0666667	TRUE	No record	No record	No record	-1	-1	-1	QC_1	61.98646 1610;62.07724 26;62.72086 22;72.99007 54;78.95651 54;88.99145 106;114.48995 32;116.05209 24;158.91988 54;	61.98646 1610;88.99145 106;158.91988 54;78.95651 54;72.99007 54;	412	176	816	3090	3018	2306	174	336	370	580	104	716	384	184	202	2026	786	1910	530	248	396	4556	3256	1920	2640	1994	2320	626	1110	1152	1176	460	2484	508
171	1.29	407.159	w/o MS2:L-Tryptophan	[2M-H]-	0.0666667	TRUE	QIVBCDIJIAJPQS-UHFFFAOYNA-N	NC(CC1=CNC2=C1C=CC=C2)C(O)=O	N/A	-1	-1	-1	N_R120	82.02716 96;87.00716 52;96.04728 78;116.0715 232;117.59017 20;126.05089 64;128.03415 872;128.91367 34;129.04102 86;130.24802 44;132.85298 18;164.0285 58;171.04747 102;184.00714 58;200.04861 146;209.0901 158;228.10866 62;243.12706 46;245.02441 70;245.11098 170;245.78113 20;256.10031 56;299.1123 58;317.12564 66;	128.03415 872;116.0715 232;245.11098 170;	2720	3184	7814	12980	6350	9403.11	3930	3018	3662	7188	8444	8378	9398.22	10306	5312	5342	5398	6170	6288	5168	5780	5930	8984	8178	8912	4494	11104	3906	8696	1906	1036	662	356	2564
172	1.36	407.164	L-Tryptophan	[2M-H]-	0.0133333	TRUE	QIVBCDIJIAJPQS-UHFFFAOYNA-N	NC(CC1=CNC2=C1C=CC=C2)C(O)=O	N/A	830.161	996.46	466.667	N_R160	71.67057 32;72.00739 596;73.1885 36;73.5992 24;73.7642 38;74.02244 1610;74.15496 44;74.55078 28;75.02344 58;79.14462 34;87.00735 64;87.03683 30;97.04042 104;101.02815 74;111.90362 62;112.0386 148;115.91022 34;116.0485 1484;116.16406 32;116.20012 30;116.33825 44;116.44363 46;117.05369 236;126.73495 22;127.05451 154;128.03497 138;130.06097 72;138.03087 66;142.06215 228;142.62219 16;143.06253 136;14…	74.02244 1610;116.0485 1484;203.07809 1480;	466	86	566	1320	646	908	1088	572	990	1252	1612	958	1468	1218	644	1246	824	1276	1708	872	1572	4274	2064	2188	3056	3530	5178	2790	1882	1316	8072	5552	8320	3752
173	1.36	413.159	w/o MS2:(3-Phenylpropionyl)glycine	[2M-H]-	0.0666667	TRUE	YEIQSAXUPKPPBN-UHFFFAOYSA-N	OC(=O)CNC(=O)CCC1=CC=CC=C1	152323	-1	-1	-1	QC_3	59.01573 68;70.66541 24;71.01196 656;71.25598 24;71.27787 28;72.0145 78;72.50914 24;73.02956 542;75.00911 86;75.02973 70;75.19041 22;75.2675 24;79.12596 32;83.01147 116;83.68364 24;85.02792 834;87.00974 64;88.06953 32;89.02293 448;89.99647 22;97.02702 146;99.00969 204;101.02388 938;101.14606 22;102.0278 62;113.02528 386;113.27896 32;115.03755 64;115.07718 44;124.04267 54;125.02178 124;131.03316 2…	101.02388 938;235.11655 840;85.02792 834;	20	68	0	0	0	0	94	78	102	0	0	0	178	84	0	0	0	0	0	216	268	0	0	0	0	252	0	0	0	0	318	96	0	154
174	1.56	419.127	w/o MS2:4-Benzyloxy-2'-hydroxy-3,4',6'-trimethoxychalcone	[M-H]-	0.32	TRUE	UEPQVEVLUOQYGC-PKNBQFBNSA-N	COC1=CC(OC)=C(C(=O)\C=C\C2=CC=C(OCC3=CC=CC=C3)C(OC)=C2)C(O)=C1	5975937	-1	-1	-1	N_R173	60.01456 58;71.01231 282;71.65293 52;73.02757 66;85.02787 124;89.02303 60;91.02206 56;93.03329 144;99.00398 40;101.03189 98;106.04335 230;107.04741 850;107.21748 20;107.2785 22;107.61751 18;108.02032 80;108.05073 96;109.05735 36;111.04298 54;113.0273 76;119.05057 122;120.62821 18;121.02746 58;138.02455 56;147.05043 126;150.03481 212;156.3457 92;167.10228 42;198.36517 70;200.91069 34;207.55118 24;…	213.08902 3102;107.04741 850;419.12485 580;	3764	790	2052	3146	6722	3718	4506	5122	5728	2530	6154	1966	4068	7048	5824	1598	2624	1870	3918	7086	8750	4202	3082	2384	2288	2120	620	4450	6180	2228	21293.1	18560.2	22112.2	17708
175	1.35	421.175	w/o MS2:Methyldopa	[2M-H]-	0.546667	TRUE	CJCSPKMFHVPWAR-UHFFFAOYNA-N	CC([NH2])(CC1=CC([OH])=C([OH])C=C1)C([OH])=[O]	N/A	-1	-1	-1	N_R134	70.0292 56;74.02385 92;83.03498 54;83.73442 20;84.0518 76;85.42978 18;85.53458 28;86.02567 72;101.02 60;101.04359 52;104.98569 38;125.0498 74;127.05173 54;127.46176 40;127.89063 24;128.03279 3064;128.07228 26;128.09344 42;128.17091 40;128.2999 32;128.33232 28;128.36053 18;128.42908 32;128.54111 24;129.03525 302;130.08504 1774;130.22327 40;130.23833 38;130.27856 16;130.31334 40;130.38692 36;130.48…	128.03279 3064;130.08504 1774;259.1254 692;	4826	6990	26369.8	17963.1	18934.5	27256.5	11430.7	9464.89	11424.7	17504.9	20792.2	20333.3	34312.7	23589.5	22892	14721.6	9887.78	10884.4	23749.5	14131.3	14579.1	27002.9	32103.3	25436.7	31489.5	21480.2	25882.5	16698.7	29938.7	16793.3	4400	4206	2528	8478
176	1.41	422.146	Unknown	[M-H]-	0.0133333	TRUE	No record	No record	No record	-1	-1	-1	N_R162	72.01858 62;73.44424 32;84.03997 70;99.99979 60;112.03322 92;116.04247 68;127.0443 128;128.03352 342;164.06345 148;171.07478 48;212.22781 30;275.21188 30;276.09671 86;298.1467 52;333.13351 24;	128.03352 342;164.06345 148;127.0443 128;	58	86	0	0	168	126	94	0	170	0	56	0	0	146	0	0	120	0	88	188	0	110	0	56	0	0	0	90	106	0	1270	1650	328	4256
177	1.27	425.116	w/o MS2:N,N-Bis(2-hydroxyethyl)-2-aminoethanesulfonic acid	[2M-H]-	0.226667	TRUE	AJTVSSFTXWNIRG-UHFFFAOYSA-N	[OH]CC[N](CC[OH])CC[S]([OH])(=[O])=[O]	73243	-1	-1	-1	N_R132	59.65429 18;71.00641 148;73.64975 20;74.02294 1192;84.04521 64;85.0125 58;86.0285 156;86.05803 194;87.04158 68;88.04559 58;96.95374 28;97.03764 68;99.05567 200;100.00062 732;101.39835 38;103.03022 64;110.04678 56;111.0531 152;112.05551 66;113.01737 58;113.06802 96;113.64876 20;114.05392 62;114.12104 22;119.01511 192;119.09858 20;120.05694 94;123.06145 88;125.03475 126;126.05245 144;127.37341 28;1…	74.02294 1192;100.00062 732;143.0482 488;	6262	25547.1	23900.5	11767.1	7156	20660.2	7558	27454	16098.4	7800	9490	4282	15703.8	16861.1	13615.8	5516	4378	3936	7220	30918.2	30413.8	1504	720	2052	1252	2956	796	2758	1746	1848	1532	1050	3174	9390
178	0.22	431.097	w/o MS2:Cosmosiin; LC-ESI-ITTOF; MS2; [M-H]-	[M-H]-	0.0666667	TRUE	KMOUJOKENFFTPU-QNDFHXLGSA-N	OC[C@H]1O[C@@H](OC2=CC(O)=C3C(=O)C=C(OC3=C2)C2=CC=C(O)C=C2)[C@H](O)[C@@H](O)[C@@H]1O	CAS 578-74-5;	-1	-1	-1	QC_1	88.64117 36;88.94463 18;88.98734 1286;89.52254 46;89.83085 34;89.98672 58;91.05618 20;	88.98734 1286;89.98672 58;89.52254 46;	56	0	204	0	0	0	0	0	0	0	122	156	160	0	138	0	0	74	0	112	0	0	0	48	0	110	0	74	62	0	234	196	0	228
179	0.26	431.133	Unknown	[M-H]-	0.0133333	TRUE	No record	No record	No record	-1	-1	-1	N_R157	71.01585 108;88.70963 36;88.9937 32;89.02347 1920;89.20554 22;89.35358 30;89.45311 56;89.62939 26;89.9648 32;90.15628 30;90.27913 22;113.02294 30;113.24231 26;113.35243 34;119.03323 26;341.11304 60;	89.02347 1920;71.01585 108;341.11304 60;	408	540	536	778	522	428	278	382	270	398	396	356	506	960	622	414	150	176	5656	700	980	140	80	184	248	46	286	52	186	104	4972	4920	4698	8549.33
180	0.2	439.076	Unknown	[M-H]-	0.0933333	TRUE	No record	No record	No record	-1	-1	-1	N_R145	67.98146 16;78.95677 372;79.03477 24;79.21017 24;92.87466 16;94.92145 16;96.58218 40;96.8265 30;96.88746 32;96.96777 324;97.98563 16;116.00787 16;128.02794 64;150.31947 16;204.39621 16;206.99492 16;258.38867 18;258.95941 24;285.50534 16;289.85397 18;293.59537 16;315.72601 16;388.15039 16;423.99762 16;	78.95677 372;96.96777 324;128.02794 64;	8278	7136	8082	4764	6230	8570	6208	4674	11604	6718	6304	5386	5384	4574	4474	7548	7618	6320	7720	8388	5272	8312.89	11126	11852	8243.56	12818	11786	7836	5590	4906	6838	4860	8342	8792
181	1.29	439.131	w/o MS2:Candesartan; LC-ESI-ITFT; MS2; CE	[M-H]-	0.213333	TRUE	HTQMVQVXFRQIKW-UHFFFAOYSA-N	CCOC1=NC2=CC=CC(C(O)=O)=C2N1CC1=CC=C(C=C1)C1=CC=CC=C1C1=NNN=N1	CAS 139481-59-7; CHEBI 3347; KEGG C07468; PUBCHEM CID; INCHIKEY HTQMVQVXFRQIKW-UHFFFAOYSA-N; CHEMSPIDER 2445;	-1	-1	-1	N_R142	46.94373 16;62.72079 16;70.50442 16;71.02058 16;73.43482 16;74.23354 16;80.84447 16;84.04468 68;94.37349 16;105.6383 16;113.52776 16;128.03369 536;128.2253 22;128.28014 18;129.04115 58;129.84924 16;143.47945 16;148.04402 52;150.03368 66;167.08238 48;168.06639 60;173.56689 16;197.72321 22;200.0648 68;212.98175 16;223.33141 16;239.09053 94;255.63646 16;259.06537 104;271.91772 16;277.09607 68;331.08…	128.03369 536;259.06537 104;239.09053 94;	8994	3204	10649.1	15447.8	16482.7	13628.7	7680	4304	6272	9418	10940	8384	13043.1	10389.3	8358	10622	6786	11904	8318	13756	12764	6512	10992	13082	8768.22	5642	9279.11	8858	14055.1	5720	2292	1582	1478	2840
182	1.36	451.132	w/o MS2:Nitrotyrosine	[2M-H]-	0.52	TRUE	FBTSQILOGYXGMD-LURJTMIESA-N	N[C@@H](CC1=CC(=C(O)C=C1)[N+]([O-])=O)C(O)=O	65124	-1	-1	-1	N_R145	60.02647 16;66.18298 16;73.00898 298;74.95663 30;75.00443 60;79.48796 16;127.08688 52;128.03947 116;134.50981 16;149.96758 16;171.08232 168;172.30539 26;213.08676 88;289.09399 70;331.17828 16;361.10919 36;	73.00898 298;171.08232 168;128.03947 116;	32348.9	38769.3	40522.9	49180.4	41224	48347.3	28970	29314.9	25282.9	41918	43259.3	45522.2	42183.8	43937.1	49459.1	44716.2	37087.3	45387.1	35902.2	49414.2	40945.3	40781.6	41820.2	52689.1	55479.1	60904.7	51052.2	47210.9	58895.3	57286.4	6262	5304	5114	7164
183	1.38	455.159	w/o MS2:9-Keto Fluprostenol	[M-H]-	0.6	TRUE	WWMXHYUXIKWXSR-MOFXLNORSA-N	OC(COC1=CC(=CC=C1)C(F)(F)F)\C=C\[C@H]1C(O)CC(=O)C1C\C=C/CCCC(O)=O	71684408	-1	-1	-1	N_R124	73.85608 16;74.99817 68;84.04284 72;87.01507 50;109.03585 74;127.05153 218;128.03409 632;128.34557 28;129.03566 80;130.03369 66;130.59569 18;130.88071 18;135.30215 18;164.06798 268;164.21143 16;169.04587 34;170.04552 70;172.08093 60;186.09631 68;200.05801 50;249.12436 102;250.12675 80;257.09924 110;260.08508 58;273.06433 60;275.09674 154;276.10141 38;287.57349 26;293.1105 184;294.12173 64;316.141…	128.03409 632;164.06798 268;127.05153 218;	41794.7	45338.7	128557	109330	94595.8	141661	51674	68821.1	47176.7	55299.6	60879.6	76681.3	98777.3	84584.9	67057.8	64629.3	49280	58572.2	81182.4	72642.9	65766.7	58168.9	68558.2	81321.3	85626.9	51747.8	62352.2	61918.2	93326.4	62157.6	8442	8626	5128	12759.8
184	1.51	463.081	Hyperoside; LC-ESI-QTOF; MS2; [M-H]-; CE	[M-H]-	0.84	TRUE	OVSQVDMCBVZWGM-DTGCRPNFSA-N	OC[C@H]1O[C@@H](OC2=C(OC3=CC(O)=CC(O)=C3C2=O)C2=CC(O)=C(O)C=C2)[C@H](O)[C@@H](O)[C@H]1O	CAS 482-36-0; CHEMSPIDER 4444962; PUBCHEM 5378597;	982.536	984.708	1000	N_R154	71.01155 60;81.03693 94;83.00893 68;96.96025 86;125.02393 66;128.03142 60;151.01239 58;153.07584 64;161.04288 56;175.01112 62;178.99551 138;179.99223 46;213.69505 26;214.44659 32;217.97897 70;229.01604 42;231.06337 66;231.36328 24;243.04625 54;245.8869 32;253.04147 54;254.02245 56;255.01883 60;255.86345 22;271.01971 412;272.03732 60;272.73517 30;273.49936 28;298.29031 38;298.83691 46;299.43893 22…	300.0246 3624;301.02838 1638;271.01971 412;	45756.9	36708	22090.7	44737.1	56590.4	39921.1	34269.6	50398.2	55049.3	43067.8	52000	31118	37357.1	53494.2	46504.9	28771.5	33119.8	24274.7	25927.5	38495.6	47291.6	54633.3	35260.2	38686.4	49217.1	49480.9	21635.1	63853.1	58043.6	58275.6	51017.8	43750.7	50094.2	37683.3
185	1.51	464.086	Unknown	[M-H]-	0.0266667	FALSE	No record	No record	No record	-1	-1	-1	N_R132			9814	7544	6536	10438	7712	7846	8636	6670	10992	11996	7722	10424	9858	14346	10304.4	7350	9898	5482	8684	9390	5056	10572	9796	11536	12810	12194	7692	13984	3474	9352	11786	10734	6202	9198
186	1.51	465.137	Unknown	[M-H]-	0.0666667	TRUE	No record	No record	No record	-1	-1	-1	QC_1	74.08057 16;96.95905 212;97.95785 40;125.81681 16;438.19769 16;462.97482 42;464.82504 26;464.92761 30;465.12939 470;	465.12939 470;96.95905 212;462.97482 42;	0	0	0	0	0	0	0	0	0	0	0	0	0	0	0	0	0	0	0	162	0	0	0	0	0	0	0	0	0	0	0	0	0	0
187	0.75	467.125	Unknown	[M-H]-	0.0133333	TRUE	No record	No record	No record	-1	-1	-1	N_R135	70.02938 48;70.99722 124;72.0032 68;73.02402 80;73.97742 66;76.9696 62;80.31924 72;82.02905 60;84.04722 84;84.95445 34;85.97595 44;86.02225 558;86.12782 28;86.29037 24;86.33263 30;86.61214 24;88.03641 92;89.00507 556;91.00069 62;91.01994 30;92.04684 72;97.04555 98;101.02394 258;102.62621 36;110.02508 78;110.06632 74;113.0241 72;126.06588 84;126.88695 22;127.04747 94;127.0854 566;127.58003 24;127.…	128.03325 1648;171.07597 1492;127.0854 566;	9846	3162	18396	38448	16120	52802	8248	4798	3496	23144	18634	21358	33018	34050	19438	9212	17968	17476	15936	17800	15368	23122	14310	17716	28982	13322	19080	14674	39308	14978	822	1444	146	2138
188	0.65	467.127	Unknown	[M-H]-	0.52	TRUE	No record	No record	No record	-1	-1	-1	N_R115	65.96007 32;70.993 384;71.39036 32;71.43792 26;71.9943 66;73.02502 134;74.02219 36;76.96432 78;80.94292 16;81.29588 26;82.0279 326;83.00928 70;84.04964 68;84.15053 40;85.02905 52;85.23832 22;86.02114 1732;86.19455 24;87.0099 72;87.15112 34;88.03663 348;88.61606 16;88.9432 22;89.00458 1142;89.13895 28;89.72551 32;89.7587 44;90.0069 142;90.04494 24;91.06856 18;94.02608 86;94.06399 122;95.05724 64;9…	171.07555 7104;128.0338 4416;86.02114 1732;	39600	19915.8	114765	186098	182557	220708	27619.1	39233.8	21120.7	110481	121716	110380	135665	136082	124808	65656.9	59964	79331.1	55310.9	132303	131505	35798.7	41682.9	51855.6	21446	36473.3	53762.9	40205.6	118425	56377.3	780	548	778	8448.89
189	0.65	468.129	Unknown	[M-H]-	0.0266667	FALSE	No record	No record	No record	-1	-1	-1	N_R126			6426	1862	11844	11556	11794	14422	1444	4042	1306	12628	8398	19849.5	8374	15610	12754	5638	4096	5458	10861.6	11556	8124	2128	2230	4568	3634	3082	2432	3328	4560	4708	696	462	350	2064
190	0.63	468.13	Unknown	[M-H]-	0.0533333	FALSE	No record	No record	No record	-1	-1	-1	N_R126			8282	2384	16406	10496	11794	14422	1734	6154	1942	18392	12466	17699.3	24298.7	18106	21490.2	3712	4096	6788	3394	13858	11988	1544	2186	2292	4486	3966	9712.44	3328	7292	1912	576	846	350	1846
191	0.64	469.125	Unknown	[M-H]-	0.0266667	FALSE	No record	No record	No record	-1	-1	-1	N_R125			2756	852	6464	3850	4622	6714	638	1950	1006	5892	8492.89	1798	3372	9788.67	4126	1772	940	3544	1836	4348	2638	1086	790	1768	1896	1612	1772	1614	2084	2350	270	506	224	498
192	1.56	469.22	Unknown	[M-H]-	0.0533333	TRUE	No record	No record	No record	-1	-1	-1	QC_1	45.74027 16;54.577 16;59.33095 16;65.63438 16;71.01336 396;71.17582 24;73.02966 72;73.38106 16;75.00495 58;75.85067 16;82.6933 50;83.01262 170;85.02608 240;86.01173 58;89.02098 64;97.12455 22;97.79906 18;99.00964 70;99.20862 22;100.01021 60;101.02422 70;101.27497 18;102.03127 164;111.00468 70;113.02092 144;113.63859 48;119.04288 16;125.01915 56;126.97039 16;131.03296 16;134.90462 16;143.0356 78;1…	71.01336 396;85.02608 240;291.18182 222;	0	0	0	16	0	0	0	0	0	0	50	0	52	0	62	0	0	0	88	0	44	0	0	0	0	0	0	0	0	0	232	0	20	102
193	0.24	475.122	w/o MS2:3'-Hydroxyflavone	[2M-H]-	0.906667	TRUE	ISZWRZGKEWQACU-UHFFFAOYSA-N	OC1=CC=CC(=C1)C1=CC(=O)C2=CC=CC=C2O1	229015	-1	-1	-1	N_R151	70.80013 26;71.0115 376;71.12145 30;71.16555 22;71.52329 38;72.99078 378;82.42479 26;87.00688 28;88.03707 68;89.01851 162;91.29408 102;97.37953 78;104.1562 48;113.03569 70;114.43272 66;114.81334 18;114.92263 16;115.00234 3452;115.17148 28;115.20279 30;115.34504 26;115.36436 26;115.77586 38;116.01419 96;116.19755 26;116.77421 32;130.15518 24;131.87657 26;131.9847 32;132.02927 118;132.24139 18;132.…	133.0125 11848;115.00234 3452;134.01721 828;	30340.2	43704.9	40831.6	42837.6	43013.8	45313.3	35556.7	33197.3	36422.4	45041.3	35096	40741.3	38190.7	38562	32765.8	35052.4	30870.5	32064.7	34400	33106.9	34238.2	40343.8	43242	39381.1	37342	38711.8	31940.7	31732.2	40195.1	33471.8	32398	35900.9	28848.2	37620.2
194	0.23	476.124	Unknown	[M-H]-	0.0133333	FALSE	No record	No record	No record	-1	-1	-1	N_R167			5480	5960	4408	6636	4522	3278	6468	4222	5722	6732	2654	4622	6368	5238	5118	3762	3966	2682	4040	4098	4888	4324	3974	4050	3028	5706	3052	2028	2834	7146	2688	3584	1938	3284
195	1.54	477.095	Petunidin-3-O-beta-glucopyranoside; LC-ESI-QTOF; MS2; CE	[M-2H]-	0.24	TRUE	CCQDWIRWKWIUKK-QKYBYQKWSA-O	COC1=CC(=CC(O)=C1O)C1=C(O[C@@H]2O[C@H](CO)[C@@H](O)[C@H](O)[C@H]2O)C=C2C(O)=CC(O)=CC2=[O+]1	CAS 71991-88-3; CHEMSPIDER 391784; KEGG C12139; KNAPSACK C00006722; PUBCHEM CID;	735.51	967.399	533.333	N_R176	71.01604 100;73.00572 58;74.02205 72;87.00776 72;98.98863 72;107.0106 52;116.47271 18;136.95267 60;143.04663 36;151.01538 58;203.07812 78;212.10121 60;227.05241 64;229.49007 52;243.02164 70;243.06166 68;243.38821 46;270.09903 50;271.02863 74;271.14413 22;284.02628 54;284.93082 20;285.03122 144;286.03998 90;287.03183 72;297.60114 30;297.72305 34;298.84238 50;298.87445 30;299.01147 1592;299.48672 3…	314.03653 2512;299.01147 1592;315.03433 878;	2466	896	2242	2694	5192	3900	8060	4404	4310	4732	4368	2520	5048	3452	4344	4566	2140	2836	4570	4408	5258	6054	8109.11	8639.56	8706.22	7240	4342	3138	8589.11	5476	9506.44	8872.89	7042	7712
196	0.22	491.152	Unknown	[M-H]-	0.0933333	TRUE	No record	No record	No record	-1	-1	-1	N_R161	63.07254 78;71.0111 144;73.25696 28;85.01701 64;87.00481 130;89.02116 378;89.16723 24;89.86252 24;90.0238 66;103.0375 112;103.06283 16;131.03558 60;148.93652 48;149.04338 1832;149.15785 30;149.27876 34;149.30009 50;149.43723 34;149.4856 26;149.53377 22;149.62791 18;150.05084 44;150.23524 18;150.99606 54;151.04428 68;151.32755 30;151.76225 24;	149.04338 1832;89.02116 378;71.0111 144;	216	362	474	332	80	346	268	152	156	1810	1506	854	1164	648	886	176	424	238	310	156	346	624	448	1086	1616	396	558	1974	1388	838	1116	1544	1088	968
197	0.3	503.152	w/o MS2:Maltotriose; LC-ESI-QTOF; MS2; CE	[M-H]-	0.306667	TRUE	FYGDTMLNYKFZSV-DZOUCCHMSA-N	OC[C@H]1O[C@H](O[C@H]2[C@H](O)[C@@H](O)[C@@H](O[C@H]3[C@H](O)[C@@H](O)C(O)O[C@@H]3CO)O[C@@H]2CO)[C@H](O)[C@@H](O)[C@@H]1O	CAS 1109-28-0; CHEMSPIDER 388669; KAPPAVIEW KPC00756; KEGG C01835; PUBCHEM CID;	-1	-1	-1	N_R149	71.01185 70;119.03181 54;	71.01185 70;119.03181 54;	3932	5038	3578	1862	2530	922	9578.44	11356.4	9364	1122	6592	2106	8561.56	6410	4516	8324.22	10075.8	8165.56	10122	2866	3118	9163.33	9803.33	8902.67	8678.44	10161.8	5804	8391.11	6066	8691.33	3902	4466	5030	3262
198	0.26	518.145	Unknown	[M-H]-	0.133333	TRUE	No record	No record	No record	-1	-1	-1	N_R160	59.00747 68;60.65565 16;63.95955 68;70.9214 32;70.99394 966;71.10307 32;71.3951 18;71.52974 16;71.99571 60;74.00363 134;76.96994 342;79.61639 74;87.00271 60;88.72559 18;89.00463 5258;89.046 26;89.10184 28;89.15158 24;89.24166 18;89.26132 16;89.3156 16;89.5513 24;90.00766 372;90.04113 32;90.42077 16;90.99544 56;91.18481 22;91.96951 36;92.50097 26;92.78342 24;97.07094 16;101.03069 68;102.98006 66;1…	89.00463 5258;70.99394 966;90.00766 372;	1894	696	2188	1688	1472	1354	2860	1124	1698	1910	694	1276	1254	1800	1802	2330	1354	3456	2430	2564	1798	2662	3242	1714	2388	2262	2546	2220	2348	2294	9240	12784	11118	9174
199	1.58	519.07	w/o MS2:4-Thiouridine	[2M-H]-	0.0666667	TRUE	ZLOIGESWDJYCTF-XVFCMESISA-N	OC[C@H]1O[C@H]([C@H](O)[C@@H]1O)N1C=CC(=S)NC1=O	3032615	-1	-1	-1	QC_3	71.01814 78;71.04574 20;75.00847 234;83.84399 34;84.99405 28;85.02825 658;85.56792 16;87.00778 84;89.02708 78;89.51299 18;95.01205 60;96.96011 70;101.0209 70;112.92876 30;113.02188 162;113.16879 18;113.35806 36;113.42781 36;122.01551 72;130.01274 78;135.00458 44;175.05943 96;190.99602 96;271.02203 58;271.173 64;272.02051 34;283.0119 52;297.49371 26;299.0152 152;299.3201 30;300.0228 104;303.01685 …	328.01633 2624;343.03973 1192;85.02825 658;	0	52	40	0	62	0	62	0	44	58	214	0	126	52	66	0	0	0	58	90	52	0	0	0	0	186	42	40	110	104	0	116	66	46
200	1.35	519.258	Unknown	[M-H]-	0.253333	TRUE	No record	No record	No record	-1	-1	-1	N_R154	82.02485 68;84.04001 62;88.99893 42;112.09487 54;127.46198 30;127.59234 34;127.97279 44;128.03346 1866;128.2429 22;128.39999 34;128.44699 26;128.5502 18;129.03754 214;129.31755 32;129.83426 42;130.04108 166;130.08507 1256;130.15573 44;130.49503 32;130.52515 38;130.71284 20;131.08627 150;131.23904 24;131.26297 24;131.41876 32;132.08966 70;132.13609 24;132.92574 28;133.09225 18;133.84926 50;133.892…	128.03346 1866;130.08507 1256;259.12933 1104;	60	104	370	186	652	548	1440	350	1138	568	994	1056	760	748	666	732	298	682	3448	364	180	2662	3556	1972	2042	2172	3576	1004	1794	634	9178.89	12336.7	3922	20820.7
201	1.54	521.085	w/o MS2:PtdIns-(5)-P1 (1,2-dioctanoyl)	[521.1]-	0.0666667	TRUE	LKXJHTKDXMQMDM-UHFFFAOYSA-N	CCCCCCCC(=O)OCC(COP(O)(=O)OC1C(O)C(O)C(O)C(OP(O)(O)=O)C1O)OC(=O)CCCCCCC	53394543	-1	-1	-1	QC_2	71.01369 64;85.02202 60;88.0358 64;99.00698 60;129.02 74;175.00365 96;189.02373 70;273.1799 44;280.59567 70;287.01389 98;303.08514 46;315.01309 284;321.66013 36;328.4588 28;330.0314 1278;330.20139 32;330.57236 32;330.6593 22;331.04752 56;331.19849 40;331.24081 26;332.06625 30;332.58859 36;345.0538 228;345.0975 60;345.43436 18;346.02945 76;346.06848 48;	330.0314 1278;315.01309 284;345.0538 228;	48	40	66	0	54	70	70	40	48	72	106	56	176	64	44	0	56	0	0	76	0	0	0	46	0	122	0	22	84	0	58	42	0	68
202	1.34	521.146	Unknown	[M-H]-	0.04	TRUE	No record	No record	No record	-1	-1	-1	N_R160	74.02412 230;82.02638 58;85.04829 68;86.01965 40;96.03203 68;99.05132 72;100.03872 58;109.04114 68;119.00859 50;121.50844 26;127.99479 18;128.03378 1136;128.20764 20;128.26767 26;128.35242 24;128.47984 22;128.51662 22;130.08638 574;130.26735 26;130.34671 32;130.77885 36;130.9619 42;131.08722 62;131.57288 20;141.30785 58;143.0463 202;145.07114 86;145.20424 24;146.04288 68;149.07138 108;153.0667 94…	128.03378 1136;130.08638 574;259.12701 296;	234	128	138	134	220	252	284	212	284	236	114	98	272	286	274	198	200	278	752	312	422	370	278	360	292	346	202	402	168	162	1428	898	788	5316
203	1.43	525.181	Unknown	[M-H]-	0.28	TRUE	No record	No record	No record	-1	-1	-1	N_R154	124.49353 30;128.03629 138;129.04988 46;143.17914 116;182.26854 58;230.02475 34;230.85381 28;230.93478 18;230.98866 32;231.06744 4560;231.1759 38;231.23769 34;231.26807 22;231.37944 24;231.45012 42;231.88379 18;231.94023 22;232.0712 216;232.17145 28;232.89647 32;233.05998 300;233.35887 20;234.0667 44;235.05121 44;236.28584 26;238.79907 30;305.90482 86;	231.06744 4560;233.05998 300;232.0712 216;	2712	620	2556	3498	4654	4974	5600	2778	4948	3912	3510	5206	5158	3172	2560	5964	5112	6668	8042	2928	3726	5444	10698	6488	7672	5826	7030	5084	5638	4102	8340	8253.78	8332	11546.7
204	1.46	525.298	Unknown	[M-H]-	0.0666667	TRUE	No record	No record	No record	-1	-1	-1	QC_1	51.70677 16;66.85422 16;148.90605 30;149.01175 294;163.04227 114;163.36113 28;164.039 72;166.16209 30;229.85513 16;231.0755 162;232.19269 26;233.02477 24;257.7822 16;285.15045 72;319.17047 60;319.47064 20;329.96997 16;391.66403 36;391.87442 28;401.22913 16;479.28195 116;481.29807 70;	149.01175 294;231.0755 162;479.28195 116;	0	26	0	0	0	26	0	44	0	0	46	0	30	0	0	16	0	18	0	0	0	60	40	0	74	76	0	0	0	0	88	0	0	0
205	1.43	527.114	Unknown	[M-H]-	0.0666667	TRUE	No record	No record	No record	-1	-1	-1	QC_1	51.92857 16;52.96484 16;59.01277 94;59.67592 28;60.80933 20;61.63158 16;72.99213 58;78.9589 74;79.96149 66;82.70987 36;83.04797 842;84.05209 78;84.98796 30;85.02924 184;85.08695 24;85.87865 16;86.02925 86;86.92712 20;86.94852 32;87.00696 4396;87.03974 74;87.0743 66;87.11813 20;87.14505 18;87.16564 24;87.20211 24;87.28777 22;87.36596 24;87.43085 36;88.01066 150;88.05401 20;88.98881 84;89.00884 62;…	149.00871 30090;163.03915 21156;231.06624 13052;	0	0	0	102	0	0	0	188	0	0	202	72	54	0	0	0	0	0	82	0	112	0	0	150	0	0	0	0	0	0	136	0	0	0
206	0.29	549.158	Unknown	[M-H]-	0.653333	TRUE	No record	No record	No record	-1	-1	-1	N_R115	45.43692 50;54.20334 16;68.65517 16;70.72312 26;71.01193 1558;71.1016 38;71.24319 48;71.35307 16;72.01409 86;73.028 76;87.00489 74;87.50246 16;89.0218 1832;89.10926 26;89.1303 22;89.2057 20;89.29758 16;90.02394 90;92.6186 36;98.05194 32;100.88911 16;101.02166 872;101.10027 20;111.0073 44;113.02634 362;113.12749 26;113.3631 26;114.0316 70;118.97996 28;119.0332 698;119.33775 22;119.43689 24;120.411…	89.0218 1832;71.01193 1558;101.02166 872;	20505.5	23239.5	16654.7	5946	10993.6	4006	66749.8	57815.6	65909.8	15769.6	38010.7	9360	41249.8	30314	24713.5	37712	67138	54971.3	63972.7	35454.7	34786.2	69787.1	71684.2	19018	63894.9	69085.1	60504.9	48611.1	41926.2	51996.7	34998.4	31002.5	42221.6	25910
207	0.35	549.158	Unknown	[M-H]-	0.24	TRUE	No record	No record	No record	-1	-1	-1	N_R139	59.0116 394;69.02998 18;70.79627 22;70.98188 26;71.01141 4638;71.09856 16;71.11821 20;71.18327 28;71.27116 26;71.36198 30;71.42147 16;71.46135 32;71.68546 24;72.01499 232;72.59461 22;72.85513 20;73.02747 106;83.01117 502;83.25024 22;83.30191 18;83.36281 22;83.99702 40;85.027 242;86.02864 146;86.20551 16;87.00727 538;87.21559 20;87.29729 18;87.32474 26;88.58289 18;88.63696 18;88.67137 16;88.76125 …	89.02245 12688;119.03327 5362;71.01141 4638;	8810	4152	4350	1270	1422	1282	19776	7710	14208	4236	10052	2814	18080	8904	7188	80858	13098	28916	16410	23024	18426	30956	31590	76682.9	31226	40866	30268	17912	31690.9	18604	8480	35652	12830	27538.5
208	1.36	549.214	w/o MS2:Leukotriene F4	[549.2]-	0.306667	TRUE	PYSODLWHFWCFLV-UTCFTNDSSA-N	CCCCC\C=C/C\C=C/C=C/C=C/C(SCC(NC(=O)CCC(N)C(O)=O)C(O)=O)C(O)CCCC(O)=O	91746133	-1	-1	-1	N_R157	58.0287 54;72.66853 24;72.81107 46;72.98135 46;73.00951 4680;73.20242 32;73.5954 26;73.69257 28;73.78072 22;74.01376 184;74.04781 28;74.22916 42;74.26688 22;74.59813 26;74.73007 28;75.00542 148;75.68999 26;76.01891 18;76.68944 20;77.26271 36;86.02247 588;87.55676 44;88.04321 76;109.07662 126;126.97578 24;127.04536 146;127.08636 392;127.37944 34;127.47593 50;128.0338 3168;128.09364 34;128.12762 20…	73.00951 4680;128.0338 3168;171.07533 2954;	692	194	264	812	1252	862	3118	1246	3188	1990	2986	1650	2262	1994	1584	2552	1866	2368	7220	1748	1482	5010	9118	4446	6310	3898	6516	2156	3644	3080	11595.3	13274.9	13284	14255.6
209	0.31	550.16	Unknown	[M-H]-	0.0666667	FALSE	No record	No record	No record	-1	-1	-1	N_R148			4764	3998	4402	1994	910	1138	11316	9840	6634	3250	7854	2948	4484	6154	4872	10402	5470	5594	8476	5030	5270	5764	3578	9076	12460	4990	11347.6	9497.56	4888	8100	6502	4008	3044	4714
210	1.38	553.242	Unknown	[M-H]-	0.266667	TRUE	No record	No record	No record	-1	-1	-1	N_R154	74.97973 20;75.00245 60;75.02323 80;75.12263 34;85.02644 78;85.12996 26;86.02234 130;108.98622 18;110.22749 26;112.03608 106;114.0007 62;127.04843 262;127.27749 26;127.36603 20;127.65332 28;127.74364 22;127.8189 22;127.96984 26;128.03516 2126;128.11748 36;128.21236 30;128.24884 18;128.27675 48;128.37782 42;128.47583 40;129.03818 190;129.22041 18;129.51436 26;129.73341 30;129.85651 20;130.08852 35…	128.03516 2126;164.06985 744;130.08852 356;	1054	140	952	1130	1278	980	2768	864	3766	1460	2296	1874	1686	1838	806	2252	1326	1248	6022	962	1176	3278	6148	3824	4588	1616	4106	1650	3324	1494	8901.33	11814	6436	15894.4
211	1.32	554.158	Unknown	[M-H]-	0.64	TRUE	No record	No record	No record	-1	-1	-1	N_R115	50.80938 16;53.0047 16;55.06801 16;66.03073 64;69.54314 104;71.02924 16;73.80267 22;74.0224 1224;74.1929 16;74.30208 20;74.37068 16;74.45502 20;74.65887 36;75.02723 92;79.58264 20;81.70696 26;82.02949 36;84.00883 60;84.58293 16;84.97618 72;85.04816 68;85.99346 18;86.0228 616;86.28796 18;86.37045 16;86.5668 24;86.76979 22;87.03996 58;87.05632 88;88.03336 72;89.00559 50;89.40744 40;91.00291 52;94.0…	143.04372 6726;272.08286 6470;128.03416 4890;	184218	227537	184126	205233	134013	191120	134488	172511	142110	134127	121372	139551	163705	166020	147627	152546	151513	174740	131257	159522	147212	104112	104933	123848	116341	138180	80996	133722	156189	121436	13168.7	11050	12936	15053.1
212	1.31	556.158	Unknown	[M-H]-	0.0133333	FALSE	No record	No record	No record	-1	-1	-1	N_R142			14582	15442	15752	17468	7176	16314	11668	12256	12324	12810	11394	15234	14562	14594	8624	14338	16078	10282	10891.1	13720	14564	9946	10620	12556	14026	12848	6816	13008	6414	6860	1588	1348	644	1612
213	1.53	567.22	Unknown	[M-H]-	0.04	TRUE	No record	No record	No record	-1	-1	-1	N_R161	49.32751 16;71.01147 708;72.01169 48;73.02502 230;73.17522 16;85.02625 62;87.0119 66;89.02262 708;89.37579 16;89.41399 20;95.01846 64;101.02005 190;101.45622 42;101.87481 18;102.03424 22;105.09385 16;113.02064 290;119.03351 338;120.69524 28;125.01547 52;126.02746 74;141.27324 22;143.10667 60;146.8764 18;159.02545 108;161.00964 16;161.04031 182;178.93555 26;179.05516 160;179.10085 114;181.10014 20…	89.02262 708;71.01147 708;119.03351 338;113.02064 290;	60	0	100	36	140	82	0	66	0	0	0	46	34	60	30	0	0	0	0	44	64	0	0	0	40	138	0	52	0	0	4068	3092	2768	566
214	1.36	579.17	w/o MS2:Naringin	[M-H]-	0.2	TRUE	DFPMSGMNTNDNHN-UHFFFAOYNA-N	CC1[O]C([O]C2C([OH])C([OH])C(C[OH])[O]C2[O]C2=CC3=C(C(=[O])CC([O]3)C3=CC=C([OH])C=C3)C([OH])=C2)C([OH])C([OH])C1[OH]	N/A	-1	-1	-1	N_R166	72.6922 20;72.95413 18;72.97613 54;73.00955 5870;73.03322 110;73.13712 24;73.23653 20;73.26874 24;73.29788 22;73.35628 30;73.52374 42;73.61118 48;73.67525 22;73.76929 16;74.01162 114;74.18139 24;74.39946 20;75.00647 140;75.06392 20;82.03274 18;84.32552 22;86.02313 1082;86.72599 16;88.03646 160;100.0776 80;127.05502 118;127.08677 582;127.51188 30;127.53481 24;127.92239 20;127.97797 20;128.03458 27…	73.00955 5870;171.07718 3506;128.03458 2764;	1540	568	1008	1612	1870	1238	5670	1994	4026	2290	3434	2700	1756	2676	2482	3982	4114	5466	6348	3396	2330	8390	9072	7586	7858	8460	8132	4356	3620	5914	12706	13260	7622	6674
215	1.38	583.198	Unknown	[M-H]-	0.4	TRUE	No record	No record	No record	-1	-1	-1	N_R128	50.17685 92;53.36673 88;68.25098 34;70.43228 44;71.82157 64;72.74698 24;73.00952 5142;73.05486 68;73.17868 22;73.25072 32;73.31617 30;73.43362 30;73.47168 24;73.5276 18;73.81557 28;74.01421 220;74.09156 46;74.26479 34;75.00546 332;75.02669 354;75.17303 26;75.23123 36;75.28432 16;77.64054 18;79.95928 90;82.02676 396;83.06371 90;84.04292 152;85.65735 20;85.78184 18;85.93237 26;86.02362 2890;86.1824…	128.0341 36466;171.07574 23632;164.06937 10022;	3380	1362	2132	3688	5140	2962	9808	5686	8416	5288	7580	3326	3550	5924	3504	10468	6774	8602	10550.4	5142	4696	10620	9929.33	9654.67	8541.11	8710	9461.11	10838	7664	9814	19449.5	21845.3	19923.1	15820.9
216	0.66	585.277	w/o MS2:PtdIns-(1,2-dioctanoyl)	[M-H]-	0.0266667	TRUE	UPUKKDCTWWVPCJ-OZRWLNDDSA-N	CCCCCCCC(=O)OC[C@H](COP(O)(=O)O[C@H]1[C@H](O)[C@@H](O)[C@H](O)[C@@H](O)[C@H]1O)OC(=O)CCCCCCC	N/A	-1	-1	-1	N_R152	101.02477 470;130.08585 1776;130.38184 42;130.71597 26;130.92491 28;131.08986 182;142.35701 24;145.69714 22;172.0907 48;200.04967 46;202.1049 336;203.10373 64;204.12465 68;244.11386 68;294.1474 78;	130.08585 1776;101.02477 470;202.1049 336;	380	708	1592	1534	1524	2166	246	1090	372	9958	3984	3588	2422	2734	2978	628	330	580	796	1744	2066	1036	1788	1536	2862	2864	2212	2654	8517.56	2764	90	0	70	0
217	1.42	587.172	Unknown	[M-H]-	0.0666667	TRUE	No record	No record	No record	-1	-1	-1	QC_1	54.28802 26;59.00948 76;67.85928 100;79.95473 18;85.02686 56;88.9912 66;101.02414 90;112.98775 230;113.01639 74;119.03017 100;125.02728 60;135.04634 124;139.07581 42;145.02541 74;156.39272 32;156.55884 34;163.03108 58;164.05234 66;165.02625 54;168.53647 32;171.94748 64;174.52745 26;179.03722 68;179.07864 32;181.27962 42;191.05272 42;198.33267 62;203.1485 32;203.21982 44;206.81978 22;229.06075 30;…	231.06656 11416;232.0704 1534;233.05911 576;	338	0	112	124	0	236	130	88	86	40	0	194	1246	1016	762	122	0	0	430	466	764	438	652	342	470	0	564	292	0	600	0	0	0	0
218	1.38	587.226	w/o MS2:DSDPR/-1	[M-H]-	0.493333	TRUE	MOSFIJXAXDLOML-UHFFFAOYSA-N		N/A	-1	-1	-1	N_R154	73.00977 110;74.41406 26;75.00719 44;75.14951 20;83.56181 16;84.04461 70;127.05112 126;127.94571 22;127.99893 68;128.03461 962;128.38768 18;128.44264 22;129.03494 64;129.30783 20;130.04248 82;144.06749 70;164.07071 420;164.19928 16;164.41287 28;165.07155 134;165.42111 20;167.08386 20;171.07796 74;172.07339 18;216.07867 76;237.16768 16;249.12492 36;257.08398 184;258.28784 36;259.81046 20;272.05481…	128.03461 962;164.07071 420;293.1134 330;	3818	852	4984	5646	9723.56	6046	13652.7	8264	10026.9	6184	7968	8582	8402	9040	4748	9066.89	6688	9814	27114.7	5368	4602	11672.2	16754.2	13106.7	14675.8	7442	13261.6	9650	9744.89	9172	51555.3	60858.4	38080	62597.1
219	0.29	593.185	w/o MS2:Poncirin; LC-ESI-QTOF; MS2; CE	[M-H]-	0.0133333	TRUE	NLAWPKPYBMEWIR-SKYQDXIQSA-N	COC1=CC=C(C=C1)[C@@H]1CC(=O)C2=C(O)C=C(O[C@@H]3O[C@H](CO)[C@@H](O)[C@H](O)[C@H]3O[C@@H]3O[C@@H](C)[C@H](O)[C@@H](O)[C@H]3O)C=C2O1	CAS 14941-08-3; CHEMSPIDER 390894; KEGG C09830; KNAPSACK C00000995; PUBCHEM CID;	-1	-1	-1	N_R169	71.01045 570;88.59396 18;88.94934 32;89.02456 1596;89.12908 28;89.16757 20;89.20086 24;89.26862 42;89.44381 24;90.02387 102;90.18085 26;90.43549 18;90.73917 28;101.02065 324;101.38031 36;111.00233 48;113.02199 58;114.03017 128;119.03445 102;122.51908 18;137.02417 66;143.03224 74;149.03981 26;161.04671 194;162.039 74;179.05324 196;179.3262 38;183.37239 20;323.09427 424;324.10544 52;334.30963 30;34…	89.02456 1596;71.01045 570;323.09427 424;	404	266	304	508	160	158	532	372	380	376	516	338	688	638	656	688	570	474	5240	1060	1216	426	146	240	0	102	156	356	566	266	4778	7090	3968	7310
220	0.44	596.165	Unknown	[M-H]-	0.08	TRUE	No record	No record	No record	-1	-1	-1	N_R145	52.08641 34;70.99289 224;71.01561 76;72.99186 86;74.02402 136;76.96906 334;82.02659 68;82.94189 24;86.02296 1296;86.17722 22;86.6515 28;88.03823 68;88.12714 20;88.26322 22;88.74332 22;89.00495 2960;89.11646 18;89.19267 24;89.66908 30;89.99351 70;90.01289 142;90.62091 34;91.00209 126;91.04909 34;93.39997 20;96.95444 94;98.05805 60;101.02215 62;107.48914 24;109.07098 70;125.02063 94;126.33162 20;12…	171.07445 7164;128.03285 5898;200.05324 3706;	728	538	1592	1890	1160	2694	1010	602	768	2846	1412	926	1208	1168	704	1692	1062	892	566	2474	1900	11436.7	9354.44	8791.11	12829.6	6760	12055.6	3492	13992.4	6564	656	266	732	792
221	0.46	611.161	w/o MS2:Pelargonin; LC-ESI-QTOF; MS2; CE	[M-H+OH]-	0.693333	TRUE	SLCKJKWFULXZBD-ZOTFFYTFSA-O	OC[C@H]1O[C@@H](OC2=CC(O)=CC3=C2C=C(O[C@@H]2O[C@H](CO)[C@@H](O)[C@H](O)[C@H]2O)C(=[O+]3)C2=CC=C(O)C=C2)[C@H](O)[C@@H](O)[C@@H]1O	CAS 17334-58-6; KEGG C08725; KNAPSACK C00002387; PUBCHEM CID;	-1	-1	-1	N_R121	70.97606 34;70.99442 162;71.27368 22;71.99677 168;72.99069 138;75.94491 24;76.96808 256;77.96869 58;82.02892 126;85.90285 42;85.97784 38;86.02238 2394;86.12086 26;86.16779 22;86.23215 32;86.27077 26;86.30006 24;86.40231 62;86.59486 26;86.72057 40;86.91039 30;87.02692 54;88.04093 216;88.61562 26;88.64172 22;88.66377 76;88.95956 36;89.00491 5124;89.08865 36;89.14828 28;89.16637 28;89.20622 30;89.23…	171.07562 13806;128.03389 5192;89.00491 5124;	3038	142	1072	14751.3	25083.1	14893.6	10300.2	3212	7116	6040	13471.8	8144.44	12688.7	14588.7	11676.7	25144.7	14436	24005.1	33617.1	16041.8	13265.3	28623.3	29670	29721.8	30621.3	14516.9	23989.8	10933.1	22807.1	10272.2	24934.2	37626.2	15801.8	47097.6
222	0.45	612.162	Unknown	[M-H]-	0.04	FALSE	No record	No record	No record	-1	-1	-1	N_R147			1130	150	812	4316	6334	3492	3726	958	2458	2734	3416	2674	3866	3792	2472	6312	1734	7182	9014	5660	1848	6336	4854	8321.56	7000	5410	3266	1580	3940	2432	6068	8492	5920	9200
223	0.43	613.157	Unknown	[M-H]-	0.0133333	FALSE	No record	No record	No record	-1	-1	-1	N_R159			718	0	290	1802	3580	2452	1498	584	1576	1002	2140	1078	1694	2558	1912	2550	2152	5038	5848	3336	2166	5366	4212	4358	5144	2802	3760	2052	2930	2080	2842	5592	1960	7628
224	1.51	617.106	Unknown	[M-H]-	0.0666667	TRUE	No record	No record	No record	-1	-1	-1	QC_1	65.82491 16;68.99656 116;84.99297 66;98.20699 20;101.0219 142;103.00292 42;108.57808 16;112.9857 656;113.99271 66;115.00365 68;119.04517 190;127.00566 76;130.99695 172;133.00983 72;134.38338 20;143.0542 70;145.02278 80;152.43095 16;161.06325 48;163.04112 342;163.74181 26;164.03613 78;164.95319 16;166.80954 22;175.03342 16;184.35464 16;189.04987 94;191.01697 130;202.15819 22;202.9072 40;203.03128 …	112.9857 656;163.04112 342;203.03128 302;	0	0	0	104	0	0	0	60	44	50	122	0	0	40	0	0	0	0	0	0	0	44	54	0	0	0	0	42	62	0	16	0	0	0
225	1.42	625.131	Quercetin-3,4'-O-di-beta-glucopyranoside; LC-ESI-QTOF; MS2; CE	[M-H]-	0.773333	TRUE	RPVIQWDFJPYNJM-DEFKTLOSSA-N	OC[C@H]1O[C@@H](OC2=C(O)C=C(C=C2)C2=C(O[C@@H]3O[C@H](CO)[C@@H](O)[C@H](O)[C@H]3O)C(=O)C3=C(O)C=C(O)C=C3O2)[C@H](O)[C@@H](O)[C@@H]1O	CAS 29125-80-2; CHEMSPIDER 4478806; KNAPSACK C00005436; PUBCHEM CID;	907.138	989.403	1000	N_R149	57.3307 16;73.80202 16;84.40201 36;89.00359 196;90.03368 16;90.43205 30;108.0078 66;121.03917 94;124.03432 34;125.02118 72;125.12919 58;125.93668 16;126.92898 18;126.95251 16;127.04794 70;128.03467 264;130.09029 60;150.28195 22;150.91342 22;151.00311 690;152.00092 138;154.75755 48;163.03763 76;164.07021 48;167.03502 44;171.08469 78;175.00389 50;179.00009 384;180.00453 58;181.00568 68;190.98917 34…	301.03088 17084;300.02359 7898;463.0798 7474;	23261.1	23068	13159.3	19517.5	24218.2	24381.1	23950.9	26920.7	22853.5	21338.2	27878	23647.5	19227.3	25036	25970.2	18266.9	19500.2	21001.1	16688	26003.1	24834.2	24889.8	18500.9	15386.7	21118	18562.5	9730	26276.5	28060.5	24658.2	24196	23074.7	29656.9	13871.6
226	1.41	626.134	Unknown	[M-H]-	0.0666667	FALSE	No record	No record	No record	-1	-1	-1	N_R122			8406	6570	4856	7424	4684	7816	10126	8336.89	9744	8298	9374	10048	6364	8530	9240	6012	7002	8716	6190	10890	9284	12870	9792	6354	9792	9168	3374	8790	9892	6210	6872	9088	8614	4732
227	0.38	632.193	w/o MS2:Glycan 6'-Sialyllactose	[M-H]-	0.133333	TRUE	MOSFIJXAXDLOML-UHFFFAOYSA-N		N/A	-1	-1	-1	N_R150	71.01366 206;74.01779 36;82.94402 60;87.00542 18;89.02223 268;101.0229 116;113.02371 76;119.03352 56;127.39587 24;127.54851 32;127.67035 26;127.98153 38;128.03363 3586;128.10864 20;128.15546 54;128.2126 92;128.4028 28;128.67851 30;128.90417 36;128.96701 22;129.04092 264;129.48065 24;131.76187 38;133.01152 64;134.36469 44;143.04669 72;150.92506 32;173.04926 72;179.04611 28;221.06842 44;251.09631 6…	128.03363 3586;89.02223 268;129.04092 264;	480	1260	1038	114	328	64	1632	950	1498	712	1928	698	1604	1330	1620	5214	1426	2478	4664	3950	1164	14844.4	10682.2	11576.9	12651.1	5604	11663.1	1788	10459.8	5552	5128	2172	8423.56	10064.4
228	0.27	637.172	Unknown	[M-H]-	0.0133333	TRUE	No record	No record	No record	-1	-1	-1	N_R123	70.99181 68;71.01205 116;89.01942 202;115.00085 606;115.31657 18;115.66 30;132.93466 16;133.0126 2210;133.0551 20;133.09351 24;133.34724 22;133.38509 16;134.74423 32;136.49373 24;295.08459 86;	133.0126 2210;115.00085 606;89.01942 202;	3900	6694	5856	3456	5030	3972	7320	4902	8447.11	9178	6344	4164	9120	4510	5924	4064	3212	5858	7750	6300	5004	5754	8462	9208	9424	10866	4828	5336	9252	5426	5032	5986	6980	7116
229	1.52	641.146	w/o MS2:Peonidin 3,5-diglucoside	[M-2H+H2O]-	0.0666667	TRUE	IPVSUYLZIAYTOK-ZAXLUCJENA-O	C[O]C1=CC(=CC=C1[OH])C1=[O+]C2=CC([OH])=CC([O][C@@H]3[O][C@H](C[OH])[C@@H]([OH])[C@H]([OH])[C@H]3[OH])=C2C=C1[O][C@@H]1[O][C@H](C[OH])[C@@H]([OH])[C@H]([OH])[C@H]1[OH]	N/A	-1	-1	-1	QC_1	96.95621 300;97.32347 30;133.93596 16;206.19319 16;220.57338 16;302.98007 34;303.08521 594;303.18997 22;303.71255 22;304.09079 54;304.39069 24;304.92587 26;305.00903 18;305.08588 102;312.4982 16;369.66254 18;409.39221 16;	303.08521 594;96.95621 300;305.08588 102;	0	68	0	0	24	0	32	0	96	44	0	0	0	74	0	0	68	0	0	68	36	0	0	50	0	0	0	0	0	58	54	82	46	0
230	1.27	653.245	Unknown	[M-H]-	0.0133333	TRUE	No record	No record	No record	-1	-1	-1	N_R150	59.0111 26;72.00893 106;73.00708 72;73.02511 68;74.02923 18;74.20463 26;75.02884 78;82.03384 70;84.05109 80;85.03088 76;86.02773 86;86.18902 16;89.02487 74;94.03154 136;101.02227 3434;101.09933 20;101.15865 30;101.24387 26;101.3043 32;101.3398 78;101.52982 16;101.5666 26;102.09305 30;104.01223 42;104.10688 28;105.13312 74;116.96754 28;117.01403 62;127.63455 24;137.21031 18;137.36136 22;143.03149 …	164.06915 14138;101.02227 3434;236.08789 2588;	490	362	1774	1560	2412	5076	422	1254	612	6878	2510	3490	2734	1542	2116	750	46	1252	1212	1806	2164	4400	4392	7016	6614	1212	9579.33	2472	9462	4020	0	40	100	112
231	1.52	675.113	5-Aminoimidazole-4-carboxamide-1-.beta.D-ribofuranosyl 5'-monophosphate	[2M-H]-	0.0666667	TRUE	NOTGFIUVDGNKRI-UUOKFMHZSA-N	NC(=O)C1=C(N)N(C=N1)[C@@H]1O[C@H](COP(O)(O)=O)[C@@H](O)[C@H]1O	65110	4.03483	966.407	800	QC_1	45.33671 60;48.75863 36;49.68777 96;51.96086 78;53.60723 44;56.80206 58;57.69293 24;59.01214 284;60.33089 38;60.46869 16;61.43495 16;62.98156 22;63.89856 84;64.27962 72;65.94568 74;67.01664 66;68.81142 42;68.99635 2052;69.21038 34;69.64132 34;69.75784 24;69.77829 50;69.83506 16;70.77431 58;71.01004 98;71.11841 22;71.26949 100;71.28711 92;72.09624 60;72.14709 110;72.29391 54;72.73162 36;72.94769 7…	163.04047 264588;112.9882 214694;277.03339 85352;	0	0	0	84	32	0	0	0	0	0	122	0	0	0	0	0	0	52	0	0	0	0	0	60	0	0	0	0	0	0	30	0	0	0
232	0.28	680.197	Unknown	[M-H]-	0.28	TRUE	No record	No record	No record	-1	-1	-1	N_R154	54.87149 18;59.01184 72;70.99248 802;71.01096 560;71.21869 20;71.32228 46;71.34234 26;72.98906 130;74.00459 206;76.51333 30;76.96832 826;77.1739 24;77.23957 42;77.27266 18;79.28806 32;79.9547 86;81.01613 54;86.02621 90;86.73837 24;87.00445 214;88.62241 22;88.66544 54;88.71571 22;88.78933 42;88.81928 48;88.88921 60;88.96889 26;89.0049 9276;89.12184 32;89.14168 24;89.18398 30;89.21183 20;89.23821 3…	89.0049 9276;176.03665 1764;119.03384 834;	1396	1442	1818	2594	1912	2134	3372	976	2834	3090	2326	2688	1356	1048	2126	2882	1910	4032	3320	1476	2374	3578	2450	1534	2502	5942	3466	2734	3688	5186	11127.3	9779.11	14774.4	8225.11
233	0.23	683.213	.beta.-Gentiobiose	[2M-H]-	0.0933333	TRUE	DLRVVLDZNNYCBX-UHFFFAOYNA-N	OCC1OC(OCC2OC(O)C(O)C(O)C2O)C(O)C(O)C1O	N/A	720.183	976.598	166.667	N_R172	71.01089 304;74.7196 20;75.00427 68;85.02596 66;87.009 66;89.02317 422;89.25053 24;89.28379 28;89.3231 50;89.80274 28;91.13374 28;99.81098 18;101.02446 522;102.17892 30;112.88231 26;113.02294 278;119.03377 490;120.07507 22;131.02611 74;131.04686 64;143.03462 56;149.04317 184;151.69081 20;161.05209 140;161.43668 30;161.56906 30;176.03696 48;179.05594 678;179.96573 38;180.01846 40;180.05859 102;180…	341.10022 1438;179.05594 678;101.02446 522;	2340	4608	2564	1716	3652	4776	2884	2030	3134	2640	3900	1502	3206	854	3064	4972	5572	3364	3964	2506	5240	2634	2084	2372	2010	4878	3906	5004	3648	5800	5356	4208	8686	3196
234	0.37	695.179	Unknown	[M-H]-	0.413333	TRUE	No record	No record	No record	-1	-1	-1	N_R115	45.44048 68;52.03408 66;54.7874 44;70.30762 62;84.77428 42;85.02656 4202;85.07145 40;85.09878 28;85.15064 62;85.18665 18;85.2372 20;85.46336 20;85.6149 22;85.7031 22;86.03159 174;86.23432 26;86.57809 20;86.59892 32;86.62573 32;86.71089 32;86.82275 22;86.94384 46;86.9799 22;87.00637 10122;87.07175 24;87.09389 28;87.12728 18;87.20962 38;87.24431 64;87.2878 50;87.31903 30;87.34018 22;87.40723 24;87.…	191.01746 167924;111.00695 51358;192.01978 11432;	11990.2	8572	12971.6	3358	3330	2856	13695.6	16615.5	14020.7	4586	15402.2	4548	13726.4	13220.9	11727.6	4072	11433.6	8170	13190.4	8481.11	10233.3	8889.56	8349.78	6194	6416	8285.56	6112	10265.6	10824	10324.9	6764	7550	8312	14266
235	1.53	705.122	w/o MS2:PLC Thio-PIP2	[M-H]-	0.0666667	TRUE	FZZNMUSLSNXAOR-UHFFFAOYSA-N	CCCCCC(=O)OCC(CSP(O)(=O)OC1C(O)C(O)C(OP(O)(O)=O)C(OP(O)(O)=O)C1O)OC(=O)CCCCC	53394559	-1	-1	-1	QC_5	55.41911 82;59.01065 168;61.73997 28;64.62762 48;65.30254 98;68.79236 26;68.99587 932;69.09178 18;69.26205 30;69.45019 22;71.00994 98;71.68747 26;71.79491 70;71.88558 68;72.33763 98;72.46225 36;72.70684 80;72.9908 1364;73.02881 576;73.14947 26;73.17288 18;73.2421 26;73.37864 34;73.5396 28;73.87153 36;73.99737 84;74.07919 18;74.51131 22;74.60042 20;75.00497 44;75.08369 38;75.35835 80;76.09126 34;7…	112.98678 71908;193.04802 41434;163.03813 35430;	0	0	40	42	0	0	0	36	0	0	0	0	0	40	70	0	46	0	70	0	46	0	36	0	0	0	0	0	54	0	50	0	0	0
236	0.55	711.212	Unknown	[M-H]-	0.52	TRUE	No record	No record	No record	-1	-1	-1	N_R121	49.1883 16;63.26568 16;65.10229 16;71.01221 1000;71.23165 30;71.36951 24;71.45235 22;72.23846 32;72.38234 18;72.57417 32;73.02853 98;77.82112 22;78.3749 16;83.31635 32;84.01468 20;85.03006 364;86.00205 66;87.00808 142;88.81531 18;89.02319 1580;89.05285 18;89.07301 38;89.13285 48;89.1833 26;89.25007 24;89.38431 34;89.42271 46;89.82078 30;89.87256 28;90.0276 100;90.06297 26;90.55971 16;95.01354 152…	179.05466 6324;161.04294 1976;665.20959 1682;	1878	1092	1472	252	356	368	65188.4	16613.8	43622.2	2260	12414.9	1498	25428.7	7724	6034	53111.6	54092	57933.6	66622.4	17008.9	19964.5	61283.3	57644.7	39848	59518.7	56539.6	54954	52035.8	55329.1	56677.8	17638	13092	53942.4	19268
237	0.65	711.212	Unknown	[M-H]-	0.32	TRUE	No record	No record	No record	-1	-1	-1	N_R122	48.69888 46;59.01169 74;59.61258 30;60.01254 52;61.02818 70;69.09936 68;69.33603 34;71.0116 3078;71.05157 74;71.12056 18;71.1391 26;71.17699 30;71.28154 46;71.30225 28;71.3664 22;71.52398 22;71.73934 34;72.01448 418;72.32227 24;72.8061 30;72.83158 40;72.89732 32;72.92877 24;72.99483 72;73.02882 70;74.94133 24;75.00795 96;78.82754 32;79.56109 34;83.00961 116;85.02634 550;87.00677 1296;87.03845 120…	179.05403 45386;221.06357 13696;101.02256 9354;	1636	1344	1780	436	830	414	57342.2	13058	37506	2490	3194	1144	3426	2314	1818	24364	32171.5	27623.1	41922	5222	2500	13088	13522	18320	22974	20170	11340	21586	1576	20690	53578.4	55052.7	26184	46269.3
238	0.6	711.212	Unknown	[M-H]-	0.0666667	TRUE	No record	No record	No record	-1	-1	-1	N_R157	59.00961 124;59.17799 22;71.01183 800;72.01617 56;73.01685 56;75.00574 26;81.02728 40;82.7858 84;83.01151 56;85.02943 150;87.00758 186;87.48776 20;89.0225 1308;89.63271 38;90.12807 50;96.27607 22;96.95729 58;97.02934 108;99.99989 72;100.5405 40;101.02384 2048;101.19179 32;101.24604 36;101.29347 20;101.82 54;102.02603 242;102.52929 36;102.62148 28;107.03527 56;111.01009 32;112.01912 70;113.02236 9…	179.05367 5684;665.20184 2078;101.02384 2048;	704	140	718	422	0	488	30460	5344	20266	1388	1264	408	16592	3312	1842	7776	15472	22548	31416	8610	4692	21128	23344	19570	27920	16240	13486	15068	7676	10370	19912	18548	53326	39305.8
239	0.53	712.213	Unknown	[M-H]-	0.0533333	FALSE	No record	No record	No record	-1	-1	-1	N_R147			668	380	218	44	210	282	16928	2920	8206	236	3918	350	5250	1742	2316	3700	7686	14548	16680	3914	5280	6960	5836	17470.2	15713.3	10790	15138.4	4080	8644	8158	6112	3108	5020	6074
240	1.38	749.279	Unknown	[M-H]-	0.0133333	TRUE	No record	No record	No record	-1	-1	-1	N_R142	73.00911 290;73.03028 86;73.09055 24;74.01535 70;75.00597 126;82.02988 64;85.02664 62;86.02882 68;87.03682 56;101.02151 580;112.2961 86;119.03437 78;123.0358 90;126.06007 54;127.05087 334;127.08443 58;127.39452 32;127.42764 34;127.49153 24;127.57124 20;127.62112 38;127.66298 22;127.84006 40;127.90338 18;127.95198 26;127.97664 56;127.99845 26;128.0343 11124;128.13675 60;128.19627 22;128.23444 22;1…	293.11035 13798;128.0343 11124;200.0537 7482;	2176	280	6418	8602	5998	8018	5596	5164	4676	4064	4508	5488	6884	5840	3250	5658	3130	5260	8283.33	3934	3378	6792	7934	8042	7212	3358	3930	5292	7424	4322	1816	976	808	2762
241	1.31	785.226	Unknown	[M-H]-	0.373333	TRUE	No record	No record	No record	-1	-1	-1	N_R121	133.59151 16;143.04222 128;146.03906 66;155.43997 34;163.99834 24;190.01241 16;197.05556 64;210.09309 102;218.61148 16;228.10054 48;250.84947 16;254.07159 150;262.99979 18;266.7305 24;272.0817 354;272.91681 20;273.09409 172;273.4519 16;306.05838 168;308.06461 72;334.74292 40;374.09003 112;390.52243 46;391.89731 28;392.00439 60;392.10095 832;392.97928 18;393.10803 150;393.71954 24;394.10709 64;394…	392.10095 832;272.0817 354;273.09409 172;	3230	612	570	4034	3048	1066	12429.8	4986	9921.56	7490	2914	5126	7184	3310	5324	3468	5874	7284	9038.67	6756	2594	6670	6844	7544	9394	5966	6974	4662	3252	3684	36146.4	30872.2	30048.2	25013.8
242	1.32	786.225	Unknown	[M-H]-	0.0133333	FALSE	No record	No record	No record	-1	-1	-1	N_R155			1420	208	290	1068	902	430	7188	1584	2868	3270	894	1508	2738	1058	1072	1688	2024	2406	4614	2620	1142	1636	2014	1554	3798	2302	1302	1822	1776	918	11394	10862.2	12950	10710
243	1.02	827.26	Unknown	[M-H]-	0.133333	FALSE	No record	No record	No record	-1	-1	-1	N_R145			0	0	0	0	0	0	4824	0	3854	0	112	0	64	138	90	4942	4492	7336	10290	0	24	11447.1	10826.2	11674.4	11900	9772.22	10030	5432	8858	9461.33	5224	7378	5724	7676
244	1.06	827.258	Unknown	[M-H]-	0.0533333	FALSE	No record	No record	No record	-1	-1	-1	N_R121			114	80	26	0	0	46	9936.67	0	6184	20	288	0	934	610	166	3450	3790	3334	11439.8	870	916	5366	4592	3290	6930	4694	4374	5400	10785.3	3228	7328	3494	3350	3382
245	1.19	827.263	Unknown	[M-H]-	0.04	FALSE	No record	No record	No record	-1	-1	-1	N_R145			146	44	0	0	0	0	7942	664	5900	0	0	0	602	0	200	6974	8078	8810	11540	476	442	9681.11	11232	12948	9412	10320	8510	8524	6690	7150	7390	10280	9580	7196
246	0.53	846.28	Unknown	[M-H]-	0.0533333	FALSE	No record	No record	No record	-1	-1	-1	N_R157			0	0	180	0	86	0	2708	1216	1954	612	4014	0	134	1206	794	1498	1326	2026	2932	1870	2162	1648	2344	3822	3392	948	4886	1434	5328	3116	4670	4102	10266	8698.44
247	1.53	859.15	Unknown	[M-H]-	0.0666667	FALSE	No record	No record	No record	-1	-1	-1	QC_1			0	0	0	0	0	0	0	0	0	0	0	46	0	0	0	0	0	0	0	0	0	0	0	46	0	0	0	0	42	0	44	0	0	0
248	1.19	873.268	Unknown	[M-H]-	0.52	FALSE	No record	No record	No record	-1	-1	-1	N_R121			126	314	274	0	0	0	22962.2	2476	14845.3	80	1800	80	2886	1192	1214	19504.9	17894.7	22330.2	25246.7	2626	3510	33692.9	32159.1	34300.2	36462.4	27948.2	25955.8	26845.3	20180	23374.2	21006.2	25468.9	24135.3	21257.1
249	1.07	873.267	Unknown	[M-H]-	0.506667	FALSE	No record	No record	No record	-1	-1	-1	N_R121			450	0	0	0	0	0	48214.7	2728	35902.7	134	1090	0	6048	2086	1942	37730.2	37418.4	41675.1	55942.9	6028	4722	54276	47521.1	48542	52483.8	41243.1	43222	36124.9	52476.4	37275.1	38291.8	43776.2	44085.6	38616.2
250	1.06	874.27	Unknown	[M-H]-	0.12	FALSE	No record	No record	No record	-1	-1	-1	N_R146			216	0	24	0	0	0	14036	612	9154	78	344	0	1976	858	772	7372	15620	5364	8904	2390	2220	7174	16399.5	3338	8952	5786	2636	13517.3	9244	3878	12269.8	3594	6024	7436
251	1.49	933.466	Unknown	[M-H]-	0.0533333	FALSE	No record	No record	No record	-1	-1	-1	N_R157			226	0	612	90	112	272	408	450	248	228	388	84	196	1296	606	0	36	0	216	1920	1310	0	94	0	0	0	0	46	52	76	1208	1342	490	10882.9
QC, quality control
[truncated: 32 more columns]
