# Supplementary material for: Metabolome-Based Discrimination Analysis of Shallot Landraces and Bulb Onion Cultivars Associated with Differences in the Amino Acid and Flavonoid Profiles
Source: Molecules. 2020 Nov 13;25(22):5300. doi: 10.3390/molecules25225300 (PMC7697566; doi:10.3390/molecules25225300)
Supplement: Supplementary file 1 [file molecules-25-05300-s001.zip › Table S2.xlsx]

## Sheet: Sheet1
Table S2. List of differentially produced metabolites (DPMs, P < 0.05, 0.5 > fold-changes < 2 ) in eight Indonesian shallot landraces compared with 10 Japanese bulb onion cultivars by means of liquid chromatography–quadrupole time-of-flight-tandem-mass spectrometry (LC–Q-TOF-MS/MS). Red and blue colors indicate increased and decreased metabolites, respectively.
				DPMs in 'shallot/onion' compariosn by positive-ion mode
ID	Retention time (min)	Average m/z	Adduct ion name	Fill %	MS/MS included	Annotation	P-value	FC
C4	0.2	70.0659	[M+H]+	0.613333	FALSE	Unknown	0	5.13751
C5	0.24	72.0818	[M+H-NH3]+	0.92	FALSE	w/o MS2:1,2-Diamino-2-methylpropane	0	3.52257
C9	0.2	84.0453	[M+H]+	0.36	FALSE	Unknown	5e-07	2.08407
C14	0.19	87.0462	[M+H]+	0.44	FALSE	w/o MS2:Diacetyl	0	6.51129
C18	0.13	95.0611	[M+H]+	0.08	FALSE	w/o MS2:2-Aminopyridine	3.8e-06	3.29697
C25	0.2	102.056	[M+H-H2O]+	0.226667	FALSE	w/o MS2:L-Threonine	0	3.90439
C28	0.18	104.109	[M]+	0.92	FALSE	w/o MS2:Choline cation	0	3.88046
C35	0.31	112.051	[M+H]+	0.44	FALSE	w/o MS2:Isocytosine	0.0024046	2.89353
C36	0.13	112.088	[M+H]+	0.08	FALSE	w/o MS2:Histamine; LC-ESI-QTOF; MS2; CE	1.62e-05	2.94826
C38	0.32	113.035	[M+H+O]+	0.0933333	FALSE	w/o MS2:4-Imidazolecarboxaldehyde	0.0470399	2.96578
C39	0.63	113.036	[M+H]+	0.466667	FALSE	w/o MS2:Uracil	0	5.52663
C42	0.2	116.072	[M+H]+	0.92	FALSE	w/o MS2:L-(-)-Proline; LC-ESI-ITFT; MS2; m/z	0	5.67921
C44	0.23	118.088	[M+NH4]+	0.92	FALSE	w/o MS2:2-Butenoic acid, 3-methyl-	0	3.35137
C55	0.32	124.04	[M+H]+	0.0933333	FALSE	w/o MS2:Niacin; LC-ESI-QTOF; MS2; [M+H]+; CE	2.57e-05	2.71564
C62	0.38	130.052	[M+H-H2O]+	0.84	TRUE	L-Glutamic acid	1.07e-05	2.04394
C63	0.27	130.09	[M+H]+	0.786667	TRUE	D-Pipecolinic acid	0.0019552	2.51865
C69	0.3	133.034	[M+H-NH3]+	0.373333	TRUE	L-Methionine	4.89e-05	11.9481
C72	0.31	136.063	[M+H]+	0.333333	TRUE	Adenine; LC-ESI-QTOF; MS2; CE	2.87e-05	8.22822
C76	0.21	138.056	[M+H]+	0.773333	TRUE	Trigonelline; LC-ESI-QTOF; MS2; CE	0	5.03585
C83	1.36	146.061	[M+H]+	0.853333	TRUE	1H-Indole-4-carboxaldehyde	0	2.40485
C85	0.13	146.166	[M+H]+	0.186667	TRUE	Spermidine; LC-ESI-QTOF; MS2; CE	4e-07	5.7837
C89	1.53	147.046	[M+H-H2O]+	0.08	TRUE	p-Coumaric acid	0.0145513	2.71453
C91	0.13	147.114	[M+H]+	0.88	TRUE	L-Lysine	0	4.4813
C92	0.2	148.063	[M+H]+	0.706667	TRUE	L-Glutamic acid	0	3.76365
C94	0.3	150.06	[M+H]+	0.653333	TRUE	L-Methionine; LC-ESI-QTOF; MS2; CE	1.55e-05	14.3836
C96	0.29	151.063	[M+H]+	0.08	FALSE	w/o MS2:D-Ribulose	1.7e-05	6.08924
C102	0.18	156.044	[M+H-C6H7N]+	0.08	TRUE	w/o MS2:2-Naphthalenol, 1-(phenylazo)-	1.2e-06	4.32266
C108	0.22	161.089	[161.1]+	0.133333	FALSE	w/o MS2:Fluroxypyr	0	3.69835
C109	0.37	162.077	[M+H]+	0.08	TRUE	O-Acetyl-L-homoserine; LC-ESI-QTOF; MS2; CE	0.0071757	2.29764
C122	1.29	172.122	[M+H]+	0.08	TRUE	w/o MS2:Gabapentin; LC-ESI-ITFT; MS2; CE	0.0001331	3.00192
C125	0.8	174.125	[M+H]+	0.08	TRUE	Julolidine	2.69e-05	2.4268
C128	1.3	175.12	[M+H]+	0.08	TRUE	L-Arginine	1.19e-05	2.27167
C129	0.19	175.121	[M+H]+	0.613333	TRUE	L-Arginine	0	7.03437
C130	0.19	176.012	[176.0]+	0.133333	TRUE	6-tert-Butyl-3-methylsulfanyl-2H-1,2,4-triazin-5-one	1e-07	2.971
C134	1.31	181.086	[M+H]+	0.08	TRUE	Phenazine; ESI-ITFT; direct injection; MS2; CE	0.0023296	6.07689
C135	1.47	181.124	[M+H]+	0.106667	TRUE	Methyl perillate	0.0058252	7.46191
C143	0.19	186.018	[M+H]+	0.08	FALSE	riken_O-Phospho-L-serine	5e-07	5.00699
C144	1.36	188.073	[M+H-NH3]+	0.88	TRUE	L-Tryptophan	5e-07	2.43075
C145	0.76	188.103	[188.1]+	0.08	TRUE	L-Tryptophan	0.0259266	3.48791
C146	0.3	189.124	[M+H]+	0.346667	TRUE	N.epsilon.-Acetyl-L-lysine	0	6.73962
C147	0.54	189.125	[M+H]+	0.08	TRUE	N.epsilon.-Acetyl-L-lysine	0.0044806	2.01947
C153	1.54	197.119	[M+2H]2+	0.24	TRUE	w/o MS2:Ala-Phe-Arg	1.83e-05	11.3848
C157	1.71	199.134	[M+H-H2O]+	0.146667	TRUE	Sebacic acid monomethyl ester	0.0005166	14.1311
C160	0.16	204.872	[M+H]+	0.08	TRUE	Unknown	0.0283376	2.38764
C161	1.36	205.1	[M+H]+	0.866667	TRUE	L-Tryptophan	0	2.49253
C165	0.31	210.07	[M+NH4]+	0.0933333	TRUE	w/o MS2:D-Saccharic acid 1,4-lactone	0.0187909	2.41529
C167	0.15	212.852	[M+H]+	0.2	TRUE	Unknown	2.07e-05	2.5303
C168	1.3	215.142	[M+H]+	0.08	TRUE	Pro-Val	4.4e-06	4.38043
C169	1.41	217.1	[M+H]+	0.733333	TRUE	O-Desmethylnaproxen	1.26e-05	2.98978
C170	0.27	219.098	[M+H]+	0.2	TRUE	Ala-Glu	1.16e-05	4.71719
C172	0.72	221.093	[M+H]+	0.253333	TRUE	5-Hydroxy-L-tryptophan	1e-07	6.97496
C173	0.19	221.188	[M+H]+	0.08	TRUE	w/o MS2:Butylated hydroxytoluene	5.3e-06	3.04244
C176	0.16	222.989	[M+H]+	0.48	FALSE	w/o MS2:Acetazolamide	0.000607	2.0982
C181	1.34	229.155	[M+H]+	0.213333	TRUE	Ile-Pro	8.3e-06	7.2535
C182	0.34	231.098	[M+H]+	0.08	TRUE	Asp-Pro	3.78e-05	2.06614
C184	0.28	233.114	[M+H]+	0.08	FALSE	w/o MS2:Dihydrokavain	0.0105047	2.11994
C185	0.5	233.114	[M+H]+	0.08	TRUE	Val-Asp	4e-07	2.84532
C193	1.4	241.203	[241.2]+	0.08	TRUE	FTY720 (R)-phosphate	0.0149872	2.89478
C194	1.3	243.183	[M+Na]+	0.08	TRUE	Butylated hydroxytoluene	0.0006016	3.44848
C196	1.65	244.191	[244.2]+	0.946667	TRUE	w/o MS2:N-Arachidonylmaleimide	0.0245659	10.3765
C198	0.33	245.084	[M+H]+	0.08	FALSE	w/o MS2:Uridine; LC-ESI-ITFT; MS2; m/z	0.0013648	2.72498
C199	1.4	245.187	[M+H]+	0.146667	TRUE	Ile-Ile	0.0054323	2.02138
C200	0.53	247.129	[M+H]+	0.08	TRUE	Ile-Asp	0.0354094	17.8689
C212	1.79	257.191	[M+H-H2O]+	0.08	TRUE	Nandrolone	0.0222715	2.71548
C228	0.67	276.146	[M+H]+	0.853333	TRUE	.gamma.-L-Glu-.epsilon.-L-Lys	0	2.22252
C231	0.3	280.141	[M+H]+	0.906667	TRUE	Metalaxyl; LC-ESI-ITFT; MS2; CE	0	2.74524
C232	1.34	281.156	[M+H]+	0.0933333	FALSE	w/o MS2:(R)-Lisofylline	0.0208095	4.49143
C243	0.78	291.104	[M+H-H2O]+	0.08	TRUE	7-Benzyl-1-ethyl-4-oxo-1,8-naphthyridine-3-carboxylic acid	0.0037273	2.82112
C254	0.84	307.085	[M+2H]2+	0.586667	TRUE	Glutathione, oxidized	3.16e-05	9.39314
C273	0.49	330.118	[M+H]+	0.08	TRUE	2',3'-di-O-acetyl-5'-deoxy-5-fluorocytidine; LC-ESI-ITFT; MS2; CE	4e-07	2.37903
C304	1.77	364.321	[364.3]+	0.08	TRUE	w/o MS2:Prostaglandin F2.alpha. dimethylamide	0.0059383	4.65627
C317	1.41	402.233	[M+Na]+	0.08	FALSE	w/o MS2:D-erythro-Sphingosine-1-phosphate	0.0191331	2.16245
C320	1.74	404.206	[M+5H]5+	1	TRUE	w/o MS2:YFNKPTGYGSSSRRAPQT/5	6.59e-05	2.47661
C328	0.27	416.212	[M+H]+	0.08	TRUE	w/o MS2:Maistemonine	0.0062167	3.4718
C338	1.92	454.292	[M+H]+	0.48	TRUE	1-Palmitoyl-2-hydroxy-sn-glycero-3-phosphoethanolamine	0.0041442	4.29217
C339	0.21	458.185	[M+H]+	0.413333	TRUE	w/o MS2:Minocycline	0	3.82343
C340	0.24	460.203	[M+H]+	0.92	TRUE	w/o MS2:5-Methyltetrahydrofolic acid	0	2.18136
C7	1.36	73.0655	[M+H]+	0.346667	FALSE	w/o MS2:Butanal	0	0.382559
C71	1.35	135.103	[135.1]+	0.693333	TRUE	Resodiacetophenone	0	0.348246
C74	1.11	136.063	[M+H]+	0.48	TRUE	Adenine; LC-ESI-QTOF; MS2; CE	0.0036676	0.491414
C151	1.42	195.067	[M+H]+	0.08	FALSE	w/o MS2:Caffeic acid methylester	1.12e-05	0.251383
C164	1.33	209.102	[209.1]+	0.08	TRUE	16,16-Dimethylprostaglandin E1	0.0001038	0.417394
C174	0.16	222.03	[M+H]+	0.12	TRUE	Chloridazon; LC-ESI-ITFT; MS2; CE	2e-06	0.479774
C215	1.88	261.222	[M+H-H2O]+	0.08	TRUE	Pinolenic acid	0.013383	0.0790871
C216	0.3	262.13	[M+H]+	0.906667	TRUE	.alpha.-L-Asp-L-Lys	0	0.208529
C223	0.18	273.121	[M+H-H2O]+	0.0933333	TRUE	Argininosuccinic acid	0.0324266	0.123229
C230	0.62	278.574	[M+H]+	0.08	TRUE	Unknown	0.0003756	0.074837
C272	1.29	328.14	[M+H]+	0.653333	TRUE	4',6'-Dimethoxy-4-dimethylamino-2'-hydroxychalcone	0	0.375643
C370	0.57	556.135	[M+H]+	0.08	TRUE	Unknown	0.0011996	0.385421
C385	0.23	802.314	[M+H]+	0.64	FALSE	Unknown	0	0.478541
				DPMs in 'shallot/onion' compariosn by negative-ion mode
ID	Retention time (min)	Average m/z	Adduct ion name	Fill %	MS/MS included	Annotation	P-value	FC
C2	0.46	73.0278	[M-H]-	0.0666667	TRUE	Unknown	6.4e-06	2.87715
C4	0.53	85.0279	[M-H]-	0.0266667	TRUE	w/o MS2:3-Butenoic acid	0.008693	2.82797
C6	0.27	89.0057	[89.0]-	0.173333	TRUE	w/o MS2:Diglycolic acid	0.0001128	5.47902
C7	0.27	89.0218	[M-H]-	0.0666667	TRUE	w/o MS2:.beta.-Hydroxypropionic acid	0.0003044	3.86481
C11	0.16	104.034	[M-H]-	0.253333	TRUE	w/o MS2:L-Serine; LC-ESI-ITFT; MS2; m/z	3e-07	4.95225
C17	0.47	117.018	[M-H]-	0.44	TRUE	w/o MS2:Succinic acid; LC-ESI-ITFT; MS2; m/z	4e-07	3.67683
C18	0.17	118.05	[M-H]-	0.28	TRUE	w/o MS2:L-Homoserine; LC-ESI-ITFT; MS2; m/z	0	5.54319
C21	1.38	128.034	[M-H]-	0.373333	TRUE	w/o MS2:D-Pyroglutamic acid	3.2e-06	2.79072
C25	0.51	129.018	[M-H]-	0.226667	TRUE	w/o MS2:2-Butenedioic acid, 2-methyl-, (E)-	0.0001944	4.02572
C27	0.16	131.045	[M-H]-	0.4	TRUE	w/o MS2:L-Asparagine; LC-ESI-ITFT; MS2; m/z	3.2e-06	12.5974
C28	0.16	132.03	[M-H]-	0.146667	TRUE	w/o MS2:L-Aspartic acid; LC-ESI-ITFT; MS2; m/z	0.0001255	2.16659
C35	0.16	145.061	[M-H]-	0.44	TRUE	w/o MS2:L-Glutamine; LC-ESI-ITFT; MS2; m/z	0	6.93048
C36	0.17	146.045	[M-H]-	0.386667	TRUE	w/o MS2:L-Glutamic acid; LC-ESI-ITFT; MS2; m/z	1.8e-06	4.36639
C37	0.19	149.044	[M-H]-	0.613333	TRUE	w/o MS2:D-(-)-Ribose	0.0001657	4.79369
C38	0.18	150.022	[M-2H]2-	0.2	TRUE	w/o MS2:1,4-Piperazinediethanesulfonic acid	1.62e-05	7.99408
C39	0.18	150.046	[M-H]-	0.0266667	FALSE	w/o MS2:Guanine; LC-ESI-ITFT; MS2; m/z	0.0007691	4.6612
C41	0.16	154.061	[M-H]-	0.293333	TRUE	L-Histidine	3.9e-06	21.3197
C46	1.15	164.07	[M-H]-	0.293333	TRUE	w/o MS2:L-(-)-Phenylalanine; LC-ESI-QTOF; MS2; CE	0	6.52812
C47	1.11	164.07	[M-H]-	0.0533333	TRUE	w/o MS2:L-(-)-Phenylalanine; LC-ESI-QTOF; MS2; CE	0	9.73452
C50	0.5	173.007	[M-H2O-H]-	0.173333	TRUE	DL-Isocitric acid; LC-ESI-ITFT; MS2; m/z	5.08e-05	4.23071
C51	0.54	173.008	[M-H]-	0.0533333	TRUE	trans-Aconitic acid; LC-ESI-QTOF; MS2; CE	0.0027441	3.75795
C52	0.16	173.103	[M-H]-	0.32	TRUE	w/o MS2:L-(+)-Arginine; LC-ESI-ITFT; MS2; m/z	1.2e-06	8.72902
C55	0.27	176.037	[M-H]-	0.266667	TRUE	w/o MS2:N-Formyl-L-Methionine; LC-ESI-QTOF; MS2; CE	7.87e-05	5.97615
C61	0.17	181.069	[M-H]-	0.0266667	FALSE	w/o MS2:L-Iditol; LC-ESI-QTOF; MS2; CE	5.72e-05	28.5175
C64	0.16	189.938	[M-H]-	0.0666667	TRUE	Unknown	0.0486081	4.87357
C70	0.29	192.021	[192.0]-	0.0133333	FALSE	w/o MS2:Fraxin	0.0002712	2.65452
C75	1.35	203.08	[M-H]-	0.866667	TRUE	L-Tryptophan	4e-07	3.59129
C76	1.15	205.032	[M-H]-	0.0666667	TRUE	w/o MS2:DL-6,8-Thioctic acid; LC-ESI-QTOF; MS2; CE	0.0081455	4.36206
C77	0.49	206.047	[M-H-H2O]-	0.0933333	TRUE	w/o MS2:3-(N-Morpholino)-2-hydroxypropane sulfonic acid	0.0182185	3.22292
C80	1.73	209.083	[M-H]-	0.0533333	TRUE	3-(2,5-Dimethoxyphenyl)propanoic acid	0.0393708	4.3345
C90	0.13	232.899	[232.9]-	0.0666667	FALSE	w/o MS2:Lomefloxacin	2.8e-05	2.25854
C95	1.16	245.111	[M-H]-	0.293333	TRUE	w/o MS2:Loxoprofen	0.0001836	6.75227
C98	1.35	259.127	[259.1]-	0.813333	TRUE	w/o MS2:9(10)-EpOME	2.2e-06	5.64686
C99	0.99	263.067	[M-H]-	0.133333	TRUE	w/o MS2:2',2'-Difluoro-2'-deoxyuridine; LC-ESI-ITFT; MS2; CE	0.0111807	320.105
C101	0.96	263.068	[M-H]-	0.0533333	TRUE	w/o MS2:2',2'-Difluoro-2'-deoxyuridine; LC-ESI-ITFT; MS2; CE	0.012093	559.557
C109	1.41	283.027	[M-H]-	0.0933333	TRUE	w/o MS2:Rhein	0.0009077	12.4173
C110	0.16	284.093	[284.1]-	0.0666667	TRUE	w/o MS2:Coumarin-suberoylanilide hydroxamic acid	1e-07	4.74752
C111	1.46	287.156	[M-H]-	0.0133333	TRUE	w/o MS2:Estriol	0.0025701	19.3047
C112	1.36	289.083	[M-H]-	0.84	TRUE	w/o MS2:(+)-Catechin	0	2.62281
C113	1.37	290.084	[M-H]-	0.0133333	FALSE	w/o MS2:Alanap	1e-07	2.96613
C118	1.38	293.111	[M-H]-	0.84	TRUE	Aspartame; LC-ESI-ITFT; MS2; CE	5e-07	2.86293
C119	1.38	294.112	[294.1]-	0.0533333	TRUE	w/o MS2:Biocytin	4e-07	3.0428
C122	0.17	298.109	[298.1]-	0.106667	TRUE	w/o MS2:Quercetin-3,7,3',4'-tetramethyl ether	0	6.03844
C123	1.62	301.031	[M-H]-	0.213333	TRUE	Quercetin	0.0122607	5.71721
C129	0.17	307.11	[M-H]-	0.24	TRUE	w/o MS2:7-Benzyl-1-ethyl-4-oxo-1,8-naphthyridine-3-carboxylic acid	0.0336989	2.31148
C130	0.17	311.104	[311.1]-	0.293333	TRUE	w/o MS2:20-Trifluoroleukotriene B4	2.2e-06	6.63727
C133	1.66	315.046	[M-H]-	0.0266667	TRUE	Tamarixetin	0.009572	13.8276
C135	1.52	321.15	[M-H]-	0.04	TRUE	Unknown	0.0055095	3.7313
C141	0.16	325.12	[325.1]-	0.133333	TRUE	w/o MS2:2,3-Dinor prostaglandin E1	0	5.38476
C143	0.19	329.103	[M-H]-	0.12	TRUE	4,2'-Dihydroxy-3,4',6'-trimethoxychalcone	1.4e-05	4.51768
C144	1.65	329.228	[M-H]-	0.12	TRUE	w/o MS2:21-Hydroxyprogesterone	0.0337978	5.24775
C146	1.32	335.085	[2M-H]-	0.0533333	TRUE	w/o MS2:Benzeneacetic acid, 3,4-dihydroxy-	0.0008616	4.16294
C166	1.31	392.107	[392.1]-	0.84	TRUE	w/o MS2:Methotrexate	3.9e-06	2.64263
C168	1.32	394.105	[M-H]-	0.0533333	FALSE	Unknown	0.0002658	2.25834
C169	1.52	401.175	[M-H]-	0.0133333	TRUE	Unknown	0.0029656	67.8834
C170	0.2	404.098	[M-H]-	0.0666667	TRUE	Unknown	0.0423543	2.82888
C172	1.36	407.164	[2M-H]-	0.0133333	TRUE	L-Tryptophan	1.69e-05	5.71446
C173	1.36	413.159	[2M-H]-	0.0666667	TRUE	w/o MS2:(3-Phenylpropionyl)glycine	0.0235505	3.8861
C174	1.56	419.127	[M-H]-	0.32	TRUE	w/o MS2:4-Benzyloxy-2'-hydroxy-3,4',6'-trimethoxychalcone	0.0075217	2.00544
C176	1.41	422.146	[M-H]-	0.0133333	TRUE	Unknown	0.0004836	54.4158
C178	0.22	431.097	[M-H]-	0.0666667	TRUE	w/o MS2:Cosmosiin; LC-ESI-ITTOF; MS2; [M-H]-	0.0042396	3.62553
C179	0.26	431.133	[M-H]-	0.0133333	TRUE	Unknown	0.0002132	6.7314
C192	1.56	469.22	[M-H]-	0.0533333	TRUE	Unknown	0.0174966	5.76913
C195	1.54	477.095	[M-2H]-	0.24	TRUE	Petunidin-3-O-beta-glucopyranoside; LC-ESI-QTOF; MS2; CE	1e-07	2.43414
C196	0.22	491.152	[M-H]-	0.0933333	TRUE	Unknown	0.0011212	6.5336
C198	0.26	518.145	[M-H]-	0.133333	TRUE	Unknown	1.93e-05	5.12808
C200	1.35	519.258	[M-H]-	0.253333	TRUE	Unknown	7.56e-05	13.4874
C202	1.34	521.146	[M-H]-	0.04	TRUE	Unknown	0.0006047	16.642
C203	1.43	525.181	[M-H]-	0.28	TRUE	Unknown	0	2.35214
C204	1.46	525.298	[M-H]-	0.0666667	TRUE	Unknown	0.0271932	3.62222
C207	0.35	549.158	[M-H]-	0.24	TRUE	Unknown	1.7e-06	2.79097
C208	1.36	549.214	[549.2]-	0.306667	TRUE	w/o MS2:Leukotriene F4	6e-07	5.66188
C210	1.38	553.242	[M-H]-	0.266667	TRUE	Unknown	1.3e-06	5.60648
C213	1.53	567.22	[M-H]-	0.04	TRUE	Unknown	0.0450056	98.9573
C214	1.36	579.17	[M-H]-	0.2	TRUE	w/o MS2:Naringin	0	3.17798
C215	1.38	583.198	[M-H]-	0.4	TRUE	Unknown	2e-07	3.52051
C218	1.38	587.226	[M-H]-	0.493333	TRUE	w/o MS2:DSDPR/-1	3.7e-06	5.8892
C219	0.29	593.185	[M-H]-	0.0133333	TRUE	w/o MS2:Poncirin; LC-ESI-QTOF; MS2; CE	0.0002675	5.40172
C220	0.44	596.165	[M-H]-	0.08	TRUE	Unknown	0.0484878	2.22308
C221	0.46	611.161	[M-H+OH]-	0.693333	TRUE	w/o MS2:Pelargonin; LC-ESI-QTOF; MS2; CE	0.000283	2.54144
C222	0.45	612.162	[M-H]-	0.04	FALSE	Unknown	0.0026092	2.07084
C223	0.43	613.157	[M-H]-	0.0133333	FALSE	Unknown	0.0002112	2.4692
C227	0.38	632.193	[M-H]-	0.133333	TRUE	w/o MS2:Glycan 6'-Sialyllactose	6.8e-06	3.9709
C232	0.28	680.197	[M-H]-	0.28	TRUE	Unknown	1.5e-06	4.54104
C236	0.55	711.212	[M-H]-	0.52	TRUE	Unknown	1.93e-05	2.25138
C237	0.65	711.212	[M-H]-	0.32	TRUE	Unknown	7.6e-06	3.68313
C238	0.6	711.212	[M-H]-	0.0666667	TRUE	Unknown	7.4e-06	3.52639
C241	1.31	785.226	[M-H]-	0.373333	TRUE	Unknown	4.83e-05	3.42343
C242	1.32	786.225	[M-H]-	0.0133333	FALSE	Unknown	0.0001523	3.25275
C243	1.02	827.26	[M-H]-	0.133333	FALSE	Unknown	0	6.19038
C244	1.06	827.258	[M-H]-	0.0533333	FALSE	Unknown	0.0004033	2.59251
C245	1.19	827.263	[M-H]-	0.04	FALSE	Unknown	0	4.99751
C246	0.53	846.28	[M-H]-	0.0533333	FALSE	Unknown	4.8e-06	3.99208
C248	1.19	873.268	[M-H]-	0.52	FALSE	Unknown	0	5.40781
C249	1.07	873.267	[M-H]-	0.506667	FALSE	Unknown	0	3.90236
C250	1.06	874.27	[M-H]-	0.12	FALSE	Unknown	1.68e-05	3.1927
C251	1.49	933.466	[M-H]-	0.0533333	FALSE	Unknown	0.001282	11.8093
C19	0.16	119.034	[M-H]-	0.52	TRUE	w/o MS2:L-(+)-Threose	0	0.448004
C26	0.67	130.087	[M-H]-	0.0133333	TRUE	w/o MS2:L-Leucine; LC-ESI-QTOF; MS2; CE	0.000152	0.425235
C49	0.37	173.007	[M-H2O-H]-	0.16	TRUE	w/o MS2:DL-Isocitric acid; LC-ESI-ITFT; MS2; m/z	0.0012464	0.490468
C53	0.27	175.022	[M-H]-	0.0666667	TRUE	w/o MS2:Vitamin C	0.0178094	0.251082
C57	0.16	179.055	[M-H]-	0.84	TRUE	w/o MS2:1,3-Dihydroxyacetone dimer; LC-ESI-QTOF; MS2; CE	0	0.481508
C60	0.57	180.065	[M-H]-	0.346667	TRUE	w/o MS2:L-Tyrosine; LC-ESI-ITFT; MS2; m/z	0.0001302	0.392948
C73	0.67	202.106	[M-H]-	0.106667	TRUE	w/o MS2:Isopentenyladenine	0.0049028	0.397461
C81	0.17	215.031	[M-H-H2O]-	0.84	TRUE	w/o MS2:7-Hydroxy-4-methylcoumarin-3-acetic acid	0	0.377444
C85	0.17	217.028	[2M-H]-	0.253333	FALSE	w/o MS2:Hypotaurine	0	0.446405
C100	0.54	263.066	[M-H]-	0.0666667	TRUE	w/o MS2:2',2'-Difluoro-2'-deoxyuridine; LC-ESI-ITFT; MS2; CE	0.0008961	0.354822
C104	1.22	277.082	[277.1]-	0.266667	TRUE	w/o MS2:Biocytin	0.0017393	0.441122
C105	0.3	278.121	[M-H]-	0.04	TRUE	w/o MS2:Metolachlor OXA; LC-ESI-ITFT; MS2; CE	5.15e-05	0.219868
C108	1.58	282.109	[282.1]-	0.0266667	TRUE	w/o MS2:2'-Hydroxy-4,4',6'-trimethoxychalcone	0.0380371	0.0979751
C115	0.68	292.136	[M-H]-	0.293333	TRUE	Unknown	0.0100682	0.489129
C121	1.07	297.114	[M-H]-	0.0533333	TRUE	w/o MS2:4',6'-Dimethoxy-2'-hydroxy-4-methylchalcone	0.0300761	0.0677037
C136	1.26	322.092	[M-H]-	0.04	TRUE	w/o MS2:Metazachlor ESA; LC-ESI-ITFT; MS2; CE	0.0031331	0.10534
C139	1.28	324.107	[M-3H]3-	0.0266667	TRUE	w/o MS2:EADPTGHSY/-3	3.89e-05	0.0734799
C148	0.38	338.086	[M-H]-	0.0266667	TRUE	Unknown	0.0040916	0.451058
C149	0.29	338.086	[M-H]-	0.04	TRUE	Unknown	5.71e-05	0.225702
C151	0.63	342.113	[M-H]-	0.106667	TRUE	Unknown	3.1e-06	0.188816
C157	0.16	359.113	[2M-H]-	0.426667	TRUE	D-Fructose	0	0.245483
C159	0.73	366.081	[M-H]-	0.52	TRUE	w/o MS2:4-[5-Phenyl-3-(trifluoromethyl)-1H-pyrazol-1-yl] benzenesulfonamide	0.0001755	0.482575
C171	1.29	407.159	[2M-H]-	0.0666667	TRUE	w/o MS2:L-Tryptophan	6.24e-05	0.463726
C177	1.27	425.116	[2M-H]-	0.226667	TRUE	w/o MS2:N,N-Bis(2-hydroxyethyl)-2-aminoethanesulfonic acid	0	0.146433
C181	1.29	439.131	[M-H]-	0.213333	TRUE	w/o MS2:Candesartan; LC-ESI-ITFT; MS2; CE	1e-07	0.38713
C183	1.38	455.159	[M-H]-	0.6	TRUE	w/o MS2:9-Keto Fluprostenol	1.3e-06	0.403747
C187	0.75	467.125	[M-H]-	0.0133333	TRUE	Unknown	0.0003408	0.408323
C188	0.65	467.127	[M-H]-	0.52	TRUE	Unknown	0	0.194488
C189	0.65	468.129	[M-H]-	0.0266667	FALSE	Unknown	0	0.189729
C190	0.63	468.13	[M-H]-	0.0533333	FALSE	Unknown	0	0.171808
C191	0.64	469.125	[M-H]-	0.0266667	FALSE	Unknown	2e-07	0.227324
C211	1.32	554.158	[M-H]-	0.64	TRUE	Unknown	0	0.310962
C212	1.31	556.158	[M-H]-	0.0133333	FALSE	Unknown	0	0.339948
The tag of "w/o MS2: " means that the annotation was based on the precursor m/z value while it is not assigned if the metabolite was characterized by the MS/MS spectral information. If no candidate exists in our mass spectral database (i.e. MassBank and NIST14), the peak feature is named as "Unknown" in the metabolome table.
