# Supplementary material for: Metabolome-Based Discrimination Analysis of Shallot Landraces and Bulb Onion Cultivars Associated with Differences in the Amino Acid and Flavonoid Profiles
Source: Molecules. 2020 Nov 13;25(22):5300. doi: 10.3390/molecules25225300 (PMC7697566; doi:10.3390/molecules25225300)
Supplement: Supplementary file 1 [file molecules-25-05300-s001.zip › Table S3.xlsx]

## Sheet: Sheet1
Table S3. Comparative analysis of amino acid contents (mg g-1 FW) in 12 Indonesian and Vietnamese shallot landraces and 10 Japanese long-day and short-day bulb onion cultivars by means of amino acid analyzer.
	High amount							Moderate amount							Low amount
Short-day onion	Asp	Glu	Asn	Ser	Gly	Arg	Ala	His	Thr	Pro	Cys	Val	Leu	Phe	β-ala	Gln	Tyr	Met	Ile	Trp	Lys
'Shippo wase 7 go'	0.3145	0.653245	0.454776	0.119502	0.793918	0.956079	0.112028	0.0583528	0.0836371	0.0183404	0.242974	0.10963	0.0424232	0.0530584	0.000323004	0	0.0397767	0.0259124	0.0517548	0	0
'Advance'	0.0938066	0.164062	0.10205	0.0325338	0.251866	0.290366	0.124591	0.0141972	0.0322421	0.00190524	0.0550116	0.0253744	0.0139681	0	0.00108008	0	0.00566469	0.00934152	0.0106575	0	0.0168068
'Answer'	0.0813496	0.145606	0.103684	0.0325055	0.235533	0.23402	0.0433486	0.0128203	0.0242105	0.00159099	0.0142474	0.0323714	0.0123035	0	0.000307196	0	0.00296588	0.0100335	0.0144729	0	0
'Shippo Ama 70'	0.311953	0.400918	0.511929	0.163372	0.588218	0.72667	0.291486	0.176179	0.0867952	0.0323263	0.0759201	0.0963551	0.0845826	0.172595	0.00287514	0	0.0321624	0.0251284	0.0486816	0	0.00110611
'Tarzan'	0.0986548	0.168451	0.134009	0.0513983	0.124924	0.208204	0.0410406	0.0184472	0.0236474	0.00555992	0.0526106	0.0390508	0.0151307	0	0.000711588	0	0.00955686	0.0176989	0.00798674	0	0.00207259
'Momijinokagayaki'	0.11457	0.198237	0.196885	0.0604956	0.248151	0.285773	0.0390014	0.0411933	0.0554841	0.0153571	0.0691975	0.0609761	0.0330933	0	0.000969022	0	0.0115341	0.0218423	0.0191651	0	0
'Momiji 3 go'	0.0877758	0.197582	0.102881	0.0499793	0.18034	0.282445	0.0373916	0.0240699	0.0249422	0.00517041	0.109883	0.0421583	0.0290206	0	0.000193138	0	0.0125316	0.0103041	0.0175125	0	0
Long-day onion	Asp	Glu	Asn	Ser	Gly	Arg	Ala	His	Thr	Pro	Cys	Val	Leu	Phe	β-ala	Gln	Tyr	Met	Ile	Trp	Lys
'Okhotsk 222'	0.242379	0.253615	0.35439	0.0847994	0.322683	0.436174	0.681086	0.0783881	0.109162	0.0500161	0.0599085	0.0762228	0.017258	0.00162713	8.44666e-05	0	0.0145815	0.0211225	0.0193516	0	0
'Kitamomiji 2000'	0.192182	0.281711	0.336529	0.106071	0.624571	0.471445	0.542168	0.0968353	0.112498	0.0419546	0.104529	0.105034	0.0575846	0.0382336	0.00627192	0	0.0151738	0.0214729	0.0123426	0	0.00366546
'Super Kitamomiji'	0.2183	0.307548	0.43821	0.13739	0.716666	0.561877	0.93013	0.107517	0.129143	0.0675545	0.0808677	0.0947928	0.0372834	0.00268413	0.00478703	0	0.0136324	0.0197422	0.0161489	0	0.0111981
Vietnamese shallot	Asp	Glu	Asn	Ser	Gly	Arg	Ala	His	Thr	Pro	Cys	Val	Leu	Phe	β-ala	Gln	Tyr	Met	Ile	Trp	Lys
'Lyson'	0.143179	0.318092	0.653786	0.281594	0.476659	0.405196	0.403231	0.104955	0.0825942	0.0365713	0.221529	0.0553844	0.0981975	0.00551797	0.00424182	0	0.0160768	0.0172084	0.0185831	0	0
'Quangai'	0.16009	0.408722	0.638909	0.363001	0.339828	0.399211	0.583732	0.179647	0.114569	0.0603962	0.178038	0.0903009	0.083065	0.0169305	0.000247429	0	0.027436	0.0190318	0.0101596	0	0
'Soc trang'	0.336464	0.626649	1.57334	0.370736	0.430948	0.544577	0.877727	0.197105	0.166684	0.120967	0.167483	0.151534	0.0481506	0.00893631	0.00071107	0	0.0368618	0.0203448	0.0171628	0	0.000464164
Indonesian shallot	Asp	Glu	Asn	Ser	Gly	Arg	Ala	His	Thr	Pro	Cys	Val	Leu	Phe	β-ala	Gln	Tyr	Met	Ile	Trp	Lys
'Biru'	0.142977	0.410307	0.630986	0.283336	0.155151	0.366901	1.20959	0.1726	0.147774	0.135707	0.172054	0.169564	0.0434983	0.00439628	0	0	0.0235325	0.0177597	0.0155444	0.0358183	0
'Philip'	0.198395	0.526809	1.32729	0.409208	0.429493	0.492725	1.10151	0.301234	0.207078	0.120178	0.201031	0.179009	0.082128	0.00523329	0.000887069	0	0.0319464	0.0220148	0.0120057	0	0
'Tiron'	0.205725	0.54328	0.679788	0.209851	0.157973	0.409529	0.806602	0.157417	0.0926942	0.0615716	0.291185	0.135288	0.0626758	0.0256195	0	0	0.0314514	0.0149224	0.0200753	0	0
'Thailand'	0.417941	0.619354	1.33144	0.454867	0.334053	0.654666	0.42303	0.15833	0.12311	0.0764144	0.153006	0.143897	0.0271304	0.00936568	0.000821471	0	0.0579454	0.00797251	0.0126037	0	0
Bima Juna'	0.17413	0.489359	1.30052	0.488511	0.378286	0.421761	1.34806	0.233914	0.211787	0.160664	0.16196	0.176195	0.0474999	0.00630451	0	0	0.0284518	0.0153815	0.016563	0	0.00305046
'Bauji Bunder'	0.261985	0.426029	0.939604	0.165828	0.218006	0.528895	0.917706	0.198335	0.101679	0.0600827	0.22304	0.137347	0.044704	0.00684822	0	0	0.0251471	0.0129719	0.017213	0	0
'Bauji Plompong'	0.221864	0.49443	0.911012	0.252559	0.170545	0.432105	1.00738	0.204404	0.139375	0.123322	0.173228	0.132354	0.0449376	0.00786514	0	0	0.0288276	0.0110115	0.0168251	0.00280808	0.0113624
'Crok Kuning'	0.212935	0.588793	1.09174	0.358451	0.434222	0.522011	1.50344	0.245609	0.158057	0.0999963	0.195959	0.193169	0.0526094	0.00398881	0	0	0.0297166	0.0258167	0.0153702	0	0.00567229
'Probolinggo'	0.316983	0.695431	1.71664	0.486133	0.25355	0.388934	1.18538	0.232534	0.204826	0.1283	0.128802	0.159389	0.0470191	0.0089364	0.0081627	0	0.0351546	0.0110301	0.014654	0	0
