# Supplementary material for: Metabolome-Based Discrimination Analysis of Shallot Landraces and Bulb Onion Cultivars Associated with Differences in the Amino Acid and Flavonoid Profiles
Source: Molecules. 2020 Nov 13;25(22):5300. doi: 10.3390/molecules25225300 (PMC7697566; doi:10.3390/molecules25225300)
Supplement: Supplementary file 1 [file molecules-25-05300-s001.zip › Table S4.xlsx]

## Sheet: Sheet1
Table S4. Transcriptional data of amino acid and flavonoid-related genes in shallot double haploid (DHA) and bulb onion double haploid (DHC) retrieved from Allium TDB. Gene expression are average RPKM obtained from RNA-seq of the leaf tissue.
ID	Annotation	DHC	DHA	ID	Annotation	DHC	DHA
Unigene9076_DHA_Bulb	Delta 1-pyrroline-5-carboxylate synthase 2	13.15	25.71	Unigene28475_DHA_Bulb	Dihydroflavonol 4-reductase-like1	6.88	22.6
Unigene9071_DHA_Bulb	Ornithine-delta-aminotransferase	27.18	85.95	Unigene29684_DHA_Bulb	Flavanone 3-hydroxylase	18.56	29.98
Unigene28540_DHA_Bulb	Ornithine cyclodeaminase,	6.67	11.02	Unigene18627_DHA_Bulb	Flavanone 3-hydroxylase-like isoform 1	1	5.71
Unigene13384_DHA_Bulb	Delta-1-pyrroline-5-carboxylate dehydrogenase	16.42	28.27	CL6961.Contig1_DHA_Bulb	Flavonol synthase 1	52.69	23.24
Unigene27980_DHA_Bulb	Argininosuccinate lyase-like	25.06	25.32	CL2684.Contig1_DHA_Bulb	Chalcone-flavanone isomerase	20.06	7.11
Unigene9079_DHA_Bulb	Arginosuccinate synthase	17.73	21.53	CL3855.Contig1_DHA_Bulb	Chalcone synthase C2	227.36	28.63
Unigene24035_DHA_Bulb	Arginine decarboxylase 1	8.55	15	Unigene27507_DHA_Bulb	Chalcone isomerase	36.34	25.21
Unigene24815_DHA_Bulb	Arginine decarboxylase 2	200.14	271.19	Unigene13603_DHA_Bulb	Phenylalanine ammonia-lyase 1	92.76	157.93
CL3886.Contig1_DHA_Bulb	Alanine:glyoxylate aminotransferase	941.17	335.88	CL6497.Contig1_DHA_Bulb	TT8, BHLH42	2.83	1.09
CL1296.Contig1_DHA_Bulb	Aspartate aminotransferase 3	13.4	25.21	Unigene21748_DHA_Bulb	TT7, CYP75B1	1.52	4.56
CL5207.Contig2_DHA_Bulb	Tyrosine transaminase	99.39	123.4	Unigene28543_DHA_Bulb	TTG | Transducin/WD40 repeat-like superfamily protein	18.32	88.28
Unigene18533_DHA_Bulb	Branched-chain amino acid aminotransferase 5	1.1	3.1	CL5038.Contig1_DHA_Bulb	leucoanthocyanidin dioxygenase	1	6.15
branched-chain amino acid transaminase 2	Branched-chain amino acid transaminase 2	169.99	522.46	Unigene10926_DHA_Bulb	Leucoanthocyanidin dioxygenase-like	1	5.27
Unigene11376_DHA_Bulb	Branched-chain aminotransferase 3	49.34	49.73	CL2556.Contig2_DHA_Bulb	anthocyanidin 5,3-O-glucosyltransferase.	9.86	26.55
CL3155.Contig2_DHA_Bulb	glutamate decarboxylase 5	49.81	22.74	CL5306.Contig1_DHA_Bulb	acyl-glucose-dependent anthocyanin 7-O-glucosyltransferase	20.14	26.53
CL3155.Contig1_DHA_Bulb	glutamate decarboxylase	71.31	44.57	Unigene39150_DHA_Bulb	4-coumarate--CoA ligase 1	1.27	3.38
CL1397.Contig6_DHA_Bulb	glutamine synthase clone R1	2168.45	2325.86	CL3639.Contig2_DHA_Bulb	UGT78D2	6.82	9.57
CL117.Contig2_DHA_Bulb	glutamate dehydrogenase 2	4.26	9.19	CL2556.Contig4_DHA_Bulb	UGT88A1	157.82	20.12
CL1480.Contig2_DHA_Bulb	Aromatic L-amino acid decarboxylase	10.49	39.08	Unigene10005_DHA_Bulb	EGL3	20.15	10.67
CL5207.Contig1_DHA_Bulb	Tyrosine transaminase	86.45	99.4	Unigene14784_DHA_Bulb	MYB111	4.54	0.89
CL753.Contig3_DHA_Bulb	Glutamate dehydrogenase 1	3.83	5.34	Unigene13426_DHA_Bulb	MYB12	9.85	10.61
Unigene26816_DHA_Bulb	Glutamate dehydrogenase 3	32.98	60.76	Unigene25007_DHA_Bulb	MYB4	9.16	13.17
CL5610.Contig1_DHA_Bulb	Transglutaminase-like domain containing protein.	11.6	16.25	Unigene28096_DHA_Bulb	MYB1R1	62.63	120.77
CL1397.Contig2_DHA_Bulb	Glutamate--ammonia ligase	2.33	31	CL4213.Contig4_DHA_Bulb	Quercetin 3-O-methyltransferase 1	1.75	5.35
CL2771.Contig3_DHA_Bulb	N-acetyl-l-glutamate synthase 2	5.14	10.2	CL4213.Contig2_DHA_Bulb	Caffeic acid 3-O-methyltransferase	333.96	304.78
Unigene4738_DHA_Bulb	D-aminoacid aminotransferase-like PLP	8.14	13.64	Unigene11919_DHA_Bulb	trans-cinnamic acid hydroxylase	5.5	37.99
CL6384.Contig1_DHA_Bulb	Branched-chain alpha-keto acid decarboxylase E1 beta	23.87	23.71	CL5976.Contig1_DHA_Bulb	8-hydroxyquercetin 8-O-methyltransferase	239.48	48.07
CL3014.Contig1_DHA_Bulb	Aminotransferase-like	2.61	4.02	Unigene27653_DHA_Bulb	Naringenin,2-oxoglutarate 3-dioxygenase.	64.6	2.15
Unigene3881_DHA_Bulb	Tyrosine-specific transport protein-like	18.02	13.91	Unigene30455_DHA_Bulb	Naringenin 3-dioxygenase like	6.59	19.85
Unigene19750_DHA_Bulb	Tryptophan aminotransferase related 2	2.76	8.42
Unigene13719_DHA_Bulb	tryptophan synthase beta-subunit 1	46.6	42.21
CL237.Contig2_DHA_Bulb	Tryptophan RNA-binding attenuator protein-like	9.12	41.59
CL1239.Contig2_DHA_Bulb	Tryptophan synthase beta type 2	0.78	1.52
CL137.Contig2_DHA_Bulb	Threonine synthase	20.27	43.24
CL4523.Contig1_DHA_Bulb	ketol-acid reductoisomerase	123.05	190.86
Unigene9628_DHA_Bulb	Dihydroxy-acid dehydratase	17.09	23.7
CL5806.Contig2_DHA_Bulb	Isopropylmalate synthase 1	6.48	10.27
Unigene27981_DHA_Bulb	Isocitrate dehydrogenase V	31.88	28.49
Unigene16290_DHA_Bulb	2-oxoacid dehydrogenases acyltransferase	4.68	8.61
CL1277.Contig1_DHA_Bulb	Polyamine oxidase 4	67.53	119.12
CL529.Contig9_DHA_Bulb	Polyamine oxidase 2	1.69	6.62
Unigene14019_DHA_Bulb	Spermidine synthase 1	59.68	34.48
Unigene30140_DHA_Bulb	Spermidine synthase 3	9.99	6.84
CL6409.Contig2_DHA_Bulb	S-adenosyl-L-methionine-dependent methyltransferases	3.14	30.68
CL750.Contig1_DHA_Bulb	Methionine synthase	100.56	290.42
Unigene9000_DHA_Bulb	Methionine synthase 3	24.75	40.43
CL4845.Contig2_DHA_Bulb	Aspartate kinase-homoserine dehydrogenase ii	2.02	6.45
CL1063.Contig1_DHA_Bulb	amino acid permease 6	2.67	4.47
CL133.Contig1_DHA_Bulb	amino acid permease 1	19.32	109.51
CL133.Contig2_DHA_Bulb	amino acid permease 5	6.61	40.87
CL1900.Contig1_DHA_Bulb	amino acid permease 7	6.41	8.72
CL153.Contig3_DHA_Bulb	amino acid permease 2	11.05	6.99
Unigene10074_DHA_Bulb	Proline transporter 1	5.54	49.91
CL6117.Contig1_DHA_Bulb	Proline transporter 2	3.88	6.82
CL2163.Contig2_DHA_Bulb	cationic amino acid transporter 9	5.07	5.63
CL2586.Contig2_DHA_Bulb	Transmembrane amino acid transporter	4.16	5.3
CL5995.Contig2_DHA_Bulb	polyamine transporter I	9.37	22.6
Unigene10778_DHA_Bulb	cationic amino acid transporter 8	23.71	28.06
Unigene13680_DHA_Bulb	ationic amino acid transporter 7	5.97	13.48
Unigene39872_DHA_Bulb	Transmembrane amino acid transporter	0.72	7.96
Unigene30888_DHA_Bulb	lysine histidine transporter 2	103.52	47.15
Unigene11279_DHA_Bulb	lysine histidine transporter 1	120.02	61.1
Unigene929_DHA_Bulb	aromatic and neutral transporter 1	15.07	40.2
CL3553.Contig1_DHA_Bulb	Glutathione S-transferase	25.41	61.43
