# Supplementary material for: Metabolome-Based Discrimination Analysis of Shallot Landraces and Bulb Onion Cultivars Associated with Differences in the Amino Acid and Flavonoid Profiles
Source: Molecules. 2020 Nov 13;25(22):5300. doi: 10.3390/molecules25225300 (PMC7697566; doi:10.3390/molecules25225300)
Supplement: Supplementary file 1 [file molecules-25-05300-s001.zip › Table S5.xlsx]

## Sheet: Sheet1
Table S5. Mass spectrometry parameters
Mass range (m/z)	50 to 1000
Spectra rate (Hz)	15
Source End Plate Offset (V)	500
Source ESI Capillary (V)	4000
Source Dry Gas Flow (l/min)	8
Dry Gas Flow (l/min)	8
Nebuliser Gas Flow (Bar)	2.5
Source Dry Temp. (°C)	200
Tune Funnel 1 RF (Vpp)	200
Tune Funnel 2 RF (Vpp)	200
isCID Energy (eV)	0
Hexapole RF (Vpp)	60
Quadrupole Ion Energy (eV)	3
Low Mass (m/z)	55
Collision Enegry (eV)	7
Transfer Time (µs)	80
Collision RF (Vpp)	320
Pre Pulse Storage (µs)	3
MS/MS	Auto MS/MS
No. of Precursors	5
Cycel Time (sec)	0.5
Exclude after (Spectra)	1
Release after (min)	0.1
Reconsider Precursor if Current intens./Previous intens.	3
MS/MS Collision	25
MS Spectra rate (Hz)	15
MS/MS Low (per 1000 sum) (cts)	200
MS/MS Low (per 1000 sum) (Hz)	5
MS/MS Low (cts)	126
MS/MS High (per 1000 sum) (cts)	50000
MS/MS High (per 1000 sum) (Hz)	50
MS/MS High (cts)	31550
